# Supplementary material for: Chlamydia trachomatis Infection Leads to Defined Alterations to the Lipid Droplet Proteome in Epithelial Cells
Source: PLoS One. 2015 Apr 24;10(4):e0124630. doi: 10.1371/journal.pone.0124630 (PMC4409204; doi:10.1371/journal.pone.0124630)
Supplement: S1 Table — The table includes peptide sequences, mass, charge, and retention time of the observed peptides, as well as the database search scores (PLGS and Mascot). Protein inference was performed based on the PeptideProphet algorithm, and the protein identification and descriptors are also reported. The peak areas are reported for each individual technical and biological replicate across all samples. (XLSX) [file pone.0124630.s004.xlsx]

## Sheet: Raw data - all samples
Primary Protein Name	Protein Description	Peptides to Match	Modified Peptide Sequence	Intensities																								Peptides to Match	Average Intensity	Rank	Rank < 4?	Avg. intensity	Rank	Avg. Intensities
				Replicates(1) - Uninfected (20 h)						Replicates(1) - Infected (20 hpi(2))						Replicates(1) - Uninfected (40 h)						Replicates(1) - Infected (40 hpi(2))												Replicates(1) - Uninfected (20 h)						Replicates(1) - Infected (20 hpi(2))						Replicates(1) - Uninfected (40 h)
				BR1-TR1	BR1-TR2	BR1-TR3	BR2-TR1	BR2-TR2	BR2-TR3	BR1-TR1	BR1-TR2	BR1-TR3	BR2-TR1	BR2-TR2	BR2-TR3	BR1-TR1	BR1-TR2	BR1-TR3	BR2-TR1	BR2-TR2	BR2-TR3	BR1-TR1	BR1-TR2	BR1-TR3	BR2-TR1	BR2-TR2	BR2-TR3							BR1-TR1	BR1-TR2	BR1-TR3	BR2-TR1	BR2-TR2	BR2-TR3	BR1-TR1	BR1-TR2	BR1-TR3	BR2-TR1	BR2-TR2	BR2-TR3	BR1-TR1	BR1-TR2	BR1-TR3	BR2-TR1
1433E_HUMAN	14-3-3 protein epsilon - Homo sapiens	4	LIC[160.0307]C[160.0307]DILDVLDKHLIPAANTGESK	14449.9	16826.5	15661	14697	14560.3	14430.1	11631.4	12876.9	12759.3	12034.3	12847.3	12503.3	1596.93	1668.4	1332	4048.45	4303.95	4612.59	2485.02	2416.32	2592.62	6894.87	7157.59	7480.76	4	8827.78	3	1	8827.78	3	17191	18814.2	18886	23074.5	22804.7	22109.8	20496	22401.2	22098.3	15876.4	16505.9	16161.4	5798.29	6232.95	6190.37	9358.16
1433G_HUMAN	14-3-3 protein gamma - Homo sapiens	3	ELEAVC[160.0307]QDVLSLLDNYLIK	3594.88	3335.87	3136.26	4495.74	4234.08	4025.11	4373.73	4271.49	3931.48	2180.41	2417.15	2384.39	336.459	258.471	244.457	1246.08	1514.29	1495.35	809.822	850.433	878.594	1505.44	1676.43	1424.92	3	2275.89	3	1	2275.89	3	6996.66	7092.27	6800.24	8358.55	8329.46	8328.86	7811.31	7846.48	7729.96	5273.7	5367.1	5579.02	3833.74	3870.34	3916.05	5763.59
1433Z_HUMAN	14-3-3 protein zeta/delta - Homo sapiens	5	DIC[160.0307]NDVLSLLEK	18401.8	17876	17479.8	21638.8	22931.9	22561.4	25008.4	26231.8	26448.8	17902.1	18707.4	18499	675.013	727.765	942.191	515.456	561.912	414.473	1165.46	897.87	851.481	775.323	633.133	676.447	5	10938.5	3	1	10938.5	3	19758.3	20831.7	21145	23681.2	24361.7	24489	24499.4	25855.1	26251.5	19228.3	19461.5	19547.2	6506.93	6706.15	6404.85	11666
1A31_HUMAN	HLA class I histocompatibility antigen, A-31 alpha chain OS=Homo sapiens GN=HLA-A PE=2 SV=2	2	DYIALN[115.0269]EDLRSWTAADMAAQ[129.0426]ITQR	786.29	799.824	675.499	643.026	716.729	565.369	1728.51	1691.23	1430.03	147.224	161.291	122.832	614.781	758.219	804.753	687.221	763.432	749.954	1216.93	1402.31	1383.53	361.575	251.748	499.983	2	790.096	2	1	790.096	2	3583.06	3708.41	3886.97	1461.48	1604.8	1572.36	2577.32	2457.14	2398.21	1533.87	1639.43	1764.22	1294.84	1685.56	1654.41	2709.63
1A68_HUMAN	HLA class I histocompatibility antigen, A-68 alpha chain precursor - Homo sapiens	8	WVAVVVPSGQEQR	66007.4	72067.5	69854.4	67888.8	68979.4	66786.2	40121.9	41533.6	39853.4	24493	25262.7	24573.9	32661.2	32799.1	32416.9	42810.1	43491.9	43163.9	6684.43	6646.4	6786.8	8550.7	8354.06	8437.74	8	36676.1	3	1	36676.1	3	83378.1	90079	92859.8	87644.5	89257.7	89906.8	49664.8	53179.1	52591.5	30018.3	31924.8	31058.9	32063.2	32206.6	32021.4	41459.3
1B46_HUMAN	HLA class I histocompatibility antigen, B-46 alpha chain OS=Homo sapiens GN=HLA-B PE=2 SV=1	8	AYLEGLC[160.0307]VEWLR	38217.9	36590.8	37327.2	41417.2	39418.7	38608.3	23354.5	25488.9	24970.3	15996.8	16839.8	16338.5	249.729	213.01	312.11	2689.4	2815.77	2480.41	0	0	0	53.5093	171.44	203.757	8	15156.6	3	1	15156.6	3	54446.8	56328	58399.1	55268.6	55241.4	54798.6	33564.2	35374.7	35188	21280.9	21958.6	21299.4	21142.9	21585.2	21797	25695.7
4F2_HUMAN	4F2 cell-surface antigen heavy chain - Homo sapiens	24	LKLEPHEGLLLR	64571.2	62772.8	71916.4	59566.3	69093.9	62414.8	40410.1	38595.5	44222.7	20822.4	19414.5	20886.8	26670.2	28177.8	32412.6	39667.7	40135.2	38988.8	4309.27	5504.53	5602.34	2995.47	5255.85	6569.74	24	33790.7	3	1	33790.7	3	91301.5	97409.1	98354.6	76955.4	80707.2	79408.7	51425	52965.8	55273.3	35982.7	37184.7	37018.3	48302.9	48221.1	51123	53013.5
AAAS_HUMAN	Aladin - Homo sapiens	5	LLSASPVDAAIR	9016.15	9418.19	9655.81	8963.66	7920.76	7992.48	8688.52	7917.37	7953.14	6905.88	7198.8	5980.86	3079.32	3797.16	3799.74	5246.28	5240.52	4867.75	2050.77	2845.32	2895.77	2031.46	2387.57	2220.52	5	5753.08	3	1	5753.08	3	11187.9	11047.2	10840.3	9126.64	8800.43	8554.18	9746.96	9562.06	9180.07	7692.76	8021.24	7106.61	4011.17	4837.13	4964.56	4678.18
AAAT_HUMAN	Neutral amino acid transporter B(0) - Homo sapiens	4	STEPELIQVK	11978.2	11421.2	11277.9	10483.6	10778.7	10279.6	7196.8	7348.92	6583.05	3787.99	3525.9	3660.13	6088.38	6457.64	6495.58	6973.05	6996.13	6956.22	2305.53	2855.46	2482.63	1628.61	2872.22	2615.12	4	6377.02	3	1	6377.02	3	17331.7	18299.6	17943.3	16146.2	15826.6	16108.8	10400.5	11155.4	10736.9	5900.17	6321.39	6230.37	3438.76	3585.2	3447.92	4708.94
ABHD5_HUMAN	Abhydrolase domain-containing protein 5 - Homo sapiens	21	FDSDAEEVENQFVESIEEWR, FDSDAEEVENQ[129.0426]FVESIEEWR	158928	164662	146136	194960	188598	181983	231878	238186	220850	213516	207945	201886	16506.7	17897.7	17875.2	22488.8	23140.3	21566.1	21639	23610.1	25660.2	19390.2	21369.8	21900	21	108441	3	1	108441	3	163921	173486	166921	199505	196862	195098	225321	237548	233197	215043	217102	213794	42108.7	42190.8	43195.4	70912.6
ACACA_HUMAN	Acetyl-CoA carboxylase 1 - Homo sapiens	27	LGGIPVGVVAVETR	25960.7	26870.9	28306	36178.2	33704.2	39853.4	25170.1	27132.7	28615.1	23438	24913.4	23912.6	3357.47	3504.68	2425.4	4497.37	8273.9	8566.02	924.851	2679.13	2311.4	530.282	912.538	2116.78	27	16006.5	3	1	16006.5	3	26395.7	27403.8	28822.4	37226.7	36709.6	38681.8	26354.1	28376.5	29531.5	27028.4	29082.8	28292.7	4538.84	4331.37	3856.23	5478.44
ACSL3_HUMAN	Long-chain-fatty-acid--CoA ligase 3 - Homo sapiens	73	WLC[160.0307]TGDIGEFEPDGC[160.0307]LK	403626	405753	408204	529085	537738	543242	512073	540778	536996	551847	579812	578675	140623	141229	144835	201205	206430	206805	287973	295849	286561	312239	330754	327108	73	375393	3	1	375393	3	485298	500899	495173	623037	619830	619456	608469	625991	626437	629338	641934	641003	144492	145354	147924	221998
ACSL4_HUMAN	Long-chain-fatty-acid--CoA ligase 4 - Homo sapiens	25	RVNNFGSGLTALGLKPK	18139.2	18685.6	17888.8	25829.9	25581.8	25373.5	29743.6	28633.8	28249.6	26848.8	28034.5	27631.3	5915.59	6286.21	5212.74	8939.38	9842.9	9349.68	10984.5	13667.4	15136.5	11175.8	13063.9	13272.1	25	17645.3	3	1	17645.3	3	27457.6	28631	28239.6	37771.7	37494	36940.4	42167.8	43651	43002.7	37930.2	39713.6	38137.1	10089.1	10901.9	10240.1	15009.8
ACTG_HUMAN	Actin, cytoplasmic 2 - Homo sapiens	9	TTGIVMDSGDGVTHTVPIYEGYALPHAILR	17072.5	17471.9	18150.6	35787.5	35312.8	32288	39307.4	40463.4	39805.9	16934.1	17684.7	17311.1	4138.84	4009.62	4099.96	18770.7	19935.5	20062.5	1400.49	1484.12	1331.69	5240.53	5532.8	5229.87	9	17451.1	3	1	17451.1	3	131930	143534	145222	151769	151292	154398	189890	196269	196138	114927	117225	120018	130174	126217	131899	179096
ACTN1_HUMAN	Alpha-actinin-1 - Homo sapiens	4	GYEEWLLNEIR	18737.9	19401.2	19049.2	17888.8	16618.7	16055.1	22579.7	24251.2	24792.1	10835.7	11567.6	11356.8	2447.15	2192.65	2343.79	5906.58	6607.48	6126.75	2921.82	1879.44	2265.11	3904.85	3802.07	3595.51	4	10713.6	3	1	10713.6	3	27080.8	27708.4	27315.3	19111.3	18967	18534.9	29748.6	32013.6	31676.3	14984.9	15486.8	15077.6	3677.68	3661.27	4202.06	7238.99
ACTS_HUMAN	Actin, alpha skeletal muscle OS=Homo sapiens GN=ACTA1 PE=1 SV=1	28	AGFAGDDAPR	107623	105049	110369	82663	79137.7	87777.2	126357	124471	134433	46094.8	46313.4	51622.1	140112	145615	150267	148798	156262	152337	42043	51670.3	46487	42689.9	43597.5	42264	28	94335.5	3	1	94335.5	3	188055	196480	203277	157061	156278	162372	220633	232743	236446	118991	125808	121713	208777	208812	213902	230999
ADFP_HUMAN	Adipophilin - Homo sapiens	38	LPILNQPSTQIVANAK	216714	218083	221400	341196	341376	349011	319432	319197	311125	364826	363482	356226	42352.8	43143.4	45014.3	114325	115814	110680	113213	118041	118979	113102	115551	114210	38	203604	3	1	203604	3	227473	231546	233175	322376	321164	322424	306139	313520	312028	367997	372294	372818	60605.2	61837.6	63941	113233
ADH1_YEAST*	Alcohol dehydrogenase I (EC 1.1.1.1).	18	EALDFFAR	31653.8	34646.7	35451.7	33237.8	33626.1	32968.3	35780.5	37678.7	37845.1	34017.9	35932.8	32667.1	95393.9	99903.7	101667	101556	103631	101058	97893.3	99751.1	102677	120709	125096	122885	18	70321.9	3	1	70321.9	3	51594.3	57354.1	58928.9	53720.5	54579.1	54386.1	58507.1	60955.2	60560.8	55853.9	58484.7	54101.3	125198	126544	129947	121645
ADT2_HUMAN	ADP/ATP translocase 2 - Homo sapiens	4	TAVAPIER	11035.3	10763.2	10720.3	8850.44	8860.56	9589.57	10043.1	10566.8	10919.9	6510.69	6433.71	7184.51	13264.4	13075.1	13984.1	18905.1	19643.5	19650.6	7717.87	9001.25	8659.9	7927.29	8215.34	7737.11	4	10802.5	3	1	10802.5	3	18032.4	19221	20693.8	16058.9	15946.8	17459.9	17769.1	18899.6	19501.8	11984.8	12727.8	13505.1	15984.6	15705.4	16161.5	24399.2
AIFM2_HUMAN	Apoptosis-inducing factor 2 OS=Homo sapiens GN=AIFM2 PE=2 SV=1	5	ASVETGFAK	7910.93	8657.04	8327.06	10073.5	10276.7	9139.64	10001.5	10220	9877.55	10304.6	10834.2	10122.8	1788.59	2150.05	1716.83	4639.01	4270.82	3932.16	2033.17	2142.42	2200.42	2793.52	2713.58	2856.28	5	6207.6	3	1	6207.6	3	8960.73	9577.82	9429.39	10747	10532.5	10542.3	11714.4	11921.7	11512.7	12963.4	13521.2	12732	4019.17	3962.9	4524.02	9639.25
ALDOA_HUMAN	Fructose-bisphosphate aldolase A - Homo sapiens	3	AAQEEYVKR	1380.52	1458.04	1614.72	2210.97	2188.6	2425.09	1552	1565.48	1679.37	698.078	817.09	951.287	701.453	736.029	684.372	1100.1	1191.39	1014.46	98.7729	19.4736	0	304.959	231.234	351.966	3	1040.64	3	1	1040.64	3	7148.26	7298	7219.22	11443.9	12162.6	11537.6	7928.73	8154.71	7935.27	4519.96	4728.75	4528.12	3045.28	2902.54	2805.73	3981.67
ANXA1_HUMAN	Annexin A1 - Homo sapiens	2	GLGTDEDTLIEILASR	4456.25	4972.58	4669.34	6178.44	6340.77	6703.05	7631.98	8301.84	8388.83	4609.75	5349.82	5076.12	169.573	248.041	140.013	136.043	145.484	90.8408	113.43	75.7011	75.5599	115.481	72.7676	64.8009	2	3088.6	2	1	3088.6	2	5615.94	5893.32	5886.67	6609.08	6557.11	7000.16	8068.81	8181.02	8450.44	5242.66	5519.42	5322.47	1886.55	2228.97	2134.76	3360.25
ANXA2_HUMAN	Annexin A2 - Homo sapiens	11	AYTNFDAERDALNIETAIK	27045.6	28223.7	29474.3	21020.2	21024.8	22274.2	19877.4	21186.7	21181.8	10990.7	12540.2	11368.2	35802.9	33242.9	34561	44062.4	46157.9	44529.7	15851.1	16196.2	16080.3	15613.6	18408.5	19077.3	11	24408	3	1	24408	3	38708.7	38633.4	39881.9	34195.9	34078	35280.8	32746.4	34210.6	36219.4	19041.6	19647.1	20180.8	26410.6	26677.2	26031.6	34775.3
ARL1_HUMAN	ADP-ribosylation factor-like protein 1 OS=Homo sapiens GN=ARL1 PE=1 SV=1	2	GTGLDEAMEWLVETLK	1269.7	1190.02	842.52	4032.87	3771.37	3717.77	1763.93	1598.12	1488.92	723.069	956.033	839.397	0	0	0	52.4374	136.504	88.3836	0	0	0	174.384	175.293	165.714	2	957.768	2	1	957.768	2	4367.16	4505.44	4482.54	7566.09	7558.26	7484.46	4396.24	4654.19	4284.88	2957.94	3243.96	3041.88	1755.15	1788.82	1727.14	1687.14
AT1A1_HUMAN	Sodium/potassium-transporting ATPase subunit alpha-1 precursor - Homo sapiens	13	GVGIISEGNETVEDIAAR	35853.3	39995.6	42431.8	33459.3	39069	37937	21110.9	22406.7	23796.1	14512.8	15192.3	13139.7	25377.1	26321.3	27573.9	36065.6	38218.8	35545.1	6524.64	8034.94	8738.86	7891.14	7425.2	7513.7	13	23922.3	3	1	23922.3	3	65952.2	74495.5	78314.3	56021.2	59235.8	61514.9	68624.3	72923.1	81696.6	52429.5	59240.3	54142.6	20064.9	21481.9	22154.1	25870.6
ATG2A_HUMAN	Autophagy-related protein 2 homolog A OS=Homo sapiens GN=ATG2A PE=1 SV=2	3	LVQAIQATAETVYDILSPAAPVSR	2142.61	2086.9	1955.44	1651.26	1598.55	1629.24	4105.26	4046.69	3937.19	2261.16	2424.36	2190.41	589.012	654.912	651.868	4171.18	4601.86	4975.07	1158.96	1365.16	1245.46	2931.43	3318.64	2990.88	3	2445.15	3	1	2445.15	3	3982.78	4178.61	4305.48	3335.13	3301.45	3396.28	7080.89	7135.45	7288.12	4324.32	4478.5	4284.41	3197.22	3542.71	3367.37	5984.26
ATPA_HUMAN	ATP synthase subunit alpha, mitochondrial precursor - Homo sapiens	13	AVDSLVPIGR	15955.6	17490.9	17155.4	17588.1	18238.4	17124.3	17925.9	18259.5	17179.5	13731.3	13811.2	13347.9	41348.9	41083.3	42120.6	53950	54182	54874.5	11968.8	13294.2	13247.1	17658.9	18563.5	17844.5	13	24081	3	1	24081	3	29923.4	31047.2	30898.6	34694.2	33605.9	32185.8	34434	35428.8	34845.8	24585.3	24661.9	23897.2	44789.5	45089.9	46265.4	63249.3
ATPB_HUMAN	ATP synthase subunit beta, mitochondrial precursor - Homo sapiens	12	AIAELGIYPAVDPLDSTSR	36268.1	40092.7	40066.8	40103.5	38260.5	38321.5	41996.4	44220.4	45624.3	31494.5	32323.4	32329.6	35034.9	34820.5	32340.2	48405.1	52830.3	53396.8	14233.4	15500.3	14418.6	15855.7	17843.5	17641.5	12	33892.6	3	1	33892.6	3	29057.1	31938.2	32196.8	31263.3	31174.2	31321.7	32993.8	34726.5	34795.7	24525.7	25411	23938.7	60180.1	58824.4	60520.5	88590.1
ATPG_HUMAN	ATP synthase subunit gamma, mitochondrial OS=Homo sapiens GN=ATP5C1 PE=1 SV=1	2	HLLIGVSSDR	7920.91	7390.84	6648.79	10747.8	8807.15	8399.31	9740.46	8440.05	8353.84	9009.94	8415.74	7768.21	3330.84	2921.31	4440.63	7235.87	7805.73	8008.51	1933.74	2154.13	2512.85	1917.72	2432.69	3004.72	2	6222.57	2	1	6222.57	2	16158.7	16503.2	16253.2	15440.8	14612.3	14761.4	14640.5	14953	14714.6	10374.4	10668.5	10314	10701.6	10835.5	12051.7	20621.7
ATPO_HUMAN	ATP synthase subunit O, mitochondrial precursor - Homo sapiens	2	YATALYSAASK	3610.28	3482.01	3705.43	4873.73	4575.29	4876.95	5076.79	5039.81	5250.03	3637.94	3597.14	3726.17	4316.94	7404.92	5114.9	12664.2	14465	17091.3	1864.64	3377.81	4457.55	3518.95	3402.27	3230.2	2	5515.01	2	1	5515.01	2	4841.24	5396.31	5517.15	5951.19	5496.26	5518.1	6778.5	6776.82	6937.3	5084.38	4933.14	4662.19	15778.6	18662.7	17712.5	26909.2
AUP1_HUMAN	Ancient ubiquitous protein 1 precursor - Homo sapiens	32	VKEVLPHVPLGVIQR, VKEVLPHVPLGVIQ[129.0426]R	166366	170384	182377	252154	240293	262992	263702	259825	267133	279008	295261	290257	52229.5	49176.5	52088.7	156281	150070	145656	138692	148508	141103	219866	226104	221257	32	192949	3	1	192949	3	280296	297263	306247	417417	411219	430560	413117	437525	447850	425118	445992	434274	52908	51805	54993.4	119576
B2MG_HUMAN	Beta-2-microglobulin precursor - Homo sapiens	5	VEHSDLSFSK	35681.1	34995.4	40060.2	42372.4	41702.1	47946	25231.8	25223.2	29400	12586.8	12360.4	14261.5	6666.46	8119.11	6617.92	11148.5	13180.2	11940	1596.03	1825.03	1905.25	1808.01	2205.36	2213.77	5	17960.3	3	1	17960.3	3	68919.6	69391.5	69741.8	78817.3	78183.5	80422.8	45145.2	47024	48037.8	26323.2	27612.7	27836.2	15268	15589.4	14867.8	19768.4
BAG2_HUMAN	BAG family molecular chaperone regulator 2 - Homo sapiens	10	TLQQNAESR	11199.7	11140	9711.61	7666.89	7364.85	5098.93	7583.64	7802.65	6557.83	4424.12	4425.37	3984.08	40685	42890.7	41620.6	51449.3	56323.1	52808.9	29184	28742.8	28448.2	27340	27579	25172.6	10	22466.8	3	1	22466.8	3	22442.5	24166.4	24152.8	16472.9	16967.4	16401.5	16755.2	18249.4	17467	8935.03	9556.38	9061.21	56896.1	56917.2	57650.9	88869.6
BASI_HUMAN	Basigin precursor - Homo sapiens	11	RKPEDVLDDDDAGSAPLK	50770.1	54116.7	56592.4	57680.5	57444.1	62827.5	35908.7	36697.1	38888.7	18490.7	19945.1	19498.6	22721.3	24306.7	25267.8	12327.4	12932.9	12171.8	4776.71	4844.14	4646.02	2196.99	2923.01	1286.14	11	26635.9	3	1	26635.9	3	78067.4	80563.5	82097.1	87698.1	86310.5	86725.8	54675.2	57828.2	59141.7	32849.4	34639	33456.6	32266	33817.7	32959	30062.8
BASP1_HUMAN	Brain acid soluble protein 1 OS=Homo sapiens GN=BASP1 PE=1 SV=2	29	ETPAATEAPSSTPK	236764	247052	246799	263970	261051	261968	171298	174304	170961	122923	122082	118954	110611	108000	115320	140314	152026	150319	30772.4	36127	35483.4	40852.8	44098.7	40833.8	29	141787	3	1	141787	3	295621	304384	312231	341034	340195	367547	213087	217817	234253	147184	146816	159746	147597	150960	149556	203466
C1QBP_HUMAN	Complement component 1 Q subcomponent-binding protein, mitochondrial precursor - Homo sapiens	4	VEEQEPELTSTPNFVVEVIK	14385.2	15997.3	15325.9	18718.2	18972.3	18494.9	18340.8	20238	20453.7	10004.8	11078.6	11200.9	2183.49	2123.89	2213.39	5825.61	6488.99	6610.19	1504.53	1468.77	1524.28	1666.39	1419.12	1342.64	4	9482.58	3	1	9482.58	3	20660.7	21503.6	21286	22693	21880.1	21590.5	22308.5	23792.5	23702.3	14166.3	16019.8	15618.9	29166.9	29159.5	27825.6	55110.5
CALR_HUMAN	Calreticulin precursor - Homo sapiens	20	FYALSASFEPFSNK	68453.7	74737	73053.2	87451.6	82856.6	83473.1	61743.7	65496.9	67737.5	44380.7	46442.8	46889.3	19677	19325.3	19542.1	48339.2	52070.3	51048.7	10107.8	10945.8	10378.3	32816.2	27305.4	28059.9	20	47180.5	3	1	47180.5	3	60772	66250	67523	75464.5	74495.7	76836.1	52582.8	54880	57076.8	35618.1	37211.7	37748.6	50201.5	50807.9	50895.6	74989.6
CALX_HUMAN	Calnexin precursor - Homo sapiens	6	KIPNPDFFEDLEPFR	41200.9	42123.3	41220.6	43003.8	43138.7	42578.1	32702.2	35491.5	34970.5	23047.1	23711.3	24057.9	3844.18	4011.63	4356.18	23690.8	24868.3	24446	1520.89	1631.83	1705.33	10154.9	10979.7	11457	6	22913	3	1	22913	3	48652.3	50508.1	52986.9	47934.7	48328.5	50762.3	37667.5	40908.7	40776.4	26193.9	28121.1	27368.6	25396.7	25266.8	26243.1	44119.5
CB043_HUMAN	Uncharacterized protein C2orf43 - Homo sapiens	14	RVPELPVIR	47196.8	50892.9	54587.1	64206.7	62766.4	65335.2	73553.9	76050.9	79762.9	78988.7	80391	72824.8	3334.87	3475.29	3736.78	16635.9	15813.3	15367.4	7144.7	8411.32	8710.36	13741.5	15686.5	14815	14	38892.9	3	1	38892.9	3	85631.4	90468.2	89472	115583	113227	111675	121363	128333	128134	128322	131430	127627	4680.1	4647.39	4621.77	13613.1
CD44_HUMAN	CD44 antigen precursor - Homo sapiens	3	TEAADLC[160.0307]K	8235.8	8616.41	8614.51	8425.35	8030.9	8711.34	4872.29	5025.6	5298.12	3135.01	3212.89	3333.08	9790.53	10121.1	9971.75	12058.8	12461	12356.5	2341.4	2104.02	2066.49	1574.45	2158.07	2028.86	3	6439.35	3	1	6439.35	3	23533.1	25773.1	26171.3	24339.3	24753.5	25178	15628	16073	16620.4	10234.3	10564.7	10640.2	25959.6	26338.8	27354	33965.6
CD59_HUMAN	CD59 glycoprotein precursor - Homo sapiens	7	LQC[160.0307]YNC[160.0307]PNPTADC[160.0307]K	82567.5	86048.8	93967	114019	115929	133774	55434.6	56126.2	65352.1	34255.3	34042.3	40151.6	59079.2	63871.3	58511	41585.2	44842.5	43791.6	16502.8	18409.4	18759.7	15652.5	16576.3	16497.3	7	55239.4	3	1	55239.4	3	169238	174654	185164	176075	178397	198687	174477	174801	186271	151328	152079	162801	97646.8	102526	100446	114042
CH10_HUMAN	10 kDa heat shock protein, mitochondrial - Homo sapiens	18	KFLPLFDR	35740.1	38223.1	40321.3	33315.1	34890.2	36661.3	38242	41017.9	41210.1	30189.8	30415.7	29327.6	30425.7	32271.8	37889.9	114469	117080	109578	12500.1	14041.8	16813.6	43292.8	46829.8	45158	18	43746	3	1	43746	3	47071	49650.6	49829	46239.7	47574.4	47207.5	48635.5	52938.2	50494.5	35314.2	37189	34857.8	132307	135301	138813	216902
CH60_HUMAN	60 kDa heat shock protein, mitochondrial precursor - Homo sapiens	40	NAGVEGSLIVEK	55685.9	56869.5	54985.3	48035.3	48926.8	49660.9	55096.1	54895.9	54900.5	41064.1	41561.9	39915.3	134800	141122	140541	192162	182465	188433	44878.2	51078.2	53459.5	61226	69030.8	64592.2	40	80224.4	3	1	80224.4	3	67556.2	72066.9	73792.8	61261.1	61954.1	63109.8	67360	69062.2	70228.6	49416.3	52009.7	48376.6	159239	164332	162612	207917
CHP1_HUMAN	Calcium-binding protein p22 - Homo sapiens	11	ASTLLRDEELEEIKK	19043.8	20763.5	21283	25540.1	26612.6	31386.8	32349	31993.7	33812.6	31774.7	37847.8	32172.7	2848.9	2502.82	2486.32	11070.5	9758.12	9784.85	4627.68	5035.45	4715.71	9397.46	10387.7	8803.3	11	17750	3	1	17750	3	31682.5	33778.9	34677.5	43143.6	42698	44486.3	49877.5	53164.9	53740.6	52231.4	56991.1	53221.1	5685.53	5665.21	5849.62	16667.4
CISY_HUMAN	Citrate synthase, mitochondrial precursor - Homo sapiens	2	ASASSTNLKDILADLIPK	5939.58	6267.6	5678.46	5226.69	5435.59	5117.34	5668.73	6122.99	5953.97	3775.71	4010.91	4017.06	8167.34	8667.17	9134.79	5321.64	5551.99	5585.54	1821.58	1635.76	1559.36	1068.88	940.684	935.891	2	4733.55	2	1	4733.55	2	6450.67	6917.78	7042.4	6950.82	7149.97	7242.72	6733.3	6860	7070.56	4723.03	4915.81	5107.1	5706.96	5951	6186.63	10478.8
CKAP4_HUMAN	Cytoskeleton-associated protein 4 - Homo sapiens (Human)	3	VASLEESEGNKQDLK	2654.89	2421.99	2748.14	3074.5	3060.83	3589.79	2644.16	2770.58	2983.1	1878.04	1692.48	2176.25	5234.64	5118.08	5632.09	6463.09	7021.47	6789.92	4852.03	5348.05	4849.72	4169.89	4397.1	4181.25	3	3989.67	3	1	3989.67	3	8589.56	9134.67	9238.29	8177.8	8537.27	8525.4	7415.31	8165.83	8067.19	6676.53	7186.53	7102.77	5231	5554.96	5944.9	6791.43
CLH1_HUMAN	Clathrin heavy chain 1 - Homo sapiens	13	LLYNNVSNFGR	16142	18751.3	18495.1	24037	24153.9	22928.3	14173.7	14053.5	13858.6	9739.22	9453.13	7757.61	7608.91	8263.19	8518.38	7216.42	7112.68	6925.06	5098.4	5718.39	5851.96	5611.13	6159.08	5823.63	13	11393.8	3	1	11393.8	3	20876.4	22728	22842.6	27887.5	29074.7	28582.5	17593.8	18009.5	17669.5	12163.3	12654.9	11578.7	8793.02	9346.93	9811.95	8737.41
COF1_HUMAN	Cofilin-1 - Homo sapiens	8	LGGSAVISLc[16.0187]	7520.76	8045.72	8268.6	4116.63	4039.76	3997.01	7148.51	7239.48	7274.62	7452.05	7737.87	7355.8	6732.34	6928.07	6894.78	6794.29	6963.98	6734.13	8735.56	8790.64	9608.45	5544.16	5488.85	4961.07	8	6848.88	3	1	6848.88	3	23237.4	24085.4	23644.5	27510.4	27579.8	26964.3	27113.2	29004.3	28830.3	17379.3	18669.4	17929.8	9619.21	10437.3	10336.6	12303.7
COX5A_HUMAN	Cytochrome c oxidase subunit 5A, mitochondrial OS=Homo sapiens GN=COX5A PE=1 SV=1	2	EIYPYVIQELRPTLNELGISTPEELGLDKV	8938.38	9667.13	8339.59	10438	10427.7	9742.65	13675.2	12727.5	11675.2	7798.03	7838.47	7627.03	1023.84	1032.61	1192.15	6612.23	7715.46	6120.19	90.6905	214.271	210.143	1070.12	1163.18	1370.69	2	6112.93	2	1	6112.93	2	7311.57	7691.21	6909.07	8541.05	8793.87	8328.94	9796.8	9358.68	8855.3	6186.25	6267.88	6004.69	9823.34	7936.74	8008	13411.1
CPSM_HUMAN	Carbamoyl-phosphate synthase [ammonia], mitochondrial precursor - Homo sapiens	7	SAYALGGLGSGIC[160.0307]PNR	9096.16	10801.1	10834	12374.6	11666.5	12028.6	8642.51	9006.59	8856.07	9485.69	9716.03	10112	4299.72	4192.9	4265.74	11588.5	11752.2	11697.5	1501.01	1445.55	1426.09	2083.93	2375.05	2757.84	7	7583.57	3	1	7583.57	3	16376.9	17335.6	17476	20310.9	19739.8	19715.9	14373.8	15246.6	15700.6	14490.3	15439.1	15829.4	3729.71	3569.67	3777.62	11024.6
DHB11_HUMAN	Estradiol 17-beta-dehydrogenase 11 precursor - Homo sapiens	35	SVTGEIVLITGAGHGIGR	204116	210727	229979	257714	256865	274787	242308	264744	270944	278030	301310	293070	45684.2	44887.3	46490.9	129415	136958	133408	101300	99517.9	99112.6	170064	188197	195408	35	186460	3	1	186460	3	289795	299113	306083	378684	371831	374355	346602	365468	362798	392513	405253	400061	70422.3	71238.3	72747.3	121639
DHB4_HUMAN	Peroxisomal multifunctional enzyme type 2 - Homo sapiens	2	LGLLGLANSLAIEGR	16635.2	17896.6	17052.2	15955.5	15323.4	14545.5	10640.3	11518.6	11963.7	7410.21	8129.03	7874.56	1316.96	1434.48	1343.5	4291.08	4229.31	4228	42.5165	85.3087	58.1568	593.762	602.345	701.798	2	7244.66	2	1	7244.66	2	14604.1	15515.6	14857.2	14796.7	14518.5	14316.6	9674.75	10675.8	10759.2	7418.53	7979.37	7414.52	9035.11	9193.08	10096.4	14695.5
DHB7_HUMAN	3-keto-steroid reductase - Homo sapiens	9	LLAEDDELHLC[160.0307]LAC[160.0307]R	52833.3	55291.9	59988.7	36929.6	37787.6	38468.5	31989.5	34151.4	35785	32866.4	35855.4	34314.6	34218.6	33593.1	34210.6	40208.4	41808.3	41706.3	30192.3	30860.1	31064.1	19281.9	20580.8	21166.9	9	36048.1	3	1	36048.1	3	61416.7	62908.5	65213.7	76431.5	76479.2	77222.4	64607.2	70490.5	70696	80128.2	85336.1	83569.4	16959.1	16694.5	17008.2	30304
DHDDS_HUMAN	Dehydrodolichyl diphosphate synthase - Homo sapiens	6	VQGFLQALELKR	16048.7	16885.2	17536.4	15835.5	16231.9	15577.7	19477.9	19022.4	19747.5	18086.3	19557.5	18288.9	8172.2	8538.72	8675.34	22894.9	22769.6	21213.7	17677	18389.7	18135.2	25370.8	26487.1	26527.4	6	18214.5	3	1	18214.5	3	26125.3	27788.1	27765.6	31284.3	31916.4	31633.8	38442.8	39749	40133.1	36063.1	37803.8	37213	11218.1	11821.6	11758.2	21890.7
DHRS1_HUMAN	Dehydrogenase/reductase SDR family member 1 - Homo sapiens	42	LDVLVNNAYAGVQTILNTR	256484	269335	257047	329896	320225	309561	302736	323267	317941	361983	380357	371131	4232.8	4145.67	3235.76	15779.2	17685.6	17889.7	2870.45	2957.84	2666.74	9441.94	10689.4	9944.05	42	162563	3	1	162563	3	177090	188071	191755	199599	199309	195177	177219	188187	187232	221350	226313	218829	122061	129594	129296	151964
DHRS3_HUMAN	Short-chain dehydrogenase/reductase 3 - Homo sapiens	6	VGDITILVNNAAVVHGK, VGDITILVN[115.0269]N[115.0269]AAVVHGK	22742.4	24303.6	25181.2	22441.2	24879.9	24560.1	32639.2	31027.1	34792.5	17379.3	18189.3	17995.9	26110.2	26405.4	27230.4	33657.9	34209.1	34687.2	39349.4	40769.7	40805.2	40624.5	40780.5	39701.6	6	30019.3	3	1	30019.3	3	62190.7	61843.2	64332.7	63678.7	64265.3	66553.7	83002.4	86207.6	86263.3	59536.7	65151.9	64164.9	43564.4	45013.8	46136.7	78266.1
DHRSX_HUMAN	Dehydrogenase/reductase SDR family member on chromosome X OS=Homo sapiens GN=DHRSX PE=2 SV=1	2	SLHVTYNQK	12013.4	12881.9	13555.8	14674.3	13753.6	15456.7	14237.9	14517.4	15193.3	15274.7	14704.8	16465.3	3725.6	3815.3	4462.14	9221.85	10250.7	9262.33	5705.71	7227.38	7264	5861.82	6280.95	6590.86	2	10516.6	2	1	10516.6	2	17977.9	19460	20829.6	26022.9	26361.9	26410.7	23364.3	24930.6	24913.9	26521.6	26998.4	28281.9	7157.51	7400.81	7942.94	14354.7
DHSA_HUMAN	Succinate dehydrogenase [ubiquinone] flavoprotein subunit, mitochondrial precursor - Homo sapiens	2	NTVVATGGYGR	1629.58	1266.32	1493.85	860.48	837.474	1121.61	2047.22	1904.61	2351.37	1032.71	1180.4	1111.94	6528.37	5705.27	5801.7	8280.74	8216.54	7957.46	1892.09	3114.48	2281.38	1781.26	1631.27	1946.22	2	2998.93	2	1	2998.93	2	9384.58	8803.39	8006.06	6841.45	6373.94	6101.47	9230.18	9066.15	8053.85	4336.44	4232.64	4069.31	15675	14819.4	15991.8	20585.8
DLDH_HUMAN	Dihydrolipoyl dehydrogenase, mitochondrial precursor - Homo sapiens	2	SEEQLKEEGIEYK	2343.57	2518.31	2876.19	3086.53	3164.64	3334.34	3241.47	3207.62	4020.18	2980.61	3334.48	3259.82	7294.56	6120.53	6058.96	10671.6	8716.17	8158.53	1757.89	3231.15	1872.6	2286.47	2324.94	3383.35	2	4135.19	2	1	4135.19	2	7384.55	7463.31	8028.17	7326.15	7491.24	7505.7	6668.24	6907.5	7880.1	5944.48	6581.5	6734.69	5932.84	5322.29	5120.47	8367.18
ECHM_HUMAN	Enoyl-CoA hydratase, mitochondrial precursor - Homo sapiens	3	ALNALC[160.0307]DGLIDELNQALK	4739.47	4834.05	4818.52	4524.7	4525.06	4354.04	4924.63	5266.68	4976.56	3470.81	3769.36	3594.93	4046.35	4291.21	4746.88	3676.31	3389.8	3423.16	954.579	1112.54	1114.41	593.831	568.685	512.213	3	3426.2	3	1	3426.2	3	4540.36	4883.79	4915.54	4304.78	4266.43	4179.93	4480.91	4831.39	4689.14	3350.25	3668.53	3503.21	6043.31	6858.69	6868	11788.4
EF1A3_HUMAN	Elongation factor 1-alpha 1 OS=Homo sapiens GN=EEF1A1 PE=1 SV=1	7	VETGVLKPGMVVTFAPVNVTTEVK	21111.2	22672.6	21044.4	63183.7	59707.8	60248.1	33814.8	37052.7	37427	20339.4	21197.1	21217.8	3187.78	3563.1	2267.94	11888.6	12846.1	13338.4	3978.7	4609.02	4305	6071.03	7595.04	7306.18	7	20832.2	3	1	20832.2	3	50241.5	48963.1	50038.8	73364.1	71093.2	73224.4	54405.5	54170.2	54822.6	37227.9	37316.6	40327	16481.4	17724	17509.2	33880.9
EF1D_HUMAN	Elongation factor 1-delta - Homo sapiens	3	GVVQELQQAISK	9027.72	8831.55	9278.03	13674	13719.5	14329.8	7078.06	8033.16	8038.31	4050.26	4129.9	3935.34	3111.25	4461.41	5714.24	6451.53	6717.52	6409.44	937.016	1204.66	1938.26	2286.68	2424.11	2334.44	3	6171.51	3	1	6171.51	3	9649.22	9853.45	10100	13820	14336.9	14774.1	7957.15	8692.61	8543.74	4985.37	5135.81	5099.8	4713.8	5569.5	5985.86	7568.33
EF2_HUMAN	Elongation factor 2 - Homo sapiens	5	EGIPALDNFLDKL	14141.8	13882.5	11808.5	17461.1	16445.4	16131.9	14751.9	15261	14816.2	6473.29	6604.58	6633.89	3030.39	3421.55	3330.54	5578.7	5776.57	5370.2	3474.08	3606.82	3628.24	5096.14	5542.82	5231.25	5	8645.81	3	1	8645.81	3	12919.9	13144.8	11696	17082.6	15712.9	15506.7	14108.2	14595	13979.4	9657.5	9426.44	9067.9	4569.56	4591.3	4897.62	7051.39
EFTU_HUMAN	Elongation factor Tu, mitochondrial precursor - Homo sapiens	6	DLEKPFLLPVEAVYSVPGR	13157.1	14720	14387.7	14218.6	14369	13424.9	13055.6	14417.2	14393.4	9342.33	10150.8	10342	9980.51	9774.81	10243.9	14513.8	14005.6	14227.3	1052.9	1082.89	1067.17	3000.62	3395.15	3295.35	6	10067.4	3	1	10067.4	3	16167.4	17144.6	17539	15129.1	15773.3	15212	14625.8	16155.5	15625.3	11321.6	12285.2	12086	20442.9	19660.4	20883.3	29416.4
ELMD2_HUMAN	ELMO domain-containing protein 2 - Homo sapiens	4	NINPEKDASFK	19539.4	20157.8	22702.6	21254.9	22119.4	23071.6	29144.6	29561.2	32536.5	25722.1	24689.1	27999.8	10015	11250.8	9664.77	12896.5	14441.6	12647.6	12331.5	13775.5	14085.1	16586.2	17482.6	16116.3	4	19158	3	1	19158	3	23203.3	23202.3	24468.5	28893.2	29238.2	30795.5	31894.3	32936.7	34670.8	34369.4	34065.2	35775.8	11341	12006.7	11143.7	15777.2
ENOA_HUMAN	Alpha-enolase - Homo sapiens	12	FTASAGIQVVGDDLTVTNPK	24268.8	25861.7	29579.2	31608.9	31625.8	35598.2	22532.1	25796.9	27127.3	15871.1	18964.7	18480.2	11452.2	11116.9	11462.2	12998.6	14147.9	13879.7	3601.54	3949.29	4207.67	4040.69	5151.86	4833.81	12	17006.5	3	1	17006.5	3	45450.9	48036	51287	65118.5	67069.3	68772.9	49584.7	53222.7	53787.2	35178.1	37818.6	35143.9	21025.4	20862.7	21122.8	23859.3
ENOB_HUMAN	Beta-enolase OS=Homo sapiens GN=ENO3 PE=1 SV=3	2	IAQAVEK	378.158	511.696	424.25	890.982	887.319	461.11	680.371	759.515	538.775	534.926	615.432	460.657	22.8425	35.0364	61.0244	19.365	25.8218	29.8714	0	14.0542	28.9454	2.0069	0	0	2	307.59	2	1	307.59	2	659.02	599.521	740.296	698.765	660.94	450.475	814.103	816.92	721.303	834.312	810.271	794.277	667.601	561.46	577.934	641.899
ENOG_HUMAN	Gamma-enolase - Homo sapiens	5	SGETEDTFIADLVVGLC[160.0307]TGQIK	14516	14903	12864	17016.3	16666.6	15641.6	15425.4	15189.8	13555.7	11037	11235	10603.1	3143.06	3619.59	3577.47	1624.08	1773.63	1937.81	1387.09	1962.89	1872.53	655.642	1055.94	1384.73	5	8027	3	1	8027	3	40250.7	40913	43220.7	46235.3	44758.9	47161.2	45662.5	49451.1	49766.5	31343.2	34788.1	33905.9	66346.5	58895.9	59742.3	77710.4
ENPL_HUMAN	Endoplasmin precursor - Homo sapiens	15	GYEVIYLTEPVDEYC[160.0307]IQALPEFDGKR	18250.6	18935.5	19437.8	14284.9	14219.6	13747.2	17310.2	18910.2	18169.5	23659.7	24568.5	25288.4	1258.98	1069.04	1457.17	2867.59	3382.8	2473.93	1850.64	1506.44	1581.63	2803.34	2996.96	2608.37	15	10526.6	3	1	10526.6	3	19348.3	21027.9	21180.5	21263.5	21119.4	21019.6	15951.7	16673.7	16399.8	14657.6	15099.5	15122.6	11883.7	11988.8	12563.3	21501.7
ERG7_HUMAN	Lanosterol synthase - Homo sapiens	53	LSQVPDNPPDYQK	145846	152924	160395	199291	201388	222226	192483	198031	209354	212212	214348	233276	87360.2	88957.8	89148.2	125362	134624	133906	110059	114537	121098	121081	128693	124557	53	155048	3	1	155048	3	216203	221684	224310	271670	270274	277841	275152	282240	284364	297064	299879	302553	66948.8	68247.8	69314.7	103550
ERP29_HUMAN	Endoplasmic reticulum protein ERp29 precursor - Homo sapiens	2	SLNILTAFQK	14256	14701.8	14776.8	17610.1	17903.1	16992.6	11144.7	11773.5	12227.1	8179.99	8305.22	8350.79	14315.9	14000.8	13743.8	29073.2	29444.7	28981	7108.06	7510.73	7639.89	13817.7	14631.7	14200.8	2	14612.1	2	1	14612.1	2	16906.8	17410.4	17616.1	22157.4	23022.5	22996.5	14599.9	15613.2	15820.2	9946.74	10651.7	10382.8	15383.8	15119.4	14990.2	29833.5
ETFA_HUMAN	Electron transfer flavoprotein subunit alpha, mitochondrial precursor - Homo sapiens	3	PEAPIFQ[129.0426]VADYGIVADLFK	419.346	406.194	364.174	336.344	362.779	294.757	419.128	405.541	398.689	267.511	304.4	298.055	620.121	774.283	809.473	1982.61	1910.6	2052.83	101.285	142.677	201.089	444.901	611.934	661.555	3	607.928	3	1	607.928	3	3309.83	2922.94	2469.23	3485.25	2816.48	2553.47	3615.67	2993.45	3006.34	3707.18	3322.89	3360.7	5791.92	5479.13	5548.69	10204.1
F105A_HUMAN	Protein FAM105A - Homo sapiens	9	NLSVEAEVDLLSYC[160.0307]AR	19314.6	21415.9	22120.7	22537	20786	20299.6	25030	26963.3	26028	28679	30260.6	27504.2	13827.4	13979.5	12658.4	10494.1	12179.7	11392.6	34500	38848.6	36167.8	18614.5	21185.8	21984.8	9	22365.5	3	1	22365.5	3	42437.4	45103.4	42778.9	51761	53605.2	53522.9	64740	67670.1	66522.8	60405.7	63279.6	62432.8	13920.4	13863.4	13974.2	13683.9
F177A_HUMAN	Protein FAM177A1 OS=Homo sapiens GN=FAM177A1 PE=1 SV=1	3	IASVLGISTPK	5126.9	5308.05	5539	6007.63	5817.7	6170.81	7825.23	7582.43	7640.17	7231.02	6482.46	8157.44	655.134	1097.56	1171.92	1723.5	1510.85	1353.76	1346.14	2237.39	2397.18	1753.35	2222.16	2027.35	3	4099.38	3	1	4099.38	3	9166.79	10623.8	10936.9	12064.1	12232.9	12456.1	14670.6	15526.6	15632.4	14162.2	14122.3	14038.3	6630.17	7885.87	8339.26	12137.7
FAF2_HUMAN	FAS-associated factor 2 OS=Homo sapiens GN=FAF2 PE=1 SV=2	31	IYSYVVSRPQPR	75040.1	75905.5	79266.7	76850.9	78597.3	84831.6	94440.7	97049.4	103286	88726	88671.2	94944.2	87611.8	91685	91143.3	114359	120984	121227	130869	139180	140545	142698	147970	144252	31	104589	3	1	104589	3	122137	131495	133512	132090	131543	134097	159793	166934	168716	151602	154488	157112	73217	73986.9	74243.7	118030
FAS_HUMAN	Fatty acid synthase - Homo sapiens	2	DLVEAVAHILGIR	6751.9	6419.96	5138.37	10524.9	9341.27	9166.07	6348.04	5670.74	4912.37	5291.96	5004.97	4435.04	43.1461	93.215	44.128	0	72.1541	80.4322	0	0	0	0	0.81	14.5636	2	3306.42	2	1	3306.42	2	8901.41	8814.84	6987.35	12835.8	12425.7	11515.4	7634.61	7303.94	6545.88	6683.98	6538.77	5973.58	1858.64	1579.68	1464.14	3438.4
FLNA_HUMAN	Filamin-A - Homo sapiens	26	AEAGVPAEFSIWTR	24839.1	25146.7	25913.2	28362.4	28429.9	26951	19499.9	22208.4	22611.1	10974.2	11709.5	11352.4	7608.87	7828.59	6661.4	8428.51	8906.11	9145.17	3342.41	2789.16	2478.35	2433.49	2995.52	2958.57	26	13482.2	3	1	13482.2	3	23510.4	24841.2	26004	28417	29676.4	30129.5	19425.9	21296.9	21742.3	15768.2	17192.8	16982.9	8439.59	8937.42	8821.16	10618.2
FOLR1_HUMAN	Folate receptor alpha OS=Homo sapiens GN=FOLR1 PE=1 SV=3	2	PAQGNPNEEVAR	10435.1	11412.3	11068	6934.06	6795.34	6991.34	5459.15	5637.3	5589.13	2831.62	2747.75	2518.44	6364.93	6674.85	6461.47	16705.4	18342.7	17136.7	1242.62	1782.77	1570.77	3355.15	3585.77	3412.63	2	6877.3	2	1	6877.3	2	16230.1	18377.5	17474.9	10241.6	10146.2	10756.7	7416.01	7954.22	7618.93	3984.87	4089.9	3720.1	19148.2	18644.4	19124.8	19212.1
G3P_HUMAN	Glyceraldehyde-3-phosphate dehydrogenase - Homo sapiens	16	GALQNIIPASTGAAK	111046	121313	124973	167274	170689	173321	131962	134093	134136	100850	102477	106531	60406.8	59971.8	58164.7	109123	110045	108961	13646.2	15094.4	13638.6	23971.1	25856.3	25783	16	91805.2	3	1	91805.2	3	142734	148485	150953	193380	197525	204872	195620	199875	207198	205199	221394	218408	36578.4	36645.7	37561.6	75231.5
G6PI_HUMAN	Glucose-6-phosphate isomerase - Homo sapiens	2	ILLANFLAQTEALMR	688.377	606.263	518.213	2525.05	2623.53	2352.1	1239.16	1311.55	1140.02	595.813	646.98	630.306	0	133.464	241.4	266.379	345.397	843.406	243.321	471.549	123.357	113.467	272.886	410.599	2	764.274	2	1	764.274	2	4734.92	4619.38	4646.27	7815.24	7893.85	7777.66	5264.01	5900.98	5732.57	3438.16	3851.42	3792.47	7.7747	83.2126	147.374	351.59
GANAB_HUMAN	Neutral alpha-glucosidase AB precursor - Homo sapiens	7	SLLLSVNAR	10311.2	11884.4	10437.1	9889.19	11058.1	10602.3	8246.9	8492.73	7449.36	6593.77	7513.08	7022.76	18939.5	19358.2	19631	23553.2	22755.9	23143.6	7429.28	7900.48	7957.76	11998.6	11818.1	11194.8	7	12299.2	3	1	12299.2	3	16669.4	17675.9	17927.6	18606.1	20666.1	19992.8	12991.1	13109.1	12583.1	9736.39	9995.86	9471.1	28785.8	29509.9	31162.7	33289.5
GBB1_HUMAN	Guanine nucleotide-binding protein G(I)/G(S)/G(T) subunit beta-1 - Homo sapiens (Human)	6	LFVSGAC[160.0307]DASAK	17770.6	18510.3	20276.3	17805.9	18520.8	19300.4	10437.6	11094.8	12043.8	8530.27	8140.62	7684.75	12473.8	13293.6	13603.4	10372.6	11223.9	11940.3	6729.23	6734.73	7352.69	5219.7	5190.4	5496.26	6	11656.1	3	1	11656.1	3	46215	49156.4	50007.8	48861.3	49613.6	51369.5	32427.8	33701.2	33960.4	23894.6	23124.2	23017.4	22958.8	23091.9	22304.9	24728.7
GBB4_HUMAN	Guanine nucleotide-binding protein subunit beta-4 - Homo sapiens (Human)	2	ADQELLLYSHDNIIC[160.0307]GITSVAFSK	7309.96	7911.34	7679.06	8430.57	8485.97	8056.3	5345.5	5370.17	5352.38	3610.04	3717.4	3750.03	641.95	555.617	570.627	77.7334	99.8776	198.021	100.534	80.6752	45.1165	0	0	9.7688	2	3224.94	2	1	3224.94	2	7004.93	7285.31	7377.56	7672.67	7643.17	8048.17	4592.2	4582.66	4890.33	3072.4	3135.78	3485.47	2439.07	2432.37	2453.9	1646.25
GBG12_HUMAN	Guanine nucleotide-binding protein G(I)/G(S)/G(O) subunit gamma-12 OS=Homo sapiens GN=GNG12 PE=1 SV=3	2	SDPLLIGIPTSENPFK	6307.8	6685.78	6341.35	6856.34	6371.41	6165.99	4125.47	4145.59	4623.55	1784.69	1712.16	1814.69	29.9623	83.9807	54.5214	384.732	278.196	348.945	4.0784	0	54.151	0	0	0	2	2423.89	2	1	2423.89	2	15479.1	15547.3	15940.4	12915.7	12451.5	12559.7	9202.13	9235.68	9583.42	5464.89	5341.62	5288.59	9751.5	9960.56	9863.74	9818.18
GI:161598487	ref|YP_001569038.1 hypothetical protein pLGV440_p5 [Chlamydia trachomatis]; Duplicate proteins: gi|166153434,gi|166091535,gi|165931728,gi|165931714,gi|473193,gi|40734,gi|121541	2	EGDSKPYAISYGYSSGVPNLC[160.0307]SLR	1179.69	1268.1	1224.53	727.67	450.761	845.225	1226.46	1323.31	1101.41	575.545	652.559	429.496	491.478	463.542	583.261	759.002	1225.38	966.268	14871.8	14296.8	14396.3	9995.27	10418.9	10559.3	2	3751.34	2	1	3751.34	2	1529.77	1565.17	1649.55	1267.81	1176.68	1368.19	1537.75	1666.94	1415.98	688.577	869.909	631.415	1075.95	1040.6	941.437	1453.13
GI:165930821	emb|CAP04319.1 putative membrane protein [Chlamydia trachomatis 434/Bu]; Duplicate proteins: gi|166154833	3	n[43.0184]AATVPIASPVGR	6.4858	3.2289	15.0484	28.5068	27.4534	5.9799	18.9851	93.9546	49.2521	221.632	207.613	134.61	307.197	274.945	184.353	2.5441	50.1824	38.5274	12597.6	13251	13079.7	15255.3	14075.6	13844.5	3	3490.59	3	1	3490.59	3	1380.21	1252.94	1277.42	1442.14	1332.74	1333.72	1596.9	1543.34	1591.33	1779.03	1905.14	2105.02	2462.3	2610.16	2580.42	1968.52
GI:165931518	emb|CAP07094.1 cysteine-rich membrane protein [Chlamydia trachomatis L2b/UCH-1/proctitis]; Duplicate proteins: gi|165930643,gi|166155530,gi|166154655	2	ASEDIIDDGQINNSNK	93.4484	57.6529	0	105.447	52.5762	103.126	288.887	186.565	218.702	156.572	176.472	102.315	0	0	0	147.491	285.358	169.183	9868.98	10638.1	10621.5	15982.6	18297.3	17707.9	2	3552.51	2	1	3552.51	2	303.191	270.039	460.397	329.139	546.975	557.757	533.208	720.818	725.307	589.551	488.885	357.225	834.927	924.807	773.846	1712.02
GI:165931607	emb|CAP07183.1 putative membrane protein [Chlamydia trachomatis L2b/UCH-1/proctitis]; Duplicate proteins: gi|165930732,gi|166155619,gi|166154744	6	EGDEGLVADLC[160.0307]VSHK	3063.78	2890.88	3101.95	4123	4239.82	4019.96	1896.55	2008.61	2082.07	732.459	777.05	851.649	3903.05	4721.35	4767.5	4253.41	4138.85	4309.87	2440.19	2733.82	3264.57	4194.07	4568.9	4534.09	6	3234.06	3	1	3234.06	3	1608.21	1557.08	1713.32	1931.99	1942.62	2126.65	1228.35	1331.39	1464.92	1139.03	1392.98	1320.69	2074.13	2280.12	2354.7	2121.14
GI:165978492	gb|ABY76679.1 IncG [Chlamydia trachomatis]; Duplicate proteins: gi|5499739,gi|165930327,gi|166154339	3	LSEESASPQASPTSSTLR	581.596	536.054	695.213	470.608	472.418	541.549	1455.61	1676.68	1852.2	1227.8	1229.82	1461.08	135.445	221.1	135.431	285.589	175.079	67.7796	9654.43	10493.3	11884.8	13196.2	14423.6	13886.4	3	3614.99	3	1	3614.99	3	3949.94	4186.37	3710.2	2688.8	2684.64	2562	3523.74	3763.56	3828.11	2624.86	2670.57	2499.87	3785.03	3979.81	3843.94	5481.15
GI:532122	gb|AAA23150.1 OMP1 [Chlamydia trachomatis]	2	KDAVPNMSLDQSVVELYTDTTFAWSAGAR	902.086	996.734	860.894	823.77	803.63	725.529	798.074	912.869	779.363	719.97	833.454	744.522	0	0	0	0	0	26.2493	0	0	0	0	0.2893	6.2485	2	413.903	2	1	413.903	2	641.663	819.397	736.297	541.223	574.888	490.577	521.9	497.677	435.552	490.29	514.971	480.467	612.006	663.124	722.069	568.527
GI:78714059	gb|ABB51013.1 major outer membrane protein [Chlamydia trachomatis]; Duplicate proteins: gi|165930011,gi|166154023,gi|129155,gi|144551	6	ASFDADTIR	606.243	798.246	1034.66	1778.09	1948.08	2622.5	14511.8	15112.5	16019.7	9861.65	10146.4	10922.1	976.943	551.681	1387.88	2890.82	2692.24	2710.89	34517.7	36482.8	34658.1	48036.3	50423	48914.5	6	14566.9	3	1	14566.9	3	3196.84	3447.72	3805.35	5515.38	5805.13	5821.88	32442	36077.8	35750.3	20244	21841.2	21011.2	1948.29	1724.2	2286.48	4521.82
GLYM_HUMAN	Serine hydroxymethyltransferase, mitochondrial precursor - Homo sapiens	2	AALEALGSC[160.0307]LNNK	2838.25	3641.72	3946.03	4208.68	4390.99	4343.29	3988.87	4270.28	4608.99	2351.9	2424.17	2853.01	7823.55	8125.01	8050.18	10163.9	11016.2	10826.6	1462.85	1461.94	1454.64	2303.86	2411.71	1996.48	2	4623.46	2	1	4623.46	2	3432.47	4502.44	4785.8	4218.89	4603.92	4395.93	4639.38	5267.23	5678.65	2598.07	2988.06	3252.06	8871.78	9074.81	9142.09	13529.6
GNAI2_HUMAN	Guanine nucleotide-binding protein G(i), alpha-2 subunit OS=Homo sapiens GN=GNAI2 PE=1 SV=3	5	ITHSPLTIC[160.0307]FPEYTGANKYDEAASYIQSK	11013.6	10596.4	11661.6	12955.6	12587.2	12592	5947.21	6097.3	6049.84	2574.64	2799.61	2609.48	1925.6	1702.2	1282.98	2751.47	3515.78	3451.37	934.946	1360.19	485.022	401.665	630.096	443.681	5	4848.72	3	1	4848.72	3	14252	15661.1	15202.2	15300.1	15191	15638.4	8001.5	8224.89	8377.08	4174.45	4273.81	4288.5	7374.74	7355.07	7276.09	7906.35
GNAI3_HUMAN	Guanine nucleotide-binding protein G(k) subunit alpha OS=Homo sapiens GN=GNAI3 PE=1 SV=3	5	EIYTHFTC[160.0307]ATDTK	14109	14722.8	15355.4	14835.9	14993.7	17622.9	9023.08	8545.25	9447.5	5464.13	4922.62	5985.12	2856.55	3558.38	3107.89	5097.39	5489.34	4883.98	934.362	1149.76	1315.63	1121.86	1440.06	1328.12	5	6971.28	3	1	6971.28	3	16850.4	18826.6	20140.4	18307.9	18221.8	19929.4	11443.4	11079.7	12118.6	6848.66	7110.6	6811.25	6571.13	7392.87	7384.53	10355.8
GPAT4_HUMAN	Glycerol-3-phosphate acyltransferase 4 OS=Homo sapiens GN=AGPAT6 PE=1 SV=1	4	AC[160.0307]PHVWFER	11440.8	12386.3	13936	13337.6	13675.8	15771.7	12663.2	13387.1	14628.4	17890.6	19423.9	20995.2	840.761	705.323	543.454	984.372	875.609	749.079	6295.52	541.695	330.429	5124.07	569.715	168.967	4	8219.39	3	1	8219.39	3	14440.9	14685	15492	18416.6	18690.2	19656.9	18356.6	19689.1	20118	22246.6	22636.1	23777.8	2522.76	2454.04	2585.39	2776.46
GPSN2_HUMAN	Synaptic glycoprotein SC2 OS=Homo sapiens GN=GPSN2 PE=1 SV=1	2	MPIIPFLL	6882.4	6219.95	6155.18	9564.35	9304.3	9504.47	5944.99	6141.74	5845.63	2484.61	3302.81	3281.88	52.1922	42.2017	35.7746	689.782	714.356	815.733	0	0	21.2445	289.89	341.418	414.318	2	3252.05	2	1	3252.05	2	13201.8	12647.4	12863.8	15823.6	16012.9	16139.4	12210.4	12266.7	12401	7162.64	7197.73	7101.17	6403.23	7815.88	8949.79	18010.5
GRP75_HUMAN	Stress-70 protein, mitochondrial precursor - Homo sapiens	13	VEAVNMAEGIIHDTETK	7554.65	7018.11	7097.84	8268.06	8886.62	8863.36	8839.95	8262.79	8980.85	8984.48	7953.12	9431.62	26328	23187	25713	39856.9	43526.8	43730.7	33768.6	34456.7	33275.8	50825.3	49829.1	48722.1	13	23056.7	3	1	23056.7	3	18098.3	18949.4	18758.2	16595.2	18254.7	16356.8	18269.7	18351.1	18242.6	16169.3	15532.7	14739.7	52108.5	53480.7	53857.5	73133.1
GRP78_HUMAN	78 kDa glucose-regulated protein precursor - Homo sapiens	35	LYGSAGPPPTGEEDTAEKDEL	79349.3	84380.6	85828.4	85821.5	89049.8	90608.4	61003.1	63974.7	64503.9	42835.8	43817.4	43780.9	70680.5	78179.4	77906	100134	100995	105085	32174	35759.8	38219.9	45817.4	54748.4	50823.3	35	67728.2	3	1	67728.2	3	87874.5	93516.7	96246	102340	103704	106319	72702.9	75904.5	75206.9	55242.1	55662.4	57329.5	102691	104233	106321	134897
H2A2A_HUMAN	Histone H2A type 2-C OS=Homo sapiens GN=HIST2H2AC PE=1 SV=4	3	VGAGAPVYMAAVLEYLTAEILELAGNAAR	1111.4	1051.6	903.013	2589.27	2623.93	2272.2	1563.93	1535.91	1443.64	2367.52	2396.12	2343.04	0	0	0	0	0	0	393.758	105.171	0	0	0	0	3	945.854	3	1	945.854	3	26129.3	27108.1	26797.9	32187.2	33305.3	32415.1	43560.7	44954	45487.1	39993	41438.3	41228.2	2098.2	2301.01	2588.61	15576.6
H2B1M_HUMAN	Histone H2B type 1-C/E/F/G/I - Homo sapiens	3	QVHPDTGISSK	558.545	652.037	766.579	692.862	813.374	790.279	1177.2	1131.44	1083.93	864.145	1074.47	1038.71	1894.15	1937.43	1961.03	5986.39	6243.33	6604.41	589.412	760.368	528.18	485.12	484.901	528.69	3	1610.29	3	1	1610.29	3	6312.13	6504.88	6994.39	7772.41	8050.89	8757.52	10402.5	10448.4	10539.4	8935.09	8806.82	9851.32	1577.47	1618.48	1876.36	4311.9
H31T_HUMAN	Histone H3.1 - Homo sapiens	2	STELLIR	10260.6	10096.2	11816.8	8181.73	8030.15	8168.02	11272.8	11152.1	11763.5	9686.49	9644.3	9758.76	4089.7	4046.79	4447.47	17085.6	17596.4	17025.3	1603.89	1709.31	1779.88	3862.19	4591.93	4521.58	2	8424.65	2	1	8424.65	2	11580.8	10834.4	12584.5	9990.45	8697.92	9926.26	12629.5	12156.3	13259	11018.8	10219.7	11662.7	9283.3	11356.7	11703.6	25807
H4_HUMAN	Histone H4 - Homo sapiens	8	ISGLIYEETR	35076.3	34030	34403.9	32557.2	32710.5	31606.3	49056.8	51277	48128.3	37649.4	38482.8	36597	14732.4	16256.6	16328.8	84130.2	86772.6	87369.2	5582.37	6410.53	7197.53	29286.3	29703.2	27323.7	8	36361.2	3	1	36361.2	3	38101.2	39801.1	39694	34529.7	35918.7	33949.1	52726.7	55005.5	53359	40618.7	41676.8	40253.3	25361.5	26880.2	27498.6	82638.9
HIG2_HUMAN	Hypoxia-inducible gene 2 protein - Homo sapiens	5	GLPDHPSR	5062.72	5521.77	4949.9	6052.01	6147.75	5308.95	8948.45	9223.11	8812.19	5758.93	5935.98	5457.81	3166.89	3067.07	2768.22	4390.5	4849.53	5367.96	3363.99	4067.71	4026.82	4168.42	4201.1	3967.09	5	5191.04	3	1	5191.04	3	26261.2	26497	25907.2	27012.7	26358.6	24969.4	39351.2	39740.9	39319.5	29349.2	29038.5	28277.9	13572.7	13752.7	13589.9	21397.6
HLAE_HUMAN	HLA class I histocompatibility antigen, alpha chain E precursor - Homo sapiens	3	WKPASQPTIPc[16.0187]	7081.46	8720.04	8866.58	4567.76	4664.3	4579.94	3391.62	3637.89	3471.45	2176.35	2221.52	2147.12	1620.97	1597.01	1418.72	4582.53	4608.03	4152.63	367.083	430.006	471.779	52.1184	106.192	254.193	3	3132.8	3	1	3132.8	3	37166.4	40681.4	43301.6	29433.7	30342.5	31732	27818.5	29904.5	30669.1	20378.7	22785.5	22043.8	14269.3	14446.5	14481.2	21419.4
HS71L_HUMAN	Heat shock 70 kDa protein 1L - Homo sapiens (Human)	20	DAGVIAGLNVLR	25873.1	27555.6	28920.1	28069	28170.2	27943.6	19522.2	21207	20295.6	12854.8	13941.7	12458.3	45510.4	46287.7	47797.1	65233.2	68418.8	69174.3	20990.4	21443.6	22556.5	19516.9	21713.2	20684.1	20	30672.4	3	1	30672.4	3	77628.1	85104.1	88681	85826.2	88404.7	88811.5	65764.9	68675.1	69339.5	43624.2	44992.9	44819.7	113109	117709	117257	143684
HS90A_HUMAN	Heat shock protein HSP 90-alpha - Homo sapiens	6	SLTNDWEDHLAVK	24949.5	26398.4	28959.6	29420.6	29599.7	32214.7	31465.6	29695.4	32020.4	24846.3	24278.5	27806.7	8488.73	8155.01	8142.28	13952.6	14704.1	14892.5	8912	9791.44	9693.27	11939.9	12813	12339.7	6	19811.7	3	1	19811.7	3	24385.7	26126.2	27407.5	33539	35082.1	35892.4	25213.9	25293.5	25561.6	20205.7	20040.7	20156.4	13172.8	13162.3	13616.2	17822.6
HS90B_HUMAN	Heat shock protein HSP 90-beta - Homo sapiens	14	HLEINPDHPIVETLR	34898	38686.5	38669.3	46202.6	47182.2	49557	34105.2	35381.7	37044.8	29263.8	29046.6	26924.8	12951.2	15031.4	19949.2	23881.3	24260.7	22280.9	15675.6	18234.2	23956.1	17460.1	20718.7	20217.2	14	28399.1	3	1	28399.1	3	35318	39144.8	39528.5	50693.5	50394.5	51876.3	36434.1	36534.8	37879.8	29474.4	30593.5	28068.5	20988.7	23232.5	25090.5	33234.5
HSP71_HUMAN	Heat shock 70 kDa protein 1 - Homo sapiens	7	AAAIGIDLGTTYSC[160.0307]VGVFQHGK	14761.4	16436.5	17623.7	15856.6	17258.2	18210.3	11655.1	14530.5	14721.2	12731.7	14852.6	14261.9	18457.5	19084.4	19293.9	20048.5	22431.4	23790.5	11689.1	14046.6	14504.1	6176.19	7079.64	7891.37	7	15308	3	1	15308	3	40432.7	42517.1	45015.4	39017.1	41012.5	41947.3	34925	36880.4	38635.5	32136.6	33804.4	33376.9	28761.8	30132.8	30127.8	40759.6
HSP72_HUMAN	Heat shock-related 70 kDa protein 2 - Homo sapiens (Human)	13	NEPTAAAIAYGLDKK	99904.1	103965	99817.7	136883	141043	139688	138520	142172	140226	139955	140311	141821	12031.2	12077.7	14439.3	13981.3	15018.2	14589.6	23115.6	23618.9	24376.4	25593.9	26547.6	25350.8	13	74793.6	3	1	74793.6	3	80133.3	84010.4	82171	97270.8	99509.1	101433	85152.7	87258.6	87617.8	70617.5	71030.1	72176.8	91900.3	94818	93975.2	117544
HSP76_HUMAN	Heat shock 70 kDa protein 6 - Homo sapiens	8	STLEPVEK	5550.05	5491.42	5607.11	5675.38	5507.26	5527.3	4146.81	4146.44	4073.15	2867.37	2863.66	2971.5	9219.57	9189.41	9974.02	13837.5	14544.1	14042.2	7013.35	6670.36	6054.02	5103.61	5227.64	5074.48	8	6682.4	3	1	6682.4	3	21253.3	21961.3	24194.6	20772.2	20892.7	22088.1	16620.4	18020.9	18305.5	14412.3	15053.5	14939.1	22015	21621	22655.7	28424.9
HSP7C_HUMAN	Heat shock cognate 71 kDa protein - Homo sapiens	17	QTQTFTTYSDNQPGVLIQVYEGER	12430.5	12940.7	14570.5	11065.8	10407.9	13534.7	10953.8	12434.4	13446	11574.4	12703.2	12765.1	12409.7	12564.8	12694.5	16517.3	19635.1	19770.6	16752.3	19473.8	20487.9	18556.2	19542.6	19960.3	17	14883	3	1	14883	3	32893.2	35677.1	36284.2	33661.9	32730.3	35088.5	26255.5	27729.2	27302.2	18791.9	19888.1	18381.7	54829.6	54638.7	57075.6	72481.1
HSPB1_HUMAN	Heat shock protein beta-1 - Homo sapiens	8	LPEEWSQWLGGSSWPGYVRPLPPAAIESPAVAAPAYSR	22275.7	24231.2	22616.7	33813.3	32945.3	32659.5	20077.8	21420.3	20126.3	18135.3	19771.1	19153.6	1291.73	1358.12	1370.46	2431.28	2486.56	2388.17	0	0	0	0	0	0	8	12439.7	3	1	12439.7	3	38340	41200.2	40074.4	51411.1	52533.5	53592.4	34167.9	36653.4	36183.9	30998.5	32386	30993.5	41107.4	39672.8	40102.7	51117.6
HTAI2_HUMAN	Oxidoreductase HTATIP2 OS=Homo sapiens GN=HTATIP2 PE=1 SV=1	11	EILEQGLFSK	6577.71	6603.65	6181.36	7673.41	7818.19	7513.52	8892.56	9385	8984.1	5522.79	5806.88	6278.98	16082.7	15209.9	16767.9	34204.6	32861.3	33047.8	11910.3	10612.3	10011.1	17571.7	16758.9	15772.3	11	13252	3	1	13252	3	17786.2	19195.3	19730.9	24712.5	26477.3	25693.8	17050.9	17726.1	17583.2	11397.9	11786.9	11247.9	10574.5	9991.01	10941.1	20271.7
HYEP_HUMAN	Epoxide hydrolase 1 OS=Homo sapiens GN=EPHX1 PE=1 SV=1	3	FLSVLER	4395.43	4844.12	5068.16	4613.53	4551.19	5007.88	3759.66	3781.67	3953.34	3864.63	3796.2	4151.97	2326.73	2520.93	2408.51	4168.1	4495.05	4495.71	923.071	1426.66	1407.93	1648.61	1671.79	1639.16	3	3371.67	3	1	3371.67	3	8350.27	8921.07	8861.67	9495.61	9453.3	9217.53	7160.91	7598.82	7538.04	6258.19	6321.58	6307.29	3216.1	3237.65	2930.13	6719.76
IMB1_HUMAN	Importin subunit beta-1 - Homo sapiens	4	VLANPGNSQVAR	7168.78	6884.47	7726.41	8693.46	7994.46	9029.6	8409.31	7673.54	8533.52	7998.65	8542.44	9243.93	2222.1	2294.5	3043.32	7358.79	8110.79	8389.03	2589.04	3419.51	3564.25	5458.44	6377.28	6547.48	4	6553.05	3	1	6553.05	3	13373.5	13961.8	13782.9	16323.9	16328.4	16214.5	13211.2	13899.5	13609	12824.8	13507.7	13534.8	3742.65	3701.07	4107.9	6904.54
IMDH2_HUMAN	Inosine-5'-monophosphate dehydrogenase 2 OS=Homo sapiens GN=IMPDH2 PE=1 SV=2	6	NLIDAGVDALR	12653.1	14065.6	14030.1	16794.1	16171.7	17629.4	9491.57	10501.8	10194	9443.89	10790.4	9663.96	3439.3	3927.3	4548.19	6088.38	7417.52	6158.79	1162.7	1934.86	4859.41	798.056	1180.98	1801.36	6	8114.44	3	1	8114.44	3	15903.3	17229.5	17447.6	27396.6	27891.9	28282.6	13509.4	14363.5	14034.2	9802.19	10569.3	9655.03	3637.79	4648.92	7191.35	6632.21
ITB1_HUMAN	Integrin beta-1 OS=Homo sapiens GN=ITGB1 PE=1 SV=1	4	SGEPQTFTLK	21540.2	21385.6	23233.4	18777.6	19251.7	19775	13877.3	14187.2	14962.3	6577.97	6473.56	6341.57	15997.2	17119.9	16664.6	24191.4	25579.4	25625.8	4542.81	4843.84	4931.67	6645.38	7366.44	7175.28	4	14461.1	3	1	14461.1	3	24551.7	25651.4	26907.3	22818.5	23244.9	23612.1	15408	16154.3	16001	8151.81	8256.26	7949.62	28445.3	27550.3	28377.6	38428.2
K0406_HUMAN	Uncharacterized protein KIAA0406 OS=Homo sapiens GN=KIAA0406 PE=1 SV=3	2	ALADILSESLHSLATSLPR	2693.23	2708.51	2231.81	1821.07	1655.28	1626.27	2151.86	2229.68	2147.52	1659.72	1397.42	1513.84	1336.59	1315.17	1410.67	4856.03	4660.99	5371.22	1148.68	1015.5	1350.36	2226.27	2429.28	2291.33	2	2218.68	2	1	2218.68	2	1370.23	1387.93	1122.74	956.913	876.588	831.261	1116.53	1122.22	1077.63	844.804	709.15	772.111	7392.66	3082.59	3209.89	6073.39
K1C10_HUMAN	Keratin, type I cytoskeletal 10 - Homo sapiens (Human)	10	TIDDLKNQILNLTTDNANILLQIDNAR	8069.44	8283.64	6866.2	7220.26	6718.75	5988.6	19975.8	18731.8	15406.5	9451.46	8638.29	7717.78	432.899	429.821	491.25	1346.58	1319.6	1242.01	561.029	763.374	672.03	3979.85	4480.88	4585.15	10	5973.87	3	1	5973.87	3	8641.43	8978.95	8933.9	7308.53	7248.76	7408.79	16295.1	16824.9	16572.2	8573.93	8201.82	8108.28	3052.21	2969.96	2943.58	4650.91
K1C17_HUMAN	Keratin, type I cytoskeletal 17 - Homo sapiens	16	ALEEANTELEVK	31384.3	33204.1	35413.9	24558	25947.5	26818.7	21494.9	23071.8	23725.7	18688.2	19006.1	21087.3	37007.7	37319.2	39692.1	72305.2	72312.1	72842.5	56711	58643.7	60862.5	55515.1	61147.6	59930.8	16	41195.4	3	1	41195.4	3	36300.5	38342	39336.6	30528.6	30540.8	30622.4	25252.4	26597	26250.7	20817.6	21309.8	22065.4	44717.4	45438.9	45297.8	71277.9
K1C18_HUMAN	Keratin, type I cytoskeletal 18 - Homo sapiens	11	SLGSVQAPSYGAR	60576.8	62468.7	64272.2	64750.1	67500.1	71984.6	17303.1	17725.6	17853.2	9979.49	10463.4	11193.2	23641.1	23398.6	22974.2	31568.5	33973.9	33526.9	2204.41	1618.02	1271.71	3216.62	3508.01	3411.79	11	27516	3	1	27516	3	46919	47587.3	49446.3	52176.5	53574	56181.1	28235.1	28429.9	29103	28386.1	28182	29108.5	32762.3	35016.1	34351.5	46295.2
K1C9_HUMAN	Keratin, type I cytoskeletal 9 - Homo sapiens (Human)	8	SGGGGGGGLGSGGSIR	6607.86	6992.17	6757.9	8343.3	7969.95	8674.43	14014	13954.2	15080.4	5497.23	5373.28	5638.51	779.921	816.428	855.935	678.572	706.568	623.184	1938.58	2363.87	2363.11	1641.48	1856.05	1757.33	8	5053.51	3	1	5053.51	3	7534.82	8235.47	8497.35	9489.17	9400.7	9507.81	14050.1	15030.2	15084.3	6116.29	6410.08	6045.27	1939.9	1616.93	1643.16	2442.37
K22E_HUMAN	Keratin, type II cytoskeletal 2 epidermal - Homo sapiens	4	AQYEEIAQR	3941.8	3680.28	3742.37	2622.75	2690.98	3249.4	7122.35	6962.54	7998.45	4649.11	4819.02	5310.61	356.952	458.258	427.348	547.532	507.489	574.011	1050.86	1229	1259.87	3134.61	3275.15	3052.64	4	3027.64	3	1	3027.64	3	9024.48	8762.48	8564.06	7138.77	7288.68	7238.41	18081.9	19481.7	19530.8	10109	10908.9	11108.7	184.646	226.073	245.636	253.327
K2C1_HUMAN	Keratin, type II cytoskeletal 1 - Homo sapiens (Human)	11	TLLEGEESR	13084	13404.5	13405.5	11826.8	12289	13165.8	29907.5	29373.8	32880.4	12281.3	12169.7	13092.7	4740.06	4463.4	5013	3955.55	4590.27	4785.96	7430.45	7967.46	7885.75	11042.1	9946.54	9461.03	11	12006.8	3	1	12006.8	3	22641.1	22327.3	22670.9	21050.3	20687.9	22377.3	43154.2	46448	47269	20392.6	22175.6	22286.4	2446.21	2550.67	2551.4	3757.38
K2C7_HUMAN	Keratin, type II cytoskeletal 7 - Homo sapiens	16	MSIHFSSPVFTSR	64682.2	69440.9	68629	63417.8	62450.5	63568.6	37034.1	40054.7	41345.5	20372.6	22557.2	22445.2	7685.12	8224.15	7598.72	18826.9	18877.2	19187.7	950.418	957.903	970.577	2778.55	2600.61	2735.43	16	27808	3	1	27808	3	44779.1	47079	47300.5	42902.2	43104.4	43294.2	31408	34139.8	34461	24158.4	26356.6	26051.6	22375.4	21807.8	22029.8	35044
K2C8_HUMAN	Keratin, type II cytoskeletal 8 - Homo sapiens	24	LVSESSDVLPK	61898.1	64137.1	64861.9	73665.1	75464.8	74491.2	26830.2	27415.6	27969.9	19264	19623.9	20117	51163.2	54800.7	51983.2	67516.1	69657.2	71500	4174.01	4765.36	4602.76	5433.38	6600.12	6066.19	24	39750	3	1	39750	3	77381.8	80660.1	81034	89249.3	89791.6	89793.5	53042.1	55804.8	56523	52418.3	54057.3	54034.7	51337.9	52491.6	52949.7	82573.1
KAD2_HUMAN	Adenylate kinase isoenzyme 2, mitochondrial - Homo sapiens	2	LDSVIEFSIPDSLLIR	2417.1	2240.38	1819.36	2210.26	2034.64	1758.66	2472.23	2209.39	2132.44	1461.48	1292.64	1194.13	1695.54	2130.85	2268.28	2780.94	3072.92	3005.28	793.818	885.646	919.128	903.734	1210.49	996.674	2	1829.42	2	1	1829.42	2	3178.58	3355.76	2628.24	2935.02	2757.43	2630.59	3434.26	3231.57	3158.85	1834.06	1748.17	1670.38	2412.65	2491.69	2531.32	2763.67
KI16B_HUMAN	Kinesin-like protein KIF16B - Homo sapiens (Human)	2	VASSSLPVSAEK	4664.58	4980.08	5478.47	5806.98	5888.69	6335.63	2953.12	2814.23	3308.08	3260.36	3300.48	3684.59	679.392	640.446	521.332	559.529	513.608	712.861	349.985	59.4767	86.049	148.418	0.4685	13.1528	2	2365	2	1	2365	2	6733.28	7134.4	7301.5	7769.78	7810.16	7871.78	4450	4579.61	4927.63	4543.19	4840.83	5033.21	534.878	516.118	471.214	837.432
KPYM_HUMAN	Pyruvate kinase isozymes M1/M2 - Homo sapiens	18	IYVDDGLISLQVK	47959.9	48878	47449.5	66576.5	66819.3	62952.7	43798.4	45156.2	45078.1	33850.8	33725.7	31392.7	19505.9	21256.5	19324.1	21937.9	23568.3	23629.6	8364.34	9301.29	9918.75	8715.13	10727.8	10470.6	18	31681.6	3	1	31681.6	3	63199.1	66881.6	68217.8	86213	85605.9	83139.3	56854.5	60968.5	60458.7	44214.3	45602.3	45119.6	21903.7	22201.1	19301.8	27717.7
LAMP1_HUMAN	Lysosome-associated membrane glycoprotein 1 OS=Homo sapiens GN=LAMP1 PE=1 SV=2	2	FFLQGIQLNTILPDAR	9132.58	9925.7	9074.52	8673.11	8159.35	8051.67	9082	10202	9783.51	9457.6	10635.5	9710.34	412.508	311.512	290.212	419.728	523.39	628.713	231.257	214.318	165.236	0	0	0	2	4795.2	2	1	4795.2	2	16262.7	16517	16221.2	17085.4	16835.1	17040.4	14676.1	15239.9	15166.3	15754.5	16419	15622.3	16981.3	18387.7	18196.6	30585.7
LAT1_HUMAN	Large neutral amino acids transporter small subunit 1 - Homo sapiens	5	AAPAAEEKEEAR	34719.5	34025.6	34464.6	29631.3	28951	28808.7	17421.4	17042	17546.3	9351.21	9148.84	9859.63	6054.66	6021.29	5917.11	6033.72	6633.66	6655.71	1223.43	1574.86	1676.23	737.137	866.748	666.536	5	13126.3	3	1	13126.3	3	45452.5	46778.9	48842.6	39481.4	39556	41125.3	24671.5	24787.2	26037.3	14117.5	13934.5	14836	12824.3	13470.2	13357.2	15486.9
LDHA_HUMAN	L-lactate dehydrogenase A chain - Homo sapiens	5	LVIITAGAR	7422.05	7268.06	6756.14	8745.19	8915.88	8228.59	7585.14	7287.95	6698.17	5023.33	4716.13	4526.87	7218.76	7817.43	8073.77	7669.23	7634.05	7728.8	2550.75	2561.3	2776.52	3619.23	3628.21	3510.23	5	6165.07	3	1	6165.07	3	13269.6	13451.9	13739	17499.9	17773.4	19071.9	14109	14147.8	14660.4	9563.73	9706	9782.04	8004.75	8252.07	8406.93	11022.7
LDHB_HUMAN	L-lactate dehydrogenase B chain - Homo sapiens	7	SLADELALVDVLEDK	21143	21240.4	19645.1	29304.5	30393.7	29726.4	23921.1	25543.9	22831.9	12869.9	13413.2	13300.4	1582.45	1724.73	1883.71	384.488	348.037	311.313	735.081	719.288	717.986	54.601	0	93.1903	7	11328.7	3	1	11328.7	3	31485.2	31880.1	32640.9	43059	44389.1	46816.9	33641.1	34409.5	35651.2	21423.3	21582.7	23225.8	14758.8	16274.9	14997.5	16586.2
LEG1_HUMAN	Galectin-1 - Homo sapiens (Human)	4	LPDGYEFK	15832.2	15979.3	16330.5	21493.9	21247.2	21730.5	16260.6	16377.3	16694.1	7027.68	7212.51	7518.34	3229.19	3522.96	3554.48	8002.39	7550.43	8345.67	835.68	804.088	812.559	2507.69	3002.22	2669.65	4	9522.55	3	1	9522.55	3	14251.7	14288.9	14956.2	17628.4	17711.2	18065.8	13427.1	13820.9	13988.1	6144.4	6258.32	6351.38	12423.1	13290.4	13568.7	13018.8
LMNA_HUMAN	Lamin-A/C - Homo sapiens	15	SGAQASSTPLSPTR	12589.4	12278.9	13683.5	11300.9	11485.4	13201.4	17191	17063	20098.2	11284.3	11467.8	13583.8	12597	13224.5	13025.9	18212.3	19799.2	18863.4	607.23	892.967	752.649	562.202	392.333	389.832	15	11022.8	3	1	11022.8	3	9441.27	9391.85	9951.12	9417.31	9749.2	10256.3	15691.4	15573.3	16899.8	11685.3	11832.3	12577.6	14520.7	15552.1	15067.2	23027.4
LMNB1_HUMAN	Lamin-B1 - Homo sapiens	13	DAALATALGDKK	10933.1	10952.4	11725.2	17054.3	17612.6	18500.2	27908.3	28950.1	29975.9	21016.5	19503.2	20646.3	15179.8	15812.3	15151.9	15869.9	16612.7	17146.5	2563.54	2728.39	2835.68	1797	1397.32	1393.93	13	14302.8	3	1	14302.8	3	19813.2	19096.2	18227.8	22682.6	21417.5	20913.7	35925.2	36408	34441.2	27341	26210.1	24674	15625.5	17175.6	16343.5	17336.8
LPCT4_HUMAN	Lysophosphatidylcholine acyltransferase 4 OS=Homo sapiens GN=LPCAT4 PE=2 SV=1	5	VALEPQLWELGK	11784.7	12592.1	12198.2	16615	16082.1	15319.7	17992.7	19497.1	19253.2	18083.8	19344	18882.9	1479.83	1533.16	1442.94	3564.19	4066.67	4465.08	3308.31	3290.29	2505.9	2662.56	4163.22	4081.06	5	9758.7	3	1	9758.7	3	15072.4	15863.7	14286.2	20629	20881.6	20305.6	22662.9	24431.2	23608.7	25631.6	26163	26152.9	1264.97	1206.83	1269.81	3016.41
M6PBP_HUMAN	Mannose-6-phosphate receptor-binding protein 1 - Homo sapiens (Human)	97	IATSLDGFDVASVQQQR	811284	827446	821957	803192	809987	813602	1.04331e+06	1.02406e+06	1.05622e+06	930944	908257	938636	665094	669741	694506	903122	890557	890146	858268	873224	860025	922444	925560	934946	97	869855	3	1	869855	3	1.03601e+06	1.07024e+06	1.09522e+06	1.06883e+06	1076992	1.09543e+06	1.38712e+06	1.41615e+06	1.45088e+06	1.19742e+06	1.22214e+06	1.2123e+06	732432	728166	751841	1.01262e+06
MARCS_HUMAN	Myristoylated alanine-rich C-kinase substrate - Homo sapiens	11	EAPAEGEAAEPGSPTAAEGEAASAASSTSSPK	30179.7	32300.6	31674	36169.9	36150.4	35117.4	18372.6	18827	18878.3	7032.5	6892.96	7101.16	9743.11	8280.85	9216.95	15877.4	16208.2	16763.3	259.238	411.779	439.911	394.044	302.192	312.83	11	14871.1	3	1	14871.1	3	34339.4	36103.7	36298.7	35269.8	35021.3	35376.4	20521.8	20554	20669.6	10942.2	10466.4	11319.4	17827.7	17052	18304.5	25003.9
MBLC2_HUMAN	Metallo-beta-lactamase domain-containing protein 2 OS=Homo sapiens GN=MBLAC2 PE=1 SV=2	2	GSEQDVVIDTGLGLR	2853.5	3285.28	3335.6	3862.61	4118.27	3657.34	3464.27	3607.83	3504.48	3389.18	3313.61	2683.13	1952.85	2016.76	1983.12	3350.47	3706.62	3142.45	1700.12	2019.12	1978.74	2407.48	2571.01	2688.23	2	2941.34	2	1	2941.34	2	7460.94	8002.93	8135.42	9232.01	8958.02	8870.23	8259.92	9066.52	9231.17	9128.75	9700.06	8963.98	3493.43	3762.35	3464.96	5688.3
MDHM_HUMAN	Malate dehydrogenase, mitochondrial precursor - Homo sapiens (Human)	15	GC[160.0307]DVVVIPAGVPR	17793.1	19437.1	17097.4	21289.1	22278.6	20838.8	19590.6	19427.7	19887.6	14495.7	14772.7	15235.4	43420.3	44180.7	47449	68730	68441.3	68352.2	9343.86	10274.3	10393	19358.5	19504.3	19737.8	15	27138.7	3	1	27138.7	3	39994.6	43078.1	42318	26495	26231.5	26775.7	34309.1	36599.7	36771.9	46931.9	48941.2	48883.5	35923.3	36103.5	37688.2	59557.5
MET7A_HUMAN	Methyltransferase-like protein 7A precursor - Homo sapiens	10	VTC[160.0307]IDPNPNFEK	186870	189344	195724	302472	321926	314314	217117	222295	223306	276344	275395	279430	55131	60471.9	60570	82945.5	89652.8	89617.3	62269.8	70639	71006	65392.2	74345.2	69334.1	10	160663	3	1	160663	3	225606	233162	244281	357951	366049	371012	253135	267267	268635	326802	335776	331860	41526.9	42956.2	43619.4	88679.2
MET7B_HUMAN	Methyltransferase-like protein 7B OS=Homo sapiens GN=METTL7B PE=2 SV=2	8	SYFPYLMAVLTPK	5359.38	5276.45	4557.32	13729.4	12638.5	12866.8	10785.7	10890	10642.9	9984.09	9174.89	9098.27	48.0187	277.439	171.4	2325.3	2502.26	2765.98	486.394	498.177	761.195	1276.97	1538.9	1461.5	8	5379.88	3	1	5379.88	3	7436.94	8048.17	7990.09	13626.9	13387.7	14174.9	12219.4	11725	12690.2	12689.6	12407	12928	2659.18	2681.77	2537.82	5211.37
MOT4_HUMAN	Monocarboxylate transporter 4 OS=Homo sapiens GN=SLC16A3 PE=1 SV=1	2	GGAVVDEGPTGVK	4105.57	4092.41	4328.18	5357.19	4851.71	5284.62	2714.64	2654.82	2728.59	909.308	1039.07	1267.12	235.082	377.718	687.409	472.773	720.884	1000.79	879.494	776.785	815.754	922.458	895.683	782.448	2	1995.85	2	1	1995.85	2	10992.6	10769.3	11308.4	12256	11541.7	13129.5	6669.11	6664.87	7235.14	2943.43	2947.66	3357.31	1396.14	1631.42	1940.06	2667.79
MYL6_HUMAN	Myosin light polypeptide 6 - Homo sapiens	3	HVLVTLGEK	8835.01	8836.27	9076.66	9924.37	9999.54	11002.3	8324.84	8816.5	9328.92	4690.14	4550.5	4636.73	7019.54	8600.1	8988.84	10568.3	10637.9	10465.8	1986.67	2239.38	2113.24	3205.51	3501.8	3217.29	3	7106.92	3	1	7106.92	3	12223.8	12933	13414.1	13294	14008.1	14185.9	11941.1	12540.9	12507.1	7292.26	7471.45	7452.08	10556.1	11343.2	12058.1	15227.7
MYOF_HUMAN	Myoferlin - Homo sapiens	2	FVFPFDYLPAEQLC[160.0307]IVAK	10671.6	10706.1	9542.18	8672.46	8336.97	8085.92	7329.76	6634.37	6576.7	5264.16	5270.87	4622.61	1125.73	1188.28	1154.06	2346.47	2413.61	2435.78	243.398	243.667	238.384	682.348	534.891	752.071	2	4378.02	2	1	4378.02	2	9818.8	9982.52	9485.51	6684.74	6691.03	6643.72	5707.28	5587.19	5543.39	4585.73	4700.52	4507.49	2566.91	3168.32	3079.03	3848.27
NB5R3_HUMAN	NADH-cytochrome b5 reductase 3 - Homo sapiens	31	DILLRPELEELR	203749	210144	225840	233362	232091	248136	256550	269325	282545	219247	238548	226206	28130.5	27163	28897.3	80240.6	84288.7	79458.2	51623.2	55429.3	53425.7	53718.9	56527.7	55632	31	145845	3	1	145845	3	188544	192429	194567	241779	243986	242821	254935	264858	263858	245670	255315	247782	36562.1	37238.1	36835.7	98453.1
NDKB_HUMAN	Nucleoside diphosphate kinase B - Homo sapiens	2	VMLGETNPADSKPGTIR	3988.26	4279.27	4431.2	11487.9	12164.2	13076	7464.54	7638.46	7862.31	3881.19	4110.56	4264.72	864.283	1177.61	887.229	4777.48	5510.4	6276.52	74.8302	458.286	224.614	1721.1	2595.97	1469.21	2	4611.92	2	1	4611.92	2	6314.09	6313.18	6375.6	13727.2	13598.4	13696.9	9637.33	9849.83	9938.45	5232.11	5537.3	5567.39	711.967	861.409	714.735	3003.18
NGBR_HUMAN	Nogo-B receptor precursor - Homo sapiens	12	RPTDLDVDTLASLLSSN[115.0269]GC[160.0307]PDPDLVLK	16056.2	16761.1	16517.5	20049.6	20977.4	20747.1	23463.6	26062.9	24438.9	20441	22015.8	21483.5	819.946	620.179	596.695	681.648	500.992	569.577	649.907	551.696	687.777	263.23	392.469	299.075	12	10652	3	1	10652	3	40976.8	42938.2	43274.9	48203.5	48980.5	47211.3	58036.5	61899.6	61212.5	55280.9	58525.6	56097.9	8537.83	8369.87	8566.6	15009.6
NSDHL_HUMAN	Sterol-4-alpha-carboxylate 3-dehydrogenase, decarboxylating - Homo sapiens	44	NGTEDLPYAMKPIDYYTETK	119109	125777	122689	219893	222677	221469	285781	279713	271376	184370	182767	171826	73727.7	79850.3	81101.2	227153	232367	220373	97913.6	130640	134390	274887	296230	286241	44	189263	3	1	189263	3	241345	254762	257175	318439	314815	317035	345623	358474	357868	323028	331290	324845	87423.7	88574	89791.4	231502
OPA1_HUMAN	Dynamin-like 120 kDa protein, mitochondrial OS=Homo sapiens GN=OPA1 PE=1 SV=2	2	VVVVGDQSAGK	330.948	341.756	348.07	238.032	206.147	178.039	803.946	768.936	654.14	242.971	222.438	246.17	1743.52	1782.94	1966.95	2454.68	2746.72	2613.34	3901.21	4278.52	4409.04	3186.46	3278.59	3009.38	2	1664.71	2	1	1664.71	2	1594.4	1435.94	1525.17	924.308	908.308	950.644	2866.13	3025.56	3052.21	1395.53	1407.91	1441.47	1023.46	1063.76	1125.38	1875.53
PA24A_HUMAN	Cytosolic phospholipase A2 - Homo sapiens	36	IHVVDSGLTFNLPYPLILRPQR	111230	115513	110636	98495.6	97754.7	93286.9	96862.4	99408.4	98339.8	78894.3	82283.5	81781.9	9555.27	9434.77	7615.12	22509.9	25405.9	28189.5	4158.06	4474.88	4236.89	8429.57	9215.57	10434.9	36	54506.1	3	1	54506.1	3	142922	143362	141886	126010	124623	122791	125917	130542	132346	106676	112746	111865	35195.8	36872.5	36282.8	82810.7
PCAT1_HUMAN	1-acylglycerophosphocholine O-acyltransferase 1 - Homo sapiens	40	LPADTC[160.0307]LLEFAR	259509	264041	273826	320967	331998	335743	317325	342582	343162	355897	380121	374065	77539.9	75140.4	76980.6	153575	158647	153881	162921	162744	160521	205632	213181	214135	40	238089	3	1	238089	3	367461	351298	340231	429421	423028	414460	436324	440642	425526	456428	483033	473510	126877	131887	133919	238812
PCAT2_HUMAN	Lysophosphatidylcholine acyltransferase 2 - Homo sapiens	9	TTSGGEWPQILVFPEGTC[160.0307]TNR	24833	24318.2	24824.7	22823.5	23689.6	24383.2	32778.4	33511.1	38187.4	26520.7	29476.1	29240.5	1610.62	2028.41	2141.67	2549.01	2582.66	2057.95	5547.1	5916.17	5590.59	6192.44	6402.48	6488.98	9	15987.3	3	1	15987.3	3	24071.7	24244.3	23735.7	21914.5	22643.4	22442.5	33471	34711	35088	28008.6	29593.7	28943.3	2817.29	3262.24	3426.64	6666.15
PCBP2_HUMAN	Poly(rC)-binding protein 2 - Homo sapiens	2	LVVPASQC[160.0307]GSLIGK	7145.91	8246.03	8350.6	9173.93	9745.19	8462.01	5698.29	6002.48	5770.1	4154.72	4066.65	3518.37	11486.2	11217.8	11558	10821.5	11511	11141.8	19411.2	22039.8	20634.8	15308.4	15349.5	15424.2	2	10676.6	2	1	10676.6	2	10150.9	11028.8	11295.4	12238.4	12471.6	12634.1	14106.3	14465.4	15971.2	16121.1	15779.1	18178.5	10777.5	10806.1	10675.3	13576.3
PDIA1_HUMAN	Protein disulfide-isomerase precursor - Homo sapiens	19	TGPAATTLPDGAAAESLVESSEVAVIGFFK	33350.7	35065.4	32066.8	32787.9	34167.9	33268.7	27787.7	28168.5	26322.5	17841.7	17720.7	16859.9	23809.5	24914	24886.8	34603.3	36553.3	35360.4	11046.6	11916.6	11309.3	17148	18863.5	18414	19	25176.4	3	1	25176.4	3	37312.8	40324.6	39966.3	38462.8	39190.5	37869	36738	38282.9	38424.9	28870.5	29437.4	27763.2	29939.9	30666.3	30548.1	43063.6
PDIA3_HUMAN	Protein disulfide-isomerase A3 precursor - Homo sapiens	27	LAPEYEAAATR	36506.8	37087.3	40112.2	39300.3	38788.9	43740.7	29077.4	29284.2	31215.7	18688.2	19305.7	22117.4	47897.9	47515.3	46300.7	61057.7	69074.2	70675.3	22233.2	20567.4	23598.5	32517.2	31702.7	30042.5	27	37017	3	1	37017	3	47639.8	50578.7	51524.4	53378.9	52919.9	53502.2	36454	38364.7	40493.4	25807.8	26386.9	27156.3	47921.6	47552.8	47370.8	70025.7
PDIA6_HUMAN	Protein disulfide-isomerase A6 precursor - Homo sapiens	6	ALDLFSDNAPPPELLEIINEDIAKR	16628.2	17307.8	14929.4	16729.6	16476.7	15854.6	13073.7	12368.9	11619.1	10645.3	10840.4	10132.7	22263.4	23664.9	25797.5	39982.3	42067.7	40041.2	12380.8	13979.6	13775.8	26002.7	28353	27427.4	6	20097.6	3	1	20097.6	3	27745.6	30238.5	30160.1	27649.4	27111.8	30165.3	21580.1	24066.2	23852	18418.5	21827.9	20102.1	22771.9	26733.8	27750.5	38675.3
PGRC1_HUMAN	Membrane-associated progesterone receptor component 1 - Homo sapiens	2	GLATFC[160.0307]LDKEALKDEYDDLSDLTAAQQETLSDWESQFTFK	2525.31	2758.7	1919.61	3034.18	2816.89	2317.35	2052.62	1978.97	1670.15	1630.18	1391.56	1547.45	3268.32	3562.16	3694.61	0	0	0	1793.02	1929.37	1803.39	0	0	0	2	1737.24	2	1	1737.24	2	12719.9	13674.3	13568.6	12848.7	12616.1	12906.8	11597.5	12643.9	12557.4	8325.02	9150.19	8542.78	11579	12156.6	12511.2	15333.9
PGRC2_HUMAN	Membrane-associated progesterone receptor component 2 OS=Homo sapiens GN=PGRMC2 PE=1 SV=1	2	GLGAGAGAGEESPATSLPR	14324.6	15044.5	15113.8	13975.5	14258.9	14662.1	13500.3	14573.5	14405.6	9711.77	11075.9	10951.3	6618.64	7427.31	7391.91	14529.6	14194.9	15733.9	3304.26	4059.4	4128.41	5629.89	6600.1	6077.28	2	10720.6	2	1	10720.6	2	20878.9	21436.5	21966.3	18386.1	18917	19802.1	17438.8	19090	19171.3	13845	15450.8	15478.1	15416.2	15699	16039.3	25289.1
PHB_HUMAN	Prohibitin - Homo sapiens	7	FDAGELITQR	9473.3	10778.5	11252	7485.7	7582.79	8369.31	10905.8	11143	11329.2	6251.18	6510.8	6734.5	13208.7	13040.7	13719.3	27885.4	28528.1	29197.3	4904.79	5124.91	4954	8119.6	8493.44	8325.5	7	11388.2	3	1	11388.2	3	13773.5	15426.2	15953.6	12752.6	13644.3	13196.6	15302.7	16312.5	16068.6	9518.83	10046.3	9469.97	14483.4	14575.5	15045.1	31714.3
PHB2_HUMAN	Prohibitin-2 - Homo sapiens	3	VLPSIVNEVLKSVVAKFNASQLITQR	8659.33	7977.61	6521.75	7008.59	6747.92	5978.04	8108.9	8194.91	7362.83	5071.86	4452.31	4247.9	5101.88	4916.43	4686.98	4219.11	6114.83	4213.5	1552.92	1565.03	2631.96	1461.56	1328.86	1872.72	3	4999.91	3	1	4999.91	3	11249.9	10965.2	10145.1	9508.45	9194.09	8966.52	10894.2	11181.1	10360.7	7460.76	7109.45	6967.23	9129.55	8825.82	9411.22	10968.2
PLEC1_HUMAN	Plectin-1 - Homo sapiens	13	SSSVGSSSSYPISPAVSR	9785.82	10212.8	10793.7	10647.2	11359.1	11064.1	4389.19	4815.01	4796.65	2694.9	2994.73	3082.51	2186.62	2771.1	2917.14	5424.23	5955.62	5808.37	73.6266	62.3636	65.3371	56.298	110.021	104.761	13	4673.8	3	1	4673.8	3	13261	14099.6	14965.5	14700.8	15383	15419.9	6313.08	6840.47	6700.85	3847.9	4526.85	4409.89	5379.17	5364.37	5311.45	10213.9
PLP2_HUMAN	Proteolipid protein 2 OS=Homo sapiens GN=PLP2 PE=1 SV=1	3	HTAAPTDPADG	554.36	656.935	595.963	498.286	558.298	571.952	465.224	477.941	521.983	222.317	238.644	204.972	24.8567	56.5029	43.005	0	0	0	15.1044	0	0	0	0	0	3	237.764	3	1	237.764	3	25889.2	27304.6	28476.2	28980.1	29427.3	30674.7	16567.4	16788.9	17616	10485.4	10638.9	11275.9	13235.3	13996.9	13647.7	15228.8
PLPL2_HUMAN	Patatin-like phospholipase domain-containing protein 2 - Homo sapiens	23	YVDGGISDNLPLYELK	158408	164581	166019	205555	203263	199351	212702	231104	231384	207155	219357	213385	40037.5	41911.2	41003.5	64798.6	66893.6	65174.9	58201.4	60978.9	59297.3	53735	57765.1	59945.3	23	128417	3	1	128417	3	173263	183673	184607	217595	218757	213755	233337	250232	250959	242674	247031	245659	46430.3	46986.7	48750.6	80064.3
PLPL3_HUMAN	Patatin-like phospholipase domain-containing protein 3 OS=Homo sapiens GN=PNPLA3 PE=2 SV=2	2	LC[160.0307]TGNLYLLSR	3290.64	3328.86	3703.58	6651.52	6953.9	7220.19	5637.85	5826.62	6083.76	9765.91	9421.55	9221.29	987.926	433.056	475.258	1100.17	1518.87	804.748	1109.29	1124.72	1142.34	897.249	1083	1176.69	2	3706.62	2	1	3706.62	2	6063.52	6226.43	5886.52	11353.9	11387.1	11083.7	10258.5	10340.9	9929.82	14295.3	14257.6	13779.8	1390.39	1214.66	1194.31	1762.17
PMYT1_HUMAN	Membrane-associated tyrosine- and threonine-specific cdc2-inhibitory kinase OS=Homo sapiens GN=PKMYT1 PE=1 SV=1	2	ATAEALLALPVLR	10427.4	10430.3	10441.2	11156.2	10973.7	11103.9	15879.8	17882	17593.1	14299.7	14751	14703.9	227.983	197.448	183.79	993.517	993.563	999.933	181.01	222.175	251.567	759.484	812.098	674.097	2	6922.45	2	1	6922.45	2	9350.04	9618.39	9178.86	9627.35	9321.06	9498.28	14438.9	15739.3	15106.5	12415.4	12592.6	12597.3	3939.29	4022.9	4184.3	4655.63
POTEE_HUMAN	POTE ankyrin domain family member E OS=Homo sapiens GN=POTEE PE=1 SV=3	5	C[160.0307]QLNVLDNK	1095.12	1154.06	1397.39	968.741	1085.03	1294.89	96.0512	144.505	105.315	0	0	0	1512.12	1575.48	1748.76	1738.46	2087.66	2049.93	81.7715	38.1056	35.6674	0	0	84.3617	5	762.225	3	1	762.225	3	1194.21	1128.02	1365.99	965.901	1147.94	1236.57	1389.04	1407.12	1664.89	1178.54	1198.24	1437.48	1401.37	1485.3	1603.2	1850.65
PPDE1_HUMAN	PPPDE peptidase domain-containing protein 1 OS=Homo sapiens GN=PPPDE1 PE=2 SV=1	4	EAVVLGSTDFLEDDIEK	5616.88	5378.26	5806.3	8685.67	8746.54	8169.49	9885.17	10914.4	10930.6	7109.07	7183.14	6745.73	695.394	682.45	507.306	1394.48	1456.02	1693.77	1674.5	1724.56	1541.96	1117.02	1627.93	1501.07	4	4616.15	3	1	4616.15	3	14196	14178.6	13348.1	15853.2	15821.4	15080	20986.4	21579.2	20098.1	14587.5	15319.5	14885.5	1151.34	1127.44	995.984	2470.18
PPIA_HUMAN	Peptidyl-prolyl cis-trans isomerase A - Homo sapiens	5	KITIADC[160.0307]GQLE	26857.5	28422	27754	31425.6	32254	32805.2	31689.9	32721.7	32849.7	21274.2	20227.4	20167.7	17329.1	18829.7	19005.2	22472.7	21826.8	22507	5184.59	6219.66	6406.3	8797.31	10412.2	9608.75	5	21127	3	1	21127	3	43788.2	46142	46270.8	37597.5	37849.2	38435.9	45560.8	47585.6	46533.1	39246.6	39916.2	41130	17765.6	18879.1	19387.8	19499.2
PPIB_HUMAN	Peptidyl-prolyl cis-trans isomerase B precursor - Homo sapiens	10	DKPLKDVIIADC[160.0307]GK	15922.2	15397.4	17133.9	24124.2	23357.5	24145	16273.8	16201.3	16068.9	8887.95	8917.62	8768.16	8962.18	13082.5	14331.7	25799.9	29442.1	29845.2	4552.91	5671.79	7931.85	7205.11	9643.92	10643.4	10	15096.3	3	1	15096.3	3	48087.7	52590.3	54502.2	54624.4	55498.5	57858.3	41444.9	43477.4	44145	28292.2	28084.1	27541	22191.6	23824	24446.8	59524.7
PRDX1_HUMAN	Peroxiredoxin-1 - Homo sapiens	7	DISLSDYK	14832.5	14992.4	15481	20056.7	19466	20788.9	18750	19744.6	19892.7	9767.26	10344.8	9018.31	1662.5	1749.51	2004.34	6687.89	6375.93	6464.74	833.777	1049.21	1180.32	2487.93	2960.77	2706.84	7	9554.12	3	1	9554.12	3	26089.1	28281.1	29274	34028.5	34723.2	36033.6	31740	32103.8	32881.9	17447.5	18173.6	18085.7	17277.1	18248.3	17777.1	22926.7
PRDX2_HUMAN	Peroxiredoxin-2 - Homo sapiens	2	SVDEALR	1153.91	1132.12	1490.23	1521.59	1547.16	1889.57	1364.67	1288.34	1568.48	627.479	720.541	682.645	59.6989	83.6671	102.235	235.998	229.254	146.856	4.2137	1.6793	8.1051	0	21.446	2.9087	2	661.784	2	1	661.784	2	6325.79	6674.09	6867.49	11427.8	11171.9	10948.8	7995.05	8088.67	8383.62	4862.84	5051.58	4998.76	256.42	261.872	286.615	738.182
PRDX3_HUMAN	Thioredoxin-dependent peroxide reductase, mitochondrial precursor - Homo sapiens	2	DYGVLLEGSGLALR	7647.82	7947.48	8107.6	6823.14	6363.12	6671.49	7351.71	8718.36	8393.76	6379.79	6476.4	6497.49	1899.38	2051.85	1791.19	14216.9	14750.7	15012.2	1060.28	1338.92	1050.75	3650.83	3940.59	3803.71	2	6331.06	2	1	6331.06	2	9477.32	10023.6	9646.98	8451.33	8091.14	8176.95	9267.44	10150.3	9612.26	7350.67	7481.89	6490.82	4528.95	4302.68	4227.91	16866.4
PRDX5_HUMAN	Peroxiredoxin-5, mitochondrial precursor - Homo sapiens	3	LLADPTGAFGKETDLLLDDSLVSIFGNRR	433.558	388.398	236.352	223.522	222.985	221.622	241.319	0	116.703	180.802	231.375	249.162	5076.99	4848.33	4982.3	2607.6	3817.05	2810.46	1411.5	1161.84	1344.82	1744.22	1608.37	1706.87	3	1494.42	3	1	1494.42	3	3257.35	3414.78	2956.96	3878.6	3812.68	3665.94	3829.08	3849.55	3642.45	2867.17	2909.99	3016.94	2269.78	2285.26	2262.79	1966.18
PRKDC_HUMAN	DNA-dependent protein kinase catalytic subunit - Homo sapiens	6	ATQQQHDFTLTQTADGR	6324.97	6699.2	6880.84	6707.71	6771.53	7498.57	6733.43	6578.44	6709.94	6901.44	6566	7383.16	7405.49	7647.96	7475.06	11571	12118.6	12312.4	1833.37	2065.86	1930.75	2131.5	2143.48	1939.75	6	6347.1	3	1	6347.1	3	11744.2	11906.8	12447.9	10869	11267	11943.5	10237.2	10257	10452.5	10780.6	10324.8	10340.5	7248.14	8454.56	9417.02	14269.7
PROF1_HUMAN	Profilin-1 - Homo sapiens	5	SSFYVN[115.0269]GLTLGGQK	15870.7	17788.9	17811.1	26434.4	28470.5	25886.6	21289	23308.7	23127.2	15641.2	15855.8	14468.1	12155.1	11536.6	11095.5	10663.9	10909.7	10803.8	6003.34	5892.04	5270.21	7916.2	7850.51	7282.85	5	14722.2	3	1	14722.2	3	41330.4	43000.8	42672.8	56068.3	56101.8	55160	51728.4	54961.7	55479	32169.8	32537.5	32326.1	13084.6	13367.5	13106	15902.6
PRR11_HUMAN	Proline-rich protein 11 - Homo sapiens	3	AVLPPTLPQPASHFPPPPPPPPLPPPPPPLAPVLLR	2037.02	2842.37	9082.7	2117.77	6747.9	6660.99	1721.86	11977.8	11323.6	1643.07	8464.51	7959.02	5271.03	5147.79	5294.65	2274.7	1933.57	2194.47	20638.6	20466.3	22585.3	10422.8	9627.04	9997.27	3	7851.34	3	1	7851.34	3	11146.3	12944.6	15171.4	12858.4	14619.8	14586.6	19568.9	24083.4	23007.7	11336.4	14186.4	13582.3	11743.4	12079.5	12417.5	16297.3
PTBP1_HUMAN	Polypyrimidine tract-binding protein 1 - Homo sapiens	2	IAIPGLAGAGNSVLLVSNLNPER	8652.15	9471.68	9333.39	10743.9	10084.1	10277	8610.43	9948.39	9965.52	9234.5	10158.8	10513.4	0	30.7972	0	0	0	0	36.5018	22.3874	0	0	0	24.1592	2	4879.46	2	1	4879.46	2	8957.26	9483.65	9563.13	9530.97	9376.98	9483.31	8494.74	9042.45	9300.12	8999.58	9396.74	9578.47	1695.05	1805.26	1776.04	3589.82
PTMA_HUMAN	Prothymosin alpha - Homo sapiens	3	EDDEDDDVDTKK	2116.38	2033.57	2047.05	3082.89	3175.44	2966.83	2350.42	2256.67	2399.29	1936.84	2050.38	1856.35	357.839	400.42	373.966	494.069	576.913	534.414	205.541	127.987	148.504	157.193	182.806	178.786	3	1333.77	3	1	1333.77	3	6549.3	6614	6449.37	9112.48	9414.42	8753.02	5906.82	5980.06	6049.21	4279.94	4495.42	4164.29	1457.8	1541.72	1476.4	1921.45
QCR6_HUMAN	Cytochrome b-c1 complex subunit 6, mitochondrial OS=Homo sapiens GN=UQCRH PE=1 SV=2	2	EQC[160.0307]EQLEK	1630.31	1837.83	1611.28	2179.58	2261.12	1571	2526.61	2510.33	2160.81	1690.15	1897.38	1582.35	4617.36	4630.28	4334.54	6821.72	7921.65	7346.26	1999.8	2138.54	2249.61	3364.93	3139.93	3119.93	2	3130.97	2	1	3130.97	2	7828.39	8896.05	8610.69	10438.4	8891.47	8796.7	11184.5	12567.1	12237.1	7140.84	8613.65	7516.12	11795	11969.9	11032.3	24933.2
RAB10_HUMAN	Ras-related protein Rab-10 - Homo sapiens	14	TC[160.0307]VLFR	26192.4	27073.3	26414.2	28558.9	28332.7	28304.8	28298.5	29016.5	28831.5	27545.5	28374.4	27698.5	9398.44	10229.5	10050.2	15914.2	14672.2	15232	12581.5	14163.4	15100.8	13015.4	14708.4	12927.1	14	20526.4	3	1	20526.4	3	71819.6	73826	71556.6	79175	79428.5	78744.2	80553.7	83215.4	82847.9	78433	78983.8	77890.1	21009.3	20809.7	21811.9	30079.9
RAB12_HUMAN	Putative Ras-related protein Rab-12 - Homo sapiens	3	YASEDAELLLVGNK	1290.88	1536.35	1451.42	1642.47	1754.57	1833.82	1164.24	897.434	831.785	589.093	446.769	599.171	299.032	414.356	328.874	589.768	634.486	585.083	0	0	78.9475	0.8509	0	4.0927	3	707.229	3	1	707.229	3	3411.75	3548.12	3539.36	2201.48	2343.58	2441.39	2213.21	2222.9	2152.2	1830.45	1992.02	1969.82	3974.6	4362.73	4471.51	1630.94
RAB13_HUMAN	Ras-related protein Rab-13 OS=Homo sapiens GN=RAB13 PE=2 SV=1	5	TVDIEGKK	1856.66	2097.24	1904.08	2193.94	2156.6	1962.34	2173.95	2150.29	2196.26	1564.69	1697.91	1452.08	1535.26	1969.71	1982.02	2040.02	2150.46	1911.89	3234.35	2993.61	4310.8	2452.66	3517.59	3500.75	5	2291.88	3	1	2291.88	3	64332.6	63572.4	65572.3	50704.7	51776.7	49871.7	61658	63642.3	61991.5	70218.2	71469.7	70091.9	43544	45529.4	44923.6	36464.1
RAB14_HUMAN	Ras-related protein Rab-14 - Homo sapiens	17	IYQNIQDGSLDLNAAESGVQHKPSAPQGGR	33931.8	36031.5	36779.2	50511.2	50768.8	46368.6	38723.5	40105.7	39411.6	36280.2	37986.4	37680.2	33258.4	33146.1	32039.8	37636.5	38388.5	38178.1	49061.1	50849.5	50213.7	45810.9	53298.2	49423	17	41495.1	3	1	41495.1	3	70457.5	72479.6	73658.6	84923.2	85650.2	85816.3	73648.1	78771.1	79902.5	71763.6	74491.1	72975.5	33993.5	35044.6	35130.3	49110.9
RAB18_HUMAN	Ras-related protein Rab-18 - Homo sapiens	12	ILIIGESGVGK	35137.5	37591	38454.7	38629.5	40143.4	41732.3	52896.2	54088.5	55252.8	43099.3	44631.6	49149.5	31988.9	33897.3	33771.1	39143.8	40880.8	40075.1	59956.2	63434	63339.3	65119.6	67868.2	65222.9	12	47312.6	3	1	47312.6	3	56537.4	60713	62548.9	58794.4	58799.8	60158.8	73948.5	76540.3	77228.6	61304.5	64182.2	66274.8	39271.7	40376.8	40842.3	50453.6
RAB1A_HUMAN	Ras-related protein Rab-1A - Homo sapiens	14	FADDTYTESYISTIGVDFK	76113.9	85913.1	90324.5	95955.7	94058.5	96281.5	95792.6	107327	114840	89902.3	97135.7	99981.4	14720.7	14881.4	14056.5	18345.2	21525.6	21455.5	29418	31942.8	32595.2	28980.2	32484	32817.6	14	59868.7	3	1	59868.7	3	125458	134141	134436	147794	147440	148513	158097	167130	174484	140272	145139	148835	25853.9	27939.9	25504.6	36996.1
RAB1B_HUMAN	Ras-related protein Rab-1B - Homo sapiens	9	NATNVEQAFMTMAAEIK	8249.86	7934.36	7340.56	14429.7	14487.5	14039	9729.23	10005.1	9989.01	6376.65	6560.82	6392.14	849.596	842.562	1056.91	132.867	173.513	217.129	1066.89	719.285	615.898	291.5	259.298	392.988	9	5089.68	3	1	5089.68	3	11047	11163.4	11267.7	16156.2	16381.4	16662.3	14336.3	13921.7	14681.3	11307.9	11163.3	11646.3	4408.68	4061.17	4397.74	10400.6
RAB1C_HUMAN	Putative Ras-related protein Rab-1C - Homo sapiens	4	QMGPGAASGGERPNLK	1532.99	1598.09	1859.5	1086.49	1069.23	1366.56	755.108	980.778	1048.7	619.928	587.032	876.072	1785.93	1854.93	2082	1727.95	2087.89	1933.53	949.509	1040.77	1053.97	647.335	726.452	833.153	4	1254.33	3	1	1254.33	3	11446.8	11780	12738.2	5118.75	5104.3	5251.23	10062.1	10534.4	10879.3	11565.1	12315.2	11929.7	22486.5	21766.7	23224	21287.1
RAB21_HUMAN	Ras-related protein Rab-21 OS=Homo sapiens GN=RAB21 PE=1 SV=3	4	n[43.0184]AAAGGGGGGAAAAGR	10177.6	11202.5	11824.2	10056.9	9907.42	10031.7	13364.3	13671.6	13863.7	12266.9	12237.6	12359.2	10181.3	11029.8	10759.5	9505.6	10479.1	9283.5	15398.3	18669.9	16461.7	15537.9	15607.1	14865.9	4	12447.6	3	1	12447.6	3	38199.1	41269	42538.8	28181.9	28935.9	29348.3	36316.7	37585.8	37338.7	40514.5	41625.8	39939.9	31116.7	31740.4	30831.4	33207.5
RAB2A_HUMAN	Ras-related protein Rab-2A - Homo sapiens	10	EHGLIFM[147.0354]ETSAKTASN[115.0269]VEEAFINTAK	37458.6	37135.3	37472.4	25139.9	23786.7	23493	34233.7	36222.7	34840.3	60874.1	62328.7	60735.2	6995.81	6937.56	6946.23	8842.48	9295.17	10424.9	15136.7	15443.8	15743.4	11611.6	13192.3	13777.9	10	25336.2	3	1	25336.2	3	55574.6	61207.1	61953.6	67987.3	65103.5	66140.3	65648.7	69084.6	72425.8	77969.6	84249.9	82274.2	13627.6	14137.6	13739	22301.7
RAB2B_HUMAN	Ras-related protein Rab-2B OS=Homo sapiens GN=RAB2B PE=1 SV=1	13	FQPVHDLTIGVEFGAR	28577.5	30663.5	32273.5	26140.4	27778.4	28359.8	25060.9	27305.7	27004.7	29180.5	32228.4	30389.6	16954.9	18146.9	16838.3	15355.9	18004.2	17386	18009.6	24248.1	24367.3	11665.1	14475.5	17679.6	13	23253.9	3	1	23253.9	3	45411.2	49276.8	51074.2	53615	56153.8	56651	50517.3	53452.4	54214.2	59568.7	60236.2	58180.9	24120.1	25217.9	25262.4	27735.4
RAB31_HUMAN	Ras-related protein Rab-31 - Homo sapiens	5	VC[160.0307]LLGDTGVGK	30069.9	31517	31422.6	38342.9	36401.7	36082.4	43977.8	44156.4	43266.4	40215.5	41630.2	40062.3	14904	14410.1	14769.8	21563.2	20084.4	19013.1	25434.6	29040.7	30047.1	33957.6	30649.1	30545.8	5	30898.5	3	1	30898.5	3	44693.8	49117.6	48587.8	47300.2	49176.5	49612.6	58529.4	62817.6	62251.6	54902.2	59611.1	58506	11043.8	11086.8	11362.2	17423.7
RAB32_HUMAN	Ras-related protein Rab-32 - Homo sapiens	4	AGGGAGDPGLGAAAAPAPETR	13314.4	13587.7	14686.8	10281.6	10595.6	11385.5	14391.4	14827.4	16184.8	9403.07	8907.04	10402.9	11279.9	12495.1	12988.3	13790.9	15349.3	15160.7	15564.3	17713	17971.3	12104.2	13167.5	13172.4	4	13280.2	3	1	13280.2	3	28493.3	31144.1	32749.9	28231.2	29201.8	28539.8	36041.5	38547.8	37998.3	29833	31149.1	29663.8	21127.5	21359.6	22592.9	25785.5
RAB34_HUMAN	Ras-related protein Rab-34 OS=Homo sapiens GN=RAB34 PE=1 SV=1	5	VLAELPQC[160.0307]LR	13963.9	16966.1	17599.7	16932.9	15704.8	15774.3	20106.9	21671.7	20523.6	18115.7	18658.2	18981.8	4351.06	4939.4	5898.56	3578.12	3981.63	3909.27	4912.94	7811.01	7514.74	3810.6	3723.48	4118.64	5	11397.9	3	1	11397.9	3	14980.4	16881.3	17548.3	17893.1	17283	18739.7	20965.7	22265.5	22004.1	17075.5	17998.7	17763.9	4956.66	5044.13	5537.08	5333.87
RAB35_HUMAN	Ras-related protein Rab-35 OS=Homo sapiens GN=RAB35 PE=1 SV=1	5	FAGQMGIQLFETSAK	1336.45	1220.31	1158.96	834.067	610.869	653.672	1218.86	1471.49	1168.18	801.184	763.514	764.501	2564.06	2852.65	2210.82	3156.73	3156.84	3730.59	549.941	644.409	716.947	806.006	906.578	898.867	5	1424.85	3	1	1424.85	3	5042.1	4793.69	5254.89	5210.67	5055.38	5914.61	4575.36	4680.76	5160.37	4302.38	4113.96	4553.59	3554.3	3830.4	3509.67	4494.18
RAB37_HUMAN	Ras-related protein Rab-37 OS=Homo sapiens GN=RAB37 PE=1 SV=3	4	SVTHAYYR	2843.04	3052.16	3182.04	1997.65	2006.72	2279.98	1939.85	1932.37	1968.33	1744.23	1556.72	1392.07	1094.97	1961.73	1752.23	1644.24	1652.94	1865.62	1010.43	1040.61	1414.35	805.208	863.928	677.994	4	1736.64	3	1	1736.64	3	6462.02	6994.84	7341.58	4765.87	5069.65	5347.91	6015.21	6313.97	6379.25	7184.46	7036.53	6983.82	4585.73	5118.91	5112.67	7207.51
RAB3C_HUMAN	Ras-related protein Rab-3C - Homo sapiens	4	HEAPMQMASAQDARYGQK	1719.72	1803.21	1873.12	1021.77	912.699	950.498	1550.77	1608.8	1857.93	1944.8	1847.92	2277.25	3743.77	3925.69	3244.66	4657.04	4676.92	4908.25	8522.6	9405.13	9661.07	7357.33	8208.09	7477.45	4	3964.85	3	1	3964.85	3	19483.5	19718.8	21312.8	21844	22699.1	24604.9	21241	21769	24208.8	20553.2	20444	22733	9769.88	11236.5	10294.6	16861.7
RAB3D_HUMAN	Ras-related protein Rab-3D - Homo sapiens	5	LVDVIC[160.0307]EK	5528.84	5314.65	6124.83	5942.04	7414.71	6638.98	7763.7	7956.07	7711.85	8754.28	8832.46	8914.03	2278.18	4192.83	3686.73	6759.22	8579.01	8575.75	3779.03	5133.65	7953.4	6130.85	7143.53	6629.82	5	6572.44	3	1	6572.44	3	25848.7	25850.9	27637.2	36264	36629.1	39522.1	28853.6	29815.6	32192.2	34631.7	35124.2	38891.1	4744.47	5747.1	5158	7569.12
RAB43_HUMAN	Ras-related protein Rab-43 OS=Homo sapiens GN=RAB43 PE=1 SV=1	5	VGDASVGK	3887	4481.9	3798.93	3814.39	3822.91	2668.53	4183.6	4166.86	3728.51	3932.37	4122.96	3622.34	511.503	622.009	544.773	878.811	1084.59	926.158	927.428	932.294	757.456	140.988	471.909	582.891	5	2275.46	3	1	2275.46	3	3907.02	4240.45	4283.88	4654.88	5228.42	4725.72	4757.4	5376.24	5197.88	5378.5	5934.62	5399.09	2565.14	3003.91	2541.36	2719.19
RAB4A_HUMAN	Ras-related protein Rab-4A OS=Homo sapiens GN=RAB4A PE=1 SV=2	3	EVTFLEASR	4756.55	5114.56	4612.09	3337.14	3405.3	3342.93	4662.79	4388.22	4190.87	3696.58	4066.57	3780.14	0	0	2.9514	1334.48	2106.03	2297.75	0	0	7.5952	52.2453	58.6095	130.937	3	2306.01	3	1	2306.01	3	8581.39	8753.98	9560.01	8982.65	9216.21	8943.76	7917.08	7112.55	7345.32	7232.68	7276.6	7096.24	5757.87	6309.81	5885.4	8882.63
RAB4B_HUMAN	Ras-related protein Rab-4B OS=Homo sapiens GN=RAB4B PE=1 SV=1	3	KDLDPER	1414.76	1736.43	2008.05	1491.56	1297.29	1829.32	1299.48	1581.29	1739.61	1569.92	1821.02	2270.33	598.063	649.287	740.931	1433.88	1359.15	1333.26	387.32	87.2663	155.568	644.758	629.532	481.036	3	1189.96	3	1	1189.96	3	7414.79	8217.91	7560.3	9940.59	9999.63	9870.67	8406.38	8661.45	8987.31	8543.13	8999.02	9188.96	4040.21	4181.06	4282.43	6942.67
RAB5A_HUMAN	Ras-related protein Rab-5A - Homo sapiens	7	GAQAAIVVYDITNEESFAR	12565.9	11925.2	12122.8	14808.1	12835.3	13455.8	15915.5	15662.4	15245.3	19157.2	19832.6	20140.4	1959.25	2256.97	2001.31	7226.52	8413.82	8919.84	5145.51	5921.77	5217.87	8314.84	10562.1	10057.8	7	10819.3	3	1	10819.3	3	25290.8	25728.5	27011.9	27847.3	26588.4	27953.2	31512.3	33069	31370.7	31215.5	32204.8	31150.5	5866.64	5893.6	5831.48	7101.45
RAB5C_HUMAN	Ras-related protein Rab-5C - Homo sapiens	6	GVDLQENNPASR	5216.72	5303.28	5989.7	5686.09	5637.5	6234.67	7968.08	8255.83	8845.96	5794.04	5935.66	6866.53	1838.96	2003.51	1736.57	3705.85	4250.48	3941.38	2460.59	2588.73	2841.21	2225.98	2340.29	2299.26	6	4581.95	3	1	4581.95	3	20461.7	22217.5	22486.6	31780.1	32086.8	33058	33296.2	35496.4	36134	28075.8	29647.5	30888.3	6872.99	7246.22	7089.78	15401
RAB7A_HUMAN	Ras-related protein Rab-7a - Homo sapiens	26	DPENFPFVVLGNK	133860	142484	138394	184872	182947	182078	185548	198686	201366	171486	180146	180755	23745.5	22775.4	23662	61573	62475.5	62506.7	45018.4	44327.4	46533.6	58922.7	62056.2	59739.6	26	110665	3	1	110665	3	136458	144459	145996	163736	162930	162919	172684	184172	186658	169916	178081	175610	56381.9	56269.4	55889.8	104303
RAB8A_HUMAN	Ras-related protein Rab-8A - Homo sapiens	12	LALDYGIK	14878.1	17288.6	17230	19884.5	20528.3	19836.2	18857.5	20509.9	20953.3	17395.3	17650	16168.5	9802.68	10956.1	10925.9	16701.8	16708.3	16228.7	16040.1	17855.5	17557.8	20526.8	20409.5	16792.8	12	17153.6	3	1	17153.6	3	38066.6	37871.5	38389.8	46392.6	45708.6	45153.1	42486.2	43797	44891	39801.4	40847.2	41974.1	8371.67	8963.47	8968.02	18163
RAN_HUMAN	GTP-binding nuclear protein Ran - Homo sapiens	4	LVLVGDGGTGK	7759.37	7701.17	7459.76	9810.27	10260.3	9540.96	10186.4	10271.8	9781.91	7986.29	7927.05	7827.07	5544.39	5295.04	5312.08	5899.48	5853.32	6071.03	5162.06	5092.16	4880.02	5504.47	6467.4	5752.13	4	7222.75	3	1	7222.75	3	12073.5	12683.4	12668.6	16624.3	16281	16238.7	15210.9	15585.6	15898.7	11211.1	11581.1	10769.6	3562.98	3559.44	3493.57	5268.36
RAP1B_HUMAN	Ras-related protein Rap-1b precursor - Homo sapiens	9	SKINVNEIFYDLVR	49891.7	50384.5	50727.8	55003.7	54449.8	53333.9	43730.5	46091.3	48198.4	42717.5	44811.8	44663.2	6527.28	6510.51	7230.65	11922.7	13002.9	13828	3527.41	3752.33	3777.61	5652.69	6403.01	7597.95	9	28072.4	3	1	28072.4	3	49813.8	50425.1	49137.7	58423	56629.4	57603.7	51799.3	54072.8	54041.2	47005.3	46792.2	46681.5	14788.3	12580.2	10149.8	20944
RB11B_HUMAN	Ras-related protein Rab-11B - Homo sapiens	9	AQIWDTAGQER	68969.7	71386.6	74608.4	87725.5	91271.7	94211.8	77454.9	81057.5	81378.3	71676.7	72993.8	76001.1	57300.5	59567.5	60938.8	76560.7	79478.5	79302	73052.2	76132.6	77802.9	72232.3	81588.3	79701.5	9	75933.1	3	1	75933.1	3	96787.1	100000	103665	113959	116631	117988	104453	109050	108764	100481	100824	99399.6	80558.2	83157.7	84932.2	101899
RB22A_HUMAN	Ras-related protein Rab-22A - Homo sapiens	2	NAININELFIEISR	3489.15	3521.15	2914.83	2951.87	2554.03	2754.53	3305.76	3678.79	3149.68	3202.57	3471.51	3183.21	731.653	782.565	1006.56	0	0	0	1806.27	1746.6	1849.27	140.603	122.42	8.0855	2	1932.13	2	1	1932.13	2	8707.55	10257.9	9792.99	4655.2	4327.62	4392.75	4129.31	4863.94	4496.65	3877.61	3987.43	3439.37	2691.11	2930.73	3540.4	4289.57
RB27A_HUMAN	Ras-related protein Rab-27A - Homo sapiens	3	TSVLYQYTDGK	11086.8	11474.3	11465.4	16677.5	16727.2	17141.2	17211	17794.3	18422.1	17578.8	17366.6	16614.6	4609.98	3970.73	4647.69	6556.16	5854.35	6096.26	5010.54	5243.18	5041.2	5446.5	6262.51	5730.93	3	10584.6	3	1	10584.6	3	15738	17432.6	17579.9	22624.9	23305	23727.3	19391.7	20026.3	20718.9	22665.8	23297.7	22354.7	7746.82	8262.1	9212.1	9723.89
RB39B_HUMAN	Ras-related protein Rab-39B OS=Homo sapiens GN=RAB39B PE=1 SV=1	4	GEITIQEGWEGVK	1137.7	1220.05	1180.27	902.773	923.066	990.209	856.793	874.517	834.294	522.19	634.432	601.713	1168.25	1147.97	1737.36	600.885	619.762	859.958	324.228	848.613	1105.16	17.5277	85.9656	211.245	4	808.539	3	1	808.539	3	5662.94	6388.32	6387.07	4923.09	4969.43	5148.75	3993.3	4198.58	4253.5	4134.87	4300.31	4528.89	1024.37	1496.62	1434.52	957.599
RDH10_HUMAN	Retinol dehydrogenase 10 - Homo sapiens	14	EIEPFLPPLKPDYC[160.0307]VK	80124.5	79957.4	82898.4	90752.4	94978.9	94924	112585	122895	120332	89345.2	96078.3	94454.3	33188.9	31650.1	33275	52634.7	55551.2	52292.6	56224.2	57597.6	55873.4	57148.8	62784.8	62307.7	14	73744	3	1	73744	3	78740.8	81126.6	82206.6	83602.7	85829.8	84417.8	107647	113197	113347	85579.2	90442.4	88101.1	43847.1	43716.5	45439.7	56429.4
RHOA_HUMAN	Transforming protein RhoA precursor - Homo sapiens	7	DQFPEVYVPTVFENYVADIEVDGK	53301.1	54669.5	44157.1	57886.3	57114.4	54099.6	50614.8	46948.8	46943.7	37819.1	36958.6	36338.4	12998.5	13115	14510.3	13276.4	15253.1	12889.8	12400.8	12419.2	13747.3	10378.4	10622.6	10526.9	7	30374.6	3	1	30374.6	3	50056.9	48510.3	46799.7	54171	52520.2	52445.6	44580.1	45083.2	44876.1	32328.2	32980.2	32130.2	21504.1	21835.5	23937.2	23282.8
RL23_HUMAN	60S ribosomal protein L23 - Homo sapiens (Human)	3	ITGPVAK	1324.96	1279.36	1439.08	1478.85	1364.83	1543.12	750.199	624.31	793.242	665.341	649.794	706.575	18.4712	0	25.2185	38.9001	21.2959	16.2735	0	0	0	0	0	0	3	530.826	3	1	530.826	3	18771.5	19921.9	20475.1	21822.9	20365.1	21172.7	7838.58	8467.76	8724.31	9008.68	9553.58	9722.93	4908.71	5217.29	4892.54	7346.98
RLA0L_HUMAN	60S acidic ribosomal protein P0-like OS=Homo sapiens PE=2 SV=1	3	GTIEILSDVQLIK	7111.4	7285.94	7245.47	9585.55	9131.08	8739.83	6391.87	6748.62	6820.6	5948.44	5942.14	6004.48	2541.2	2526.77	2484.76	3574.57	4552.14	4500.37	2738.77	2665.16	2892.13	3607.77	3736.11	3717.24	3	5270.52	3	1	5270.52	3	9265.6	9795.3	10057.7	11744.8	11859.6	11618.1	8487.69	8733.46	9139.48	6418.24	6698.38	6658.5	3158.41	3611.03	3486.7	6415.12
RLA1_HUMAN	60S acidic ribosomal protein P1 - Homo sapiens	2	ALANVNIGSLIC[160.0307]NVGAGGPAPAAGAAPAGGPAPSTAAAPAEEK	13880.6	14652	14748.5	20591.5	18349.8	17257.8	12421.3	14062.4	13269.5	10845.1	11880.2	11681	624.513	883.718	494.548	5789.39	7377.24	7255.21	129.978	279.216	143.532	1741.78	1684.54	1562.91	2	8400.26	2	1	8400.26	2	25833.1	28036	26237	34091.2	33438.5	31000.2	25771.7	26447.8	25799.5	18648.7	19251.9	18966.2	1196.75	1354.11	1041.43	5925.12
RPN1_HUMAN	Dolichyl-diphosphooligosaccharide--protein glycosyltransferase subunit 1 precursor - Homo sapiens (Human)	3	HFDETVNR	5811.79	6009.11	6408.96	4776.59	4785.47	4905.65	3540.03	3905.45	3587.12	2637.14	2487.04	2611.22	1604.88	1955.73	1920.68	3353.29	3425.42	3236.61	968.587	1016.38	1097.89	1393.38	1414.37	1499.02	3	3097.99	3	1	3097.99	3	17949.4	19214.4	19591.4	14200.3	13958.7	14658.5	11136.3	11967.2	12269.4	8162.33	8862.25	8610.63	4579.8	5002.24	4990.48	7657.93
RS5_HUMAN	40S ribosomal protein S5 - Homo sapiens	2	TIAEC[160.0307]LADELINAAK	27229.1	28366.8	28789.8	35321.6	33480.9	35456.1	23483.2	25244.2	27439.4	18226.4	21037.7	21125	1685.09	1599.42	1520.33	2329.7	2234.09	2352.88	2735.7	2785.11	2860.09	5205.86	5183.7	5624.56	2	15054.9	2	1	15054.9	2	21648.5	22392.1	23129.7	26241.3	25785.7	26905.7	18313.5	20045.8	21193.2	13398.4	15433.1	15694.4	6455.77	6087.62	6392.77	9021.81
RS7_HUMAN	40S ribosomal protein S7 - Homo sapiens	2	HVVFIAQR	6136.78	6991.48	7114.91	7630.21	7607.17	8103.66	5350.33	5636.41	6137.08	3940.1	3749.92	4039.76	2775.2	3013.46	3218.89	6387.05	7100.12	6427.79	1391.85	1378.97	1682.84	1834.84	2062.06	2163.51	2	4661.43	2	1	4661.43	2	8740.42	8950.75	8442.49	10366.2	10015	9937.23	7041.44	7451.46	7221.55	4874.87	4794.05	4945.26	2368.59	2434.78	2567.71	3705.41
S10A7_HUMAN	Protein S100-A7 - Homo sapiens (Human)	2	IDFSEFLSLLGDIATDYHK	1936.95	1332.77	1407.85	1451.6	1205.99	911.498	1681.84	1574.86	1287.36	12710.6	15365.7	13242	4.2528	0.8644	30.4674	0	0	0	3.6254	0.6855	0	29.7521	0	9.0582	2	2257.82	2	1	2257.82	2	4684.93	4251.71	3490.74	2940.38	2562.26	2329.44	3508.74	3256.96	2718.68	29748	31765.2	27920.4	35.4289	0.4322	31.8427	0
S10A9_HUMAN	Protein S100-A9 - Homo sapiens (Human)	2	LGHPDTLNQGEFK	0	75.4309	122.509	171.265	158.066	204.491	179.411	270.312	235.988	2246.55	2455.71	2533.91	0	0	0.7765	20.1294	22.3116	3.8537	0	1.3527	0	1.2431	15.6513	34.9436	2	364.746	2	1	364.746	2	440.505	520.959	586.109	1302.35	1194.93	1073.62	1130.64	1454.49	1566.01	30378.7	31554.2	30982.9	2008.79	1897.38	1725.88	1209.3
SAP_HUMAN	Proactivator polypeptide precursor - Homo sapiens	4	LVGYLDR	3695.29	3764.04	3669.74	5235.19	5277.13	5157.56	2606.66	2755.96	2877.07	3964.06	4763.21	4764.65	5689.89	6193.9	7200.66	9662.56	10379	10877.7	1353.09	1338.49	1261.2	2839.53	3547.86	3050.71	4	4663.55	3	1	4663.55	3	10967	11366	10138	17386.7	17337.5	16993.2	9361.95	9879.03	9641.72	15573.3	16327.4	16177.7	5062.45	5272.6	5447.89	18568.5
SAR1A_HUMAN	GTP-binding protein SAR1a - Homo sapiens	7	LGQHVPTLHPTSEELTIAGMTFTTFDLGGHEQAR	10697.8	11432.3	11630.4	18882.6	17702.8	17351.9	11487.7	12387.5	12271.3	17393.8	18433	18120.1	2744.04	3495.97	2670.35	9685.17	10311.8	10478.2	8260.98	11389.5	9870.91	16722.8	18112.9	17783.6	7	12471.6	3	1	12471.6	3	49783.2	51646.8	52455.3	67416.7	66657.1	66670.9	52559.6	54920.3	54808.5	34774.6	36784.3	35546.7	10395.4	11126.3	10945.7	35939.3
SAR1B_HUMAN	GTP-binding protein SAR1b - Homo sapiens	2	IDRPEAISEER	3832.01	4178.06	4563.67	5209.61	5592.54	5541.07	5154.32	6024.19	6039.01	3113.36	2943.48	2583.06	939.054	907.475	935.811	2065.89	1946.81	1808.76	401.359	753.44	513.438	891.764	934.801	843.271	2	2821.51	2	1	2821.51	2	15368.8	16512	16042.5	17118.1	17274.6	17196.2	16012.7	17374.7	17325.3	9648.27	10096.7	9870.02	858.079	834.368	871.701	1851.44
SCPDH_HUMAN	Probable saccharopine dehydrogenase - Homo sapiens	32	AGGVFTPGAAFSK	105377	111989	116001	141286	146096	143533	136359	138521	138901	114540	118025	113952	45110.1	46054.4	45973.3	74899.4	76598.3	78157.8	66706.9	75561.9	73546.8	89922.1	93874.2	92295.7	32	99303.4	3	1	99303.4	3	115862	128576	130833	165496	163083	164380	162121	163000	167654	153251	157390	145142	48972.4	52853.7	55697	73064.4
SERPH_HUMAN	Serpin H1 precursor - Homo sapiens	5	DQAVENILVSPVVVASSLGLVSLGGK	8922.69	8905.88	7128.77	10327.2	10460.8	10014.4	8729.48	8352.93	8116.04	5578.98	6129.91	6410.43	2833.58	3463.23	3818.25	17670	17455.5	17813.5	1968.5	3678.88	4655.21	8091.5	9145.18	8013.18	5	8236.83	3	1	8236.83	3	21070.2	21728.9	21527.6	21760	22859.4	22217.4	17212	18297.6	18100.4	12294.9	13377.9	13073.8	25288.2	25303.7	26018.6	36362
SET_HUMAN	Protein SET - Homo sapiens	3	EFHLNESGDPSSK	1658.23	1964.98	2096.01	2693.28	2725.21	3428.25	2227.23	2264.88	2651.61	1728.75	1733.35	1892.53	602.113	730.414	662.335	995.885	1227.64	1174.77	114.74	164.894	206.89	301.259	366.937	275.744	3	1412	3	1	1412	3	7416.35	7794.37	7114.5	8956.24	8916.33	8624.31	7181.17	7260.77	7126.83	6016.36	6174.7	5939.15	2979.2	3274.87	3363.53	3342.45
SPTA2_HUMAN	Spectrin alpha chain, brain - Homo sapiens	2	ALINADELASDVAGAEALLDR	5941.1	5879.88	5758.78	6171.43	6217.08	5996.89	5799.37	5507.25	4935.25	2380.63	2323.34	2486	348.837	378.906	322.278	619.819	547.038	477.916	5.7899	76.352	57.6671	3.0297	4.5885	18.0469	2	2594.05	2	1	2594.05	2	9886.03	9830.77	9556.47	8584.76	9171.83	8802.26	8092.16	8483.12	7989.71	3735.82	4046.03	4002.61	1054.66	977.535	842.148	879.423
STOM_HUMAN	Erythrocyte band 7 integral membrane protein OS=Homo sapiens GN=STOM PE=1 SV=3	3	NSTIVFPLPIDMLQGIIGAK	4350.79	4025.01	3847.04	7643.41	7478.84	7339.64	4733.02	4772.31	4648.21	2158.21	2448.42	2536.85	229.419	279.758	178.216	421.3	331.09	355.372	60.0783	74.5832	10.1599	75.3131	131.36	95.4737	3	2425.99	3	1	2425.99	3	8453.23	8557.38	8061.87	11495.1	11474	11402.4	8104.43	8357.09	7794.44	4936.35	4892.35	4989.89	1413	1442.91	1564.02	3622.75
TBA1A_HUMAN	Tubulin alpha-1A chain - Homo sapiens	8	DVNAAIATIK	36646.1	35140.6	35371	52023.3	52989.7	53016.8	46968.5	47524.3	47015.6	64527	62422.5	61161.8	31538	34057.6	36679	42322.4	40997.2	43120.3	44899.8	47966.9	50654.6	67346.4	71023	67233.7	8	48860.3	3	1	48860.3	3	122059	128844	130919	170787	168803	170329	158114	168952	168606	200344	207189	202494	50386.5	50997.7	51270.1	79786.5
TBA3C_HUMAN	Tubulin alpha-3C/D chain OS=Homo sapiens GN=TUBA3C PE=1 SV=3	2	AVFVDLEPTVVDEVR	6303.51	7006.19	7016.68	1809.73	1433.12	1668.36	5808.49	6401.75	6262.74	7689.11	7846.84	8240.18	1493.46	1521.57	881.977	1044.93	1528.81	1502.78	7287.79	7148.48	6538.02	7822.36	9137.8	9656.98	2	5127.15	2	1	5127.15	2	10005.5	9889.24	9415.65	6256.15	5799.74	5514.36	8978.6	8942.92	8706.25	9430.84	9095.88	9173.25	8799.67	8955.29	8821.67	3902.57
TBA4A_HUMAN	Tubulin alpha-4A chain - Homo sapiens	15	SIQFVDWC[160.0307]PTGFK	73544.1	79719.2	80108.8	121296	117038	114491	101862	111098	108277	127834	131351	132463	17800.6	17299.3	17585.2	37616.9	38124.6	38121.4	33464.3	32832.2	32924.2	54548.6	58479.5	56949.6	15	72284.5	3	1	72284.5	3	103989	107437	110709	152299	156121	155780	135799	145227	145774	162537	174181	171848	51034.3	49877.1	51540.2	84573.3
TBB2B_HUMAN	Tubulin beta-2B chain - Homo sapiens (Human)	2	ALTVPELTQQMFDSK	4501.88	4777.52	4496.5	3896.86	3692.57	3820.92	3503.49	3384.51	3634.64	2848.29	3048.57	3088	1514.52	1804.84	1463.49	3359.35	3513.23	3889.89	836.362	1056.4	898.274	721.644	1050.36	946.58	2	2739.53	2	1	2739.53	2	4826.61	5024.6	4823.97	4382.44	4318.92	4473.8	3918.59	3934.21	4116.57	4206.07	4351.01	4489.49	3823.68	4103.47	3687.85	4187.36
TBB2C_HUMAN	Tubulin beta-2C chain - Homo sapiens (Human)	12	IREEYPDR	24830.7	25312.3	25602.8	35538	34200.6	36124.2	37385.2	42214.8	44831.7	53336.2	51014.1	55921.2	9127.5	9566.17	8917.56	22239.2	23567.9	23914.7	21580.9	23523.2	24433.7	38002.4	41220.8	41196.6	12	31400.1	3	1	31400.1	3	97305.7	98599.4	99016.8	122308	119915	118252	133306	141625	140136	173602	176673	174223	36882.5	36791.5	37281	56729.1
TBB3_HUMAN	Tubulin beta-3 chain - Homo sapiens	22	GHYTEGAELVDSVLDVVRK	39805.6	41196.8	40446.4	51216.8	48327.4	45106.6	49330.3	51067.9	52922	79506.2	81021.1	79880.6	27415.7	27429.7	26557.2	44816.4	52298.2	51197	75412.4	79894	78399.3	119335	128823	128805	22	62508.8	3	1	62508.8	3	86636.7	90622.5	91900.1	132998	127563	127315	150476	162025	167584	198051	208773	206460	21512.9	21349	20438.6	45140.5
TBB4Q_HUMAN	Putataive tubulin beta-4q chain - Homo sapiens	2	MSVTFTGNNc[16.0187]	3479.34	3853.08	4298.55	3775	4229.84	4521.61	2883.44	3196.12	3256.91	1861.67	2051.01	2052.85	5140.58	5608.11	5379.7	6447.77	6998.4	7402.18	2350.74	2110.82	2226.29	3111.01	3445.8	3039.77	2	3863.36	2	1	3863.36	2	5337.46	5589.42	5699.28	4999.36	5186.75	5042.9	5194.24	5356.94	5097.36	6770.32	6919.26	6637.2	6842.83	7305.09	7117.74	6850.91
TBB5_HUMAN	Tubulin beta chain - Homo sapiens	6	PTGTYHGDSDLQLDR	9059.58	10597.7	11262.1	10335.4	10361.7	11734.6	13682	14418.9	14947.9	20227.5	20629.2	24279.7	8450.53	8773.54	8704.02	19785.5	20354.8	20479.8	19922.7	20999.3	22128.3	36537.2	36988.7	35846.1	6	17937.8	3	1	17937.8	3	55449.5	60080.6	61873	80101.7	81477	83379.9	93530.3	100198	101622	133361	139021	143200	27855.6	28738.1	28451.5	51947.2
TBB6_HUMAN	Tubulin beta-6 chain - Homo sapiens	3	ALTVPELTQQMFDAR	2047.96	2102.09	2262.47	2035.23	1968.05	2067.43	2072.85	2598.55	2713.61	3746.31	4431.84	4403.78	27.5909	53.2766	83.059	40.8321	72.207	99.8998	271.608	234.965	408.672	458.99	545.877	316.893	3	1461	3	1	1461	3	1570.51	1689.07	1800.57	1159.59	1225.59	1340.13	1553.17	1768.94	1865.88	1991.43	2242.99	2288.33	1698.01	1993.39	2191.98	1151.3
TERA_HUMAN	Transitional endoplasmic reticulum ATPase - Homo sapiens	26	ETVVEVPQVTWEDIGGLEDVKR	41211.5	44054.3	43051	36879.1	35185.4	34462.5	54226.2	59973.3	58856.3	29935.7	32072.2	31221.3	10266.7	10307.1	9876.91	26144.9	27419.3	25797.4	11464.6	11864.2	11423.8	27684.5	28273.2	23095.1	26	30197.8	3	1	30197.8	3	56500.1	58387.8	54956.4	59658.1	57675.2	58811.6	79285.6	80296.1	79586.5	50279	51974	50787.2	13094.3	14189.9	14350.3	33789.8
TFR1_HUMAN	Transferrin receptor protein 1 - Homo sapiens	16	LLNENSYVPR	39957.4	40775.6	41267.8	45362.4	46578.9	47517.2	24845.6	25803.4	26548	15029.5	16133.7	15855.8	13034.9	13781	14433.9	18004.9	16877.3	18376.5	6972.72	7270.11	7287.96	16814.9	17395.7	15915.2	16	22993.3	3	1	22993.3	3	59008.4	62959.3	63601.7	73603.2	72510.3	76712.2	43688.9	46843.8	47763.5	28692.9	30385.3	29792.4	22422.8	21348.3	21918.2	25283.5
TKT_HUMAN	Transketolase - Homo sapiens	9	TVPFC[160.0307]STFAAFFTR	26047.2	27466.1	25160.1	35421.2	35293.7	35234.2	28610.8	30856.8	28926.4	20469.2	21151.9	20902	1704.68	1789.86	1930.77	2187.04	1988.19	1819.03	630.315	536.012	620.656	285.235	272.033	278.786	9	14565.9	3	1	14565.9	3	24467.2	26702.7	26470.7	33226	34188.8	35471.3	26980.9	29318.8	29410.3	20839	21254.8	21111.4	5294.44	5681.86	5763.79	9049.33
TMM33_HUMAN	Transmembrane protein 33 - Homo sapiens (Human)	2	LC[160.0307]LQSIAFISR	10373.4	9916.38	10034.3	7823.15	7551.74	7126.56	7108.28	7823.76	7838.21	5517.88	6177.1	5949.13	7288.93	7814.46	6777.56	5701.87	6160.88	6156.31	7817.93	8092.22	7067.92	6608.91	7210.06	7117.29	2	7377.26	2	1	7377.26	2	12681.9	12511.5	12699	9973.36	9761.74	9491.91	9176.62	9863.6	9953.41	7049.26	7691.69	7539.75	5150.75	5633.52	5171.2	5879.81
TPD52_HUMAN	Tumor protein D52 - Homo sapiens	6	LGINSLQELK	19476.8	19968.9	19665	9361.93	9796.67	9473.13	7886.78	7961.81	8115.1	5931.69	5789.02	5932.88	21328.3	20278.7	21727.5	19463	19913	18478	9370.36	9323.81	9074.58	7272.83	7271.41	6616.61	6	12478.2	3	1	12478.2	3	31850.4	34456.3	34256.8	31453.7	31090.4	30369.5	39594.3	43294.9	42703.4	31304	33141.8	32687.8	55860.9	56230.1	57783.7	100520
TPD54_HUMAN	Tumor protein D54 - Homo sapiens	28	TSAALSTVGSAISR	64603.4	64420.5	66114	59602	62800.3	61761.9	116630	118593	118857	72570.3	73998.2	73551	28501.6	28123.8	28417.5	240905	237079	239395	79592	84481.1	85906.3	176029	184101	175852	28	105912	3	1	105912	3	46492.7	48084.9	48854.6	42484.3	43026.9	43606.3	82880.9	84352.2	85282	46917.6	47263.7	47217.3	75657.6	74408.9	76597.8	233525
TPIS_HUMAN	Triosephosphate isomerase - Homo sapiens	15	SNVSDAVAQSTR	18938.2	18896.5	19370.7	30314.4	30605.8	32849.7	26416.8	27071.4	27845.6	23105.1	23566.2	24620.6	6170.4	5696.26	6453.19	9364.43	9008.61	9078.88	3084.73	3280.13	2959.36	5225.41	5285.14	5087.12	15	15595.6	3	1	15595.6	3	23818.4	24769.6	25346.4	40200.7	39828.8	41935.9	30612.1	32696.2	33368.2	24018.9	24945.2	26021.9	8223.75	8452.27	8621.29	11141.2
TPRGL_HUMAN	Tumor protein p63-regulated gene 1-like protein OS=Homo sapiens GN=TPRG1L PE=2 SV=1	6	LVLVTEQSLLIC[160.0307]K	10883	10800.8	11321.9	8839.39	8412.06	8874.04	15177.6	16828.9	17247.7	7500.96	8282.18	8068.87	12676.4	13007.4	12151.5	28139.9	29210.3	30562	17661.9	19640.3	19926.1	14637.1	18217.8	18598	6	15277.7	3	1	15277.7	3	15452.7	16649.7	17244.2	13424.5	13408.6	14552.5	21467.2	23053.5	23010.7	10998.5	11825.6	11293.7	28073.5	27953	27797.9	50940.1
TRIM4_HUMAN	Tripartite motif-containing protein 4 OS=Homo sapiens GN=TRIM4 PE=2 SV=1	2	LRPFFWLSPLASLVIPPVTDRK	3928.2	3584.95	2828.67	5553.24	5532.1	4992.87	4134.01	3739.22	3486.84	5668.01	5363.97	5597.22	6062.8	6127.05	6211.6	0	0	0	8747.8	8072.65	11434.4	0	0	0	2	4211.07	2	1	4211.07	2	6518.04	6540.62	5894.62	7974.95	8043.21	7694.91	6271.01	6942.08	6658.56	8722.76	8751.61	8917.64	4553.93	4579.73	4455.42	2770.89
UB2G2_HUMAN	Ubiquitin-conjugating enzyme E2 G2 - Homo sapiens	10	FTC[160.0307]EMFHPNIYPDGR	40160.9	39637.3	40389.9	113040	113075	113597	102405	103259	103125	76468.5	75446	74034.7	9312.64	9773.81	10175.1	42261	43746.8	41613.5	16976	17471.7	17958.8	46683.7	48029.4	47413.8	10	56085.6	3	1	56085.6	3	58435.7	60569.2	60634.4	138890	135948	135897	126867	133192	129308	102168	103224	101175	12789.1	12452	13014.1	43294.2
UBE2N_HUMAN	Ubiquitin-conjugating enzyme E2 N - Homo sapiens	2	TVLLSIQALLSAPNPDDPLANDVAEQWKTNEAQAIETAR	2870.14	2465.53	2371.79	3040.4	2805.66	2531.84	3012.88	2915.8	2550.55	3944.56	3803.87	3512.26	47.6824	42.1749	638.842	79.8362	110.36	214.867	433.299	1783.52	564.735	677.739	762.136	872.899	2	1752.22	2	1	1752.22	2	4974.42	4398.49	4746.35	5028.34	4939.29	5357.15	7009.09	6829.52	6730.4	6623.34	6430.89	6753.46	2289.89	2117.82	2414.49	3108.27
UBIQ_HUMAN	Ubiquitin - Homo sapiens	6	TLSDYNIQK	92593.6	95327	97708.6	88628.4	88404	97368.2	107916	110335	118598	91436.7	91494.7	98918.1	29246.1	31496.9	31759.4	50313.5	54085.6	54615.8	33346.1	33300.5	35539	20883	21250	20918.5	6	66478.4	3	1	66478.4	3	153675	156604	160774	146488	151349	153440	172251	172760	176414	150289	150756	149741	52085.7	53998.9	55390.4	79940.3
UBXN4_HUMAN	UBX domain-containing protein 4 OS=Homo sapiens GN=UBXN4 PE=1 SV=2	5	SDTATGGESAGHATSSQEPSGC[160.0307]SDQRPAEDLNIR	19556.4	20101.5	21696.1	25302.4	25686.3	27997.1	22759.9	23345.2	24447.2	22787.9	21953.6	25292.8	8074.08	7865.65	7737.23	14117.4	15340	15700.3	202.912	149.832	71.9663	32.3893	49.5362	52.4183	5	14596.7	3	1	14596.7	3	30567.8	32841.5	35244.3	40371.3	41786.2	45197	41364	44581.6	45735.4	42069.6	44890.6	44064.1	15621.5	16042.6	16107.5	27541
VAT1_HUMAN	Synaptic vesicle membrane protein VAT-1 homolog - Homo sapiens	7	TVENVTVFGTASASK	38935.5	42088.5	45308.9	42448.1	43854.3	43008.3	31794.1	33016.7	31998.4	23303.7	23567.1	23287.4	37001.2	38976.9	38349.4	29076.3	28520.1	28178.5	24904.7	26587.1	27784.6	25342.6	26426.4	25124.8	7	32453.5	3	1	32453.5	3	35680.4	37147.4	38119.9	35836	36737.8	36167.5	26032.1	26687.5	26180.5	15152.2	15412.5	15117.2	73484.8	78659.1	77842.2	33096.8
VDAC1_HUMAN	Voltage-dependent anion-selective channel protein 1 - Homo sapiens	4	LTFDSSFSPNTGKK	7360.26	7134.17	7160.31	8757.4	8102.36	7953.78	7719.35	7724.59	7747.53	6635.96	6102.25	5836.85	24566	26053.9	26603.3	25411.3	25228.5	26376.5	12756.5	11930.1	12812.4	10960.7	11854	11217.2	4	13083.6	3	1	13083.6	3	16333.6	17668.1	17873.9	18301.6	18594.8	17947.7	18117.6	18874.6	18511.3	13965.9	14002.8	13067.6	34656.8	35698.6	36746.9	34966.7
VDAC2_HUMAN	Voltage-dependent anion-selective channel protein 2 - Homo sapiens	2	YQLDPTASISAK	7440.63	7545.37	7591.41	6804.98	8270.81	8261	9177.66	9496.73	9660.69	6930.8	7180.67	7237.98	14814.9	17492.7	16940.8	15013.9	15248.2	15207.8	7470.15	7901.19	8640.17	6741.39	7021.55	6804.49	2	9787.33	2	1	9787.33	2	9617.39	10467.8	10177.4	8038.1	9041.56	8976.4	10360.1	11096.4	11135.2	8449.13	8028.72	7911.81	19814.4	20956	20992.2	20458.4
VIME_HUMAN	Vimentin - Homo sapiens	30	LLEGEESR	44888.6	46484.1	49500	52390.3	50784.2	54279.5	40331.6	41168.3	43609.5	38694	37532.5	38434	32713.6	34051	36048.8	64399.6	69322.6	66155.8	50776.6	57770.7	56682.9	62902.7	63686.8	61076.5	30	49736.8	3	1	49736.8	3	74203	76218.2	76155.1	89256.6	90388.9	92095.4	61322.1	63754.3	64206.5	55121.4	56102.6	56608.2	32288.4	32196.2	33101.8	63115.4
XPO2_HUMAN	Exportin-2 - Homo sapiens	2	DLEGSDIDTR	2117.55	2070.52	2302.77	2563.85	2695.47	2693.36	4023.44	3801.94	4201.96	4977.81	4805.37	5253.69	2884.49	1476.63	1440.67	3224.98	3623.68	3088.26	11406.5	10363.3	8071.1	7938.21	9593.79	8290.69	2	4704.59	2	1	4704.59	2	1793.7	1788.9	1891.46	2229.72	2193.49	2255.78	3035.62	2940.57	3175.07	4480.9	4531.84	4730.52	2565.93	1926.97	2013.15	3006.37
ZBED2_HUMAN	Zinc finger BED domain-containing protein 2 OS=Homo sapiens GN=ZBED2 PE=1 SV=2	2	GPGVNVGTTALWK	2670.5	2689.63	3017.9	1696.32	1748.54	1612.53	2782.61	2630.89	2705.15	2486.7	1958.75	1932.1	12685.6	12920.2	13773.4	13875	13842.5	14079.3	4685.88	4501.54	4329.05	3714.52	3583.62	3757.96	2	5570	2	1	5570	2	4879.26	4733.22	4962.25	3831.85	4002.47	3844.12	6231.85	6526.7	6321.38	3669.41	3532.64	3654.76	16550.5	16384.4	16836.3	21815.9
Notes:
(1): Biological (BR) and technical (TR) replicates are indicated
(2): hours post-infection (hpi)
[truncated: 83 more columns]

## Sheet: MW info
Protein Description	Primary Protein Name	Protein Mw
14-3-3 protein epsilon OS=Homo sapiens GN=YWHAE PE=1 SV=1	1433E_HUMAN	29173.9
14-3-3 protein gamma OS=Homo sapiens GN=YWHAG PE=1 SV=2	1433G_HUMAN	28302.6
14-3-3 protein zeta/delta OS=Homo sapiens GN=YWHAZ PE=1 SV=1	1433Z_HUMAN	27745.1
HLA class I histocompatibility antigen, A-3 alpha chain OS=Homo sapiens GN=HLA-A PE=1 SV=2	1A03_HUMAN	40840.7
HLA class I histocompatibility antigen, A-23 alpha chain OS=Homo sapiens GN=HLA-A PE=1 SV=1	1A23_HUMAN	40732.6
HLA class I histocompatibility antigen, A-24 alpha chain OS=Homo sapiens GN=HLA-A PE=1 SV=2	1A24_HUMAN	40688.6
HLA class I histocompatibility antigen, A-29 alpha chain OS=Homo sapiens GN=HLA-A PE=2 SV=2	1A29_HUMAN	40862.8
HLA class I histocompatibility antigen, A-31 alpha chain OS=Homo sapiens GN=HLA-A PE=2 SV=2	1A31_HUMAN	41003.9
HLA class I histocompatibility antigen, A-68 alpha chain OS=Homo sapiens GN=HLA-A PE=1 SV=4	1A68_HUMAN	40908.8
HLA class I histocompatibility antigen, B-46 alpha chain OS=Homo sapiens GN=HLA-B PE=2 SV=1	1B46_HUMAN	40440.2
HLA class I histocompatibility antigen, B-57 alpha chain OS=Homo sapiens GN=HLA-B PE=1 SV=1	1B57_HUMAN	40224.1
Serine/threonine-protein phosphatase 2A 56 kDa regulatory subunit gamma isoform OS=Homo sapiens GN=PPP2R5C PE=1 SV=3	2A5G_HUMAN	61060.8
4F2 cell-surface antigen heavy chain OS=Homo sapiens GN=SLC3A2 PE=1 SV=3	4F2_HUMAN	67994
Aladin OS=Homo sapiens GN=AAAS PE=1 SV=1	AAAS_HUMAN	59574.2
Neutral amino acid transporter B(0) OS=Homo sapiens GN=SLC1A5 PE=1 SV=2	AAAT_HUMAN	56598.3
Aspartate aminotransferase, mitochondrial OS=Homo sapiens GN=GOT2 PE=1 SV=2	AATM_HUMAN	47475.6
ATP-binding cassette sub-family A member 2 OS=Homo sapiens GN=ABCA2 PE=1 SV=3	ABCA2_HUMAN	269873
1-acylglycerol-3-phosphate O-acyltransferase ABHD5 OS=Homo sapiens GN=ABHD5 PE=1 SV=1	ABHD5_HUMAN	39095.7
Acetyl-CoA carboxylase 1 OS=Homo sapiens GN=ACACA PE=1 SV=2	ACACA_HUMAN	265554
ATP-citrate synthase OS=Homo sapiens GN=ACLY PE=1 SV=3	ACLY_HUMAN	120839
Long-chain-fatty-acid--CoA ligase 1 OS=Homo sapiens GN=ACSL1 PE=1 SV=1	ACSL1_HUMAN	77943.3
Long-chain-fatty-acid--CoA ligase 3 OS=Homo sapiens GN=ACSL3 PE=1 SV=3	ACSL3_HUMAN	80420.1
Long-chain-fatty-acid--CoA ligase 4 OS=Homo sapiens GN=ACSL4 PE=1 SV=2	ACSL4_HUMAN	79188
Beta-actin-like protein 2 OS=Homo sapiens GN=ACTBL2 PE=1 SV=2	ACTBL_HUMAN	42003.2
Beta-actin-like protein 3 OS=Homo sapiens GN=ACTBL3 PE=1 SV=1	ACTBM_HUMAN	42016.2
Actin, cytoplasmic 2 OS=Homo sapiens GN=ACTG1 PE=1 SV=1	ACTG_HUMAN	41792.8
Alpha-actinin-1 OS=Homo sapiens GN=ACTN1 PE=1 SV=2	ACTN1_HUMAN	103058
Actin, alpha skeletal muscle OS=Homo sapiens GN=ACTA1 PE=1 SV=1	ACTS_HUMAN	42051
Aspartoacylase-2 OS=Homo sapiens GN=ACY3 PE=2 SV=1	ACY3_HUMAN	35240.9
Arf-GAP with dual PH domain-containing protein 1 OS=Homo sapiens GN=ADAP1 PE=1 SV=2	ADAP1_HUMAN	43395.3
Alkyldihydroxyacetonephosphate synthase, peroxisomal OS=Homo sapiens GN=AGPS PE=1 SV=1	ADAS_HUMAN	72911.8
Adipophilin OS=Homo sapiens GN=ADFP PE=1 SV=2	ADFP_HUMAN	48075.4
Alcohol dehydrogenase 1 OS=Saccharomyces cerevisiae GN=ADH1 PE=1 SV=4	ADH1_YEAST	36823.1
Alcohol dehydrogenase class 4 mu/sigma chain OS=Homo sapiens GN=ADH7 PE=1 SV=1	ADH7_HUMAN	40005.6
ADP/ATP translocase 2 OS=Homo sapiens GN=SLC25A5 PE=1 SV=6	ADT2_HUMAN	32895.3
Neuroblast differentiation-associated protein AHNAK OS=Homo sapiens GN=AHNAK PE=1 SV=2	AHNK_HUMAN	629101
Apoptosis-inducing factor 2 OS=Homo sapiens GN=AIFM2 PE=2 SV=1	AIFM2_HUMAN	40526.7
A-kinase anchor protein 11 OS=Homo sapiens GN=AKAP11 PE=1 SV=1	AKA11_HUMAN	210512
A-kinase anchor protein 13 OS=Homo sapiens GN=AKAP13 PE=1 SV=2	AKP13_HUMAN	307550
Serum albumin OS=Homo sapiens GN=ALB PE=1 SV=2	ALBU_HUMAN	69366.7
Fructose-bisphosphate aldolase A OS=Homo sapiens GN=ALDOA PE=1 SV=2	ALDOA_HUMAN	39420
Annexin A1 OS=Homo sapiens GN=ANXA1 PE=1 SV=2	ANXA1_HUMAN	38714.2
Annexin A2 OS=Homo sapiens GN=ANXA2 PE=1 SV=2	ANXA2_HUMAN	38604
Annexin A5 OS=Homo sapiens GN=ANXA5 PE=1 SV=2	ANXA5_HUMAN	35936.8
Beta-adrenergic receptor kinase 1 OS=Homo sapiens GN=ADRBK1 PE=1 SV=2	ARBK1_HUMAN	79573.6
Beta-adrenergic receptor kinase 2 OS=Homo sapiens GN=ADRBK2 PE=2 SV=2	ARBK2_HUMAN	79709.7
ADP-ribosylation factor-like protein 1 OS=Homo sapiens GN=ARL1 PE=1 SV=1	ARL1_HUMAN	20417.5
Sodium/potassium-transporting ATPase subunit alpha-1 OS=Homo sapiens GN=ATP1A1 PE=1 SV=1	AT1A1_HUMAN	112896
Sodium/potassium-transporting ATPase subunit alpha-3 OS=Homo sapiens GN=ATP1A3 PE=1 SV=3	AT1A3_HUMAN	111749
ATP synthase subunit b, mitochondrial OS=Homo sapiens GN=ATP5F1 PE=1 SV=2	AT5F1_HUMAN	28908.6
ATPase family AAA domain-containing protein 3A OS=Homo sapiens GN=ATAD3A PE=1 SV=2	ATD3A_HUMAN	71369.1
Autophagy-related protein 2 homolog A OS=Homo sapiens GN=ATG2A PE=1 SV=2	ATG2A_HUMAN	212919
ATP synthase subunit d, mitochondrial OS=Homo sapiens GN=ATP5H PE=1 SV=3	ATP5H_HUMAN	18491.2
ATP synthase subunit alpha, mitochondrial OS=Homo sapiens GN=ATP5A1 PE=1 SV=1	ATPA_HUMAN	59750.6
ATP synthase subunit beta, mitochondrial OS=Homo sapiens GN=ATP5B PE=1 SV=3	ATPB_HUMAN	56559.9
ATP synthase subunit gamma, mitochondrial OS=Homo sapiens GN=ATP5C1 PE=1 SV=1	ATPG_HUMAN	32996
ATP synthase subunit O, mitochondrial OS=Homo sapiens GN=ATP5O PE=1 SV=1	ATPO_HUMAN	23277.3
Ancient ubiquitous protein 1 OS=Homo sapiens GN=AUP1 PE=1 SV=1	AUP1_HUMAN	53028.3
Beta-2-microglobulin OS=Homo sapiens GN=B2M PE=1 SV=1	B2MG_HUMAN	13714.6
BAG family molecular chaperone regulator 2 OS=Homo sapiens GN=BAG2 PE=1 SV=1	BAG2_HUMAN	23771.9
Basigin OS=Homo sapiens GN=BSG PE=1 SV=2	BASI_HUMAN	42200.4
Brain acid soluble protein 1 OS=Homo sapiens GN=BASP1 PE=1 SV=2	BASP1_HUMAN	22693.4
Apoptosis regulator BAX OS=Homo sapiens GN=BAX PE=1 SV=1	BAX_HUMAN	21184.4
Bullous pemphigoid antigen 1, isoforms 6/9/10 OS=Homo sapiens GN=DST PE=1 SV=3	BPAEA_HUMAN	590993
Complement component 1 Q subcomponent-binding protein, mitochondrial OS=Homo sapiens GN=C1QBP PE=1 SV=1	C1QBP_HUMAN	31362.2
Voltage-dependent P/Q-type calcium channel subunit alpha-1A OS=Homo sapiens GN=CACNA1A PE=1 SV=2	CAC1A_HUMAN	282365
Calmodulin-like protein 5 OS=Homo sapiens GN=CALML5 PE=1 SV=2	CALL5_HUMAN	15892.5
Calmodulin OS=Homo sapiens GN=CALM1 PE=1 SV=2	CALM_HUMAN	16837.6
Calreticulin OS=Homo sapiens GN=CALR PE=1 SV=1	CALR_HUMAN	48141.6
Calumenin OS=Homo sapiens GN=CALU PE=1 SV=2	CALU_HUMAN	37106.8
Calnexin OS=Homo sapiens GN=CANX PE=1 SV=2	CALX_HUMAN	67568.3
F-actin-capping protein subunit beta OS=Homo sapiens GN=CAPZB PE=1 SV=4	CAPZB_HUMAN	31350.5
Cathepsin D OS=Homo sapiens GN=CTSD PE=1 SV=1	CATD_HUMAN	44552.2
UPF0554 protein C2orf43 OS=Homo sapiens GN=C2orf43 PE=1 SV=1	CB043_HUMAN	37318.5
Cytosolic carboxypeptidase 4 OS=Homo sapiens GN=AGBL1 PE=2 SV=2	CBPC4_HUMAN	120281
CD44 antigen OS=Homo sapiens GN=CD44 PE=1 SV=2	CD44_HUMAN	81553.6
CD59 glycoprotein OS=Homo sapiens GN=CD59 PE=1 SV=1	CD59_HUMAN	14177.3
CD9 antigen OS=Homo sapiens GN=CD9 PE=1 SV=4	CD9_HUMAN	25416.1
Cell division control protein 42 homolog OS=Homo sapiens GN=CDC42 PE=1 SV=1	CDC42_HUMAN	21310.6
Uncharacterized protein C7orf63 OS=Homo sapiens GN=C7orf63 PE=2 SV=3	CG063_HUMAN	105883
10 kDa heat shock protein, mitochondrial OS=Homo sapiens GN=HSPE1 PE=1 SV=2	CH10_HUMAN	10931.7
60 kDa heat shock protein, mitochondrial OS=Homo sapiens GN=HSPD1 PE=1 SV=2	CH60_HUMAN	61054.6
Calcium-binding protein p22 OS=Homo sapiens GN=CHP PE=1 SV=3	CHP1_HUMAN	22456.2
Citrate synthase, mitochondrial OS=Homo sapiens GN=CS PE=1 SV=2	CISY_HUMAN	51712.4
Cytoskeleton-associated protein 4 OS=Homo sapiens GN=CKAP4 PE=1 SV=2	CKAP4_HUMAN	66022.5
Clathrin heavy chain 1 OS=Homo sapiens GN=CLTC PE=1 SV=5	CLH1_HUMAN	191615
Cardiomyopathy-associated protein 5 OS=Homo sapiens GN=CMYA5 PE=1 SV=3	CMYA5_HUMAN	449211
Uncharacterized protein C14orf118 OS=Homo sapiens GN=C14orf118 PE=1 SV=2	CN118_HUMAN	52118.7
2',3'-cyclic-nucleotide 3'-phosphodiesterase OS=Homo sapiens GN=CNP PE=1 SV=2	CN37_HUMAN	47578.6
Condensin complex subunit 1 OS=Homo sapiens GN=NCAPD2 PE=1 SV=3	CND1_HUMAN	157182
Protein canopy homolog 2 OS=Homo sapiens GN=CNPY2 PE=1 SV=1	CNPY2_HUMAN	20652.2
Cofilin-1 OS=Homo sapiens GN=CFL1 PE=1 SV=3	COF1_HUMAN	18502.5
Cytochrome c oxidase subunit 2 OS=Homo sapiens GN=MT-CO2 PE=1 SV=1	COX2_HUMAN	25565
Cytochrome c oxidase subunit 5A, mitochondrial OS=Homo sapiens GN=COX5A PE=1 SV=2	COX5A_HUMAN	16762.2
Copine-9 OS=Homo sapiens GN=CPNE9 PE=1 SV=2	CPNE9_HUMAN	56034.4
Carbamoyl-phosphate synthase [ammonia], mitochondrial OS=Homo sapiens GN=CPS1 PE=1 SV=2	CPSM_HUMAN	164939
Catenin alpha-1 OS=Homo sapiens GN=CTNNA1 PE=1 SV=1	CTNA1_HUMAN	100071
Catenin alpha-2 OS=Homo sapiens GN=CTNNA2 PE=1 SV=5	CTNA2_HUMAN	105313
Catenin beta-1 OS=Homo sapiens GN=CTNNB1 PE=1 SV=1	CTNB1_HUMAN	85496.6
Calcyclin-binding protein OS=Homo sapiens GN=CACYBP PE=1 SV=2	CYBP_HUMAN	26209.9
Complement decay-accelerating factor OS=Homo sapiens GN=CD55 PE=1 SV=4	DAF_HUMAN	41400.1
Probable ATP-dependent RNA helicase DDX5 OS=Homo sapiens GN=DDX5 PE=1 SV=1	DDX5_HUMAN	69148.1
Estradiol 17-beta-dehydrogenase 11 OS=Homo sapiens GN=HSD17B11 PE=1 SV=2	DHB11_HUMAN	32963.9
Peroxisomal multifunctional enzyme type 2 OS=Homo sapiens GN=HSD17B4 PE=1 SV=3	DHB4_HUMAN	79686.4
3-keto-steroid reductase OS=Homo sapiens GN=HSD17B7 PE=1 SV=1	DHB7_HUMAN	38206.2
Dehydrodolichyl diphosphate synthase OS=Homo sapiens GN=DHDDS PE=2 SV=3	DHDDS_HUMAN	38657.5
Dehydrogenase/reductase SDR family member 1 OS=Homo sapiens GN=DHRS1 PE=1 SV=1	DHRS1_HUMAN	33909
Short-chain dehydrogenase/reductase 3 OS=Homo sapiens GN=DHRS3 PE=1 SV=2	DHRS3_HUMAN	33548.4
Dehydrogenase/reductase SDR family member on chromosome X OS=Homo sapiens GN=DHRSX PE=2 SV=2	DHRSX_HUMAN	36443.1
Succinate dehydrogenase [ubiquinone] flavoprotein subunit, mitochondrial OS=Homo sapiens GN=SDHA PE=1 SV=2	DHSA_HUMAN	72691.5
Dihydrolipoyl dehydrogenase, mitochondrial OS=Homo sapiens GN=DLD PE=1 SV=1	DLDH_HUMAN	54150.2
Desmoglein-2 OS=Homo sapiens GN=DSG2 PE=1 SV=2	DSG2_HUMAN	122294
Enoyl-CoA hydratase, mitochondrial OS=Homo sapiens GN=ECHS1 PE=1 SV=4	ECHM_HUMAN	31387.4
EGF-like repeat and discoidin I-like domain-containing protein 3 OS=Homo sapiens GN=EDIL3 PE=1 SV=1	EDIL3_HUMAN	53764.9
Elongation factor 1-alpha 1 OS=Homo sapiens GN=EEF1A1 PE=1 SV=1	EF1A1_HUMAN	50140.9
Putative elongation factor 1-alpha-like 3 OS=Homo sapiens GN=EEF1AL3 PE=5 SV=1	EF1A3_HUMAN	50185
Elongation factor 1-delta OS=Homo sapiens GN=EEF1D PE=1 SV=5	EF1D_HUMAN	31121.8
Elongation factor 1-gamma OS=Homo sapiens GN=EEF1G PE=1 SV=3	EF1G_HUMAN	50118.8
Elongation factor 2 OS=Homo sapiens GN=EEF2 PE=1 SV=4	EF2_HUMAN	95338.1
Elongation factor Tu, mitochondrial OS=Homo sapiens GN=TUFM PE=1 SV=2	EFTU_HUMAN	49541.5
Endoglin OS=Homo sapiens GN=ENG PE=1 SV=2	EGLN_HUMAN	70578.1
EH domain-binding protein 1-like protein 1 OS=Homo sapiens GN=EHBP1L1 PE=1 SV=2	EH1L1_HUMAN	161854
ELMO domain-containing protein 2 OS=Homo sapiens GN=ELMOD2 PE=1 SV=1	ELMD2_HUMAN	34960.6
Alpha-enolase OS=Homo sapiens GN=ENO1 PE=1 SV=2	ENOA_HUMAN	47169
Beta-enolase OS=Homo sapiens GN=ENO3 PE=1 SV=4	ENOB_HUMAN	46931.8
Gamma-enolase OS=Homo sapiens GN=ENO2 PE=1 SV=3	ENOG_HUMAN	47268.6
Endoplasmin OS=Homo sapiens GN=HSP90B1 PE=1 SV=1	ENPL_HUMAN	92468.9
Lanosterol synthase OS=Homo sapiens GN=LSS PE=1 SV=1	ERG7_HUMAN	83308.7
Endoplasmic reticulum protein ERp29 OS=Homo sapiens GN=ERP29 PE=1 SV=4	ERP29_HUMAN	28993.4
Extended synaptotagmin-1 OS=Homo sapiens GN=FAM62A PE=1 SV=1	ESYT1_HUMAN	122856
Electron transfer flavoprotein subunit alpha, mitochondrial OS=Homo sapiens GN=ETFA PE=1 SV=1	ETFA_HUMAN	35079.6
Ezrin OS=Homo sapiens GN=EZR PE=1 SV=4	EZRI_HUMAN	69412.8
Protein FAM105A OS=Homo sapiens GN=FAM105A PE=2 SV=1	F105A_HUMAN	42195.9
Protein FAM177A1 OS=Homo sapiens GN=FAM177A1 PE=1 SV=1	F177A_HUMAN	23757.4
CAAX prenyl protease 1 homolog OS=Homo sapiens GN=ZMPSTE24 PE=1 SV=2	FACE1_HUMAN	54812.9
FAD synthetase OS=Homo sapiens GN=FLAD1 PE=1 SV=1	FAD1_HUMAN	65265.6
FAS-associated factor 2 OS=Homo sapiens GN=FAF2 PE=1 SV=2	FAF2_HUMAN	52623.5
Fanconi anemia group I protein OS=Homo sapiens GN=FANCI PE=1 SV=4	FANCI_HUMAN	149324
Fatty acid synthase OS=Homo sapiens GN=FASN PE=1 SV=2	FAS_HUMAN	273400
Pre-mRNA 3'-end-processing factor FIP1 OS=Homo sapiens GN=FIP1L1 PE=1 SV=1	FIP1_HUMAN	66526.4
Filamin-A OS=Homo sapiens GN=FLNA PE=1 SV=4	FLNA_HUMAN	280739
Folate receptor alpha OS=Homo sapiens GN=FOLR1 PE=1 SV=3	FOLR1_HUMAN	29819.1
Glyceraldehyde-3-phosphate dehydrogenase OS=Homo sapiens GN=GAPDH PE=1 SV=3	G3P_HUMAN	36053.2
Glucose-6-phosphate 1-dehydrogenase OS=Homo sapiens GN=G6PD PE=1 SV=4	G6PD_HUMAN	59256.8
Glucose-6-phosphate isomerase OS=Homo sapiens GN=GPI PE=1 SV=4	G6PI_HUMAN	63147.1
Neutral alpha-glucosidase AB OS=Homo sapiens GN=GANAB PE=1 SV=3	GANAB_HUMAN	106874
Guanine nucleotide-binding protein G(I)/G(S)/G(T) subunit beta-1 OS=Homo sapiens GN=GNB1 PE=1 SV=3	GBB1_HUMAN	37377
Guanine nucleotide-binding protein G(I)/G(S)/G(T) subunit beta-2 OS=Homo sapiens GN=GNB2 PE=1 SV=3	GBB2_HUMAN	37331
Guanine nucleotide-binding protein subunit beta-4 OS=Homo sapiens GN=GNB4 PE=1 SV=3	GBB4_HUMAN	37567.2
Guanine nucleotide-binding protein G(I)/G(S)/G(O) subunit gamma-12 OS=Homo sapiens GN=GNG12 PE=1 SV=3	GBG12_HUMAN	8006.22
Guanine nucleotide-binding protein subunit beta-2-like 1 OS=Homo sapiens GN=GNB2L1 PE=1 SV=3	GBLP_HUMAN	35076.7
Translational activator GCN1 OS=Homo sapiens GN=GCN1L1 PE=1 SV=5	GCN1L_HUMAN	292744
gb|AAA23128.1 groE [Chlamydia trachomatis]	GI:144505	58066.8
ref|NP_220044.1 hypothetical protein CT529 [Chlamydia trachomatis D/UW-3/CX]; Duplicate proteins: gi|3328967,gi|255317648,gi|255311347	GI:15605258	30989.1
ref|YP_001569038.1 hypothetical protein pLGV440_p5 [Chlamydia trachomatis]; Duplicate proteins: gi|166153434,gi|166091535,gi|165931728,gi|165931714,gi|473193,gi|40734,gi|121541	GI:161598487	27922.8
emb|CAP04319.1 putative membrane protein [Chlamydia trachomatis 434/Bu]; Duplicate proteins: gi|166154833	GI:165930821	27913.2
emb|CAP06759.1 chaperonin GroEL [Chlamydia trachomatis L2b/UCH-1/proctitis]; Duplicate proteins: gi|165930319,gi|166155206,gi|166154331,gi|226704101,gi|226704103	GI:165931194	58090.8
emb|CAP06968.1 translation elongation factor Tu [Chlamydia trachomatis L2b/UCH-1/proctitis]; Duplicate proteins: gi|165930520,gi|166155407,gi|166154532,gi|238687379,gi|238687472	GI:165931395	43308.7
emb|CAP07094.1 cysteine-rich membrane protein [Chlamydia trachomatis L2b/UCH-1/proctitis]; Duplicate proteins: gi|165930643,gi|166155530,gi|166154655	GI:165931518	15832.4
emb|CAP07183.1 putative membrane protein [Chlamydia trachomatis L2b/UCH-1/proctitis]; Duplicate proteins: gi|165930732,gi|166155619,gi|166154744	GI:165931607	31250.2
emb|CAP07275.1 conserved hypothetical protein [Chlamydia trachomatis L2b/UCH-1/proctitis]; Duplicate proteins: gi|165930823,gi|166155710,gi|166154835	GI:165931698	93181.1
emb|CAP07278.1 putative exported protein [Chlamydia trachomatis L2b/UCH-1/proctitis]; Duplicate proteins: gi|165930826,gi|166155713,gi|166154838	GI:165931701	48476.7
gb|ABY76653.1 IncE [Chlamydia trachomatis]	GI:165978458	13635.2
gb|ABY76656.1 IncE [Chlamydia trachomatis]; Duplicate proteins: gi|255506691,gi|255503019,gi|255348477	GI:165978462	13624.2
gb|ABY76677.1 IncE [Chlamydia trachomatis]; Duplicate proteins: gi|165978486,gi|5499737,gi|165931200,gi|165930325,gi|166155212,gi|166154337	GI:165978490	13594.2
gb|ABY76679.1 IncG [Chlamydia trachomatis]; Duplicate proteins: gi|5499739,gi|165930327,gi|166154339	GI:165978492	17540.2
gb|ABY76682.1 IncG [Chlamydia trachomatis]; Duplicate proteins: gi|165978488	GI:165978496	17506.2
ref|YP_002887841.1 candidate inclusion membrane protein [Chlamydia trachomatis]; Duplicate proteins: gi|231273881	GI:237802647	29679.5
ref|YP_002888152.1 hypothetical protein JALI_5321 [Chlamydia trachomatis]; Duplicate proteins: gi|231274192	GI:237802958	31017.1
ref|YP_002888243.1 hypothetical protein JALI_6241 [Chlamydia trachomatis]; Duplicate proteins: gi|231274283	GI:237803049	92887.5
ref|YP_002888612.1 chaperonin GroEL [Chlamydia trachomatis]; Duplicate proteins: gi|144522,gi|237802541,gi|231272758,gi|231273775,gi|76167355,gi|76788825,gi|88911272	GI:237804458	58118.9
ref|YP_002888723.1 candidate inclusion membrane protein [Chlamydia trachomatis]; Duplicate proteins: gi|231272869	GI:237804569	29656.5
ref|YP_002888815.1 LSU ribosomal protein L12P (L7/L12) [Chlamydia trachomatis]; Duplicate proteins: gi|6919863,gi|237802739,gi|231272961,gi|231273973,gi|15605037,gi|76167568,gi|165931389,gi|165930514,gi|166155401,gi|166154526,gi|76789038,gi|3328733,gi|255506894,gi|255503216,gi|255348676,gi|109893756,gi|226733660,gi|226733662	GI:237804661	13570.7
ref|YP_002888821.1 translation elongation factor Tu [Chlamydia trachomatis]; Duplicate proteins: gi|7404358,gi|237802745,gi|231272967,gi|231273979,gi|15605043,gi|76167574,gi|76789044,gi|3328740,gi|255317424,gi|255311123,gi|123772408	GI:237804667	43292.7
ref|YP_002889034.1 hypothetical protein CTB_5321 [Chlamydia trachomatis]; Duplicate proteins: gi|231273180	GI:237804880	30959
ref|YP_002889124.1 hypothetical protein CTB_6241 [Chlamydia trachomatis]; Duplicate proteins: gi|231273270,gi|15605351,gi|3329066,gi|255317743,gi|255311442	GI:237804970	92886.6
ref|ZP_05358664.1 50S ribosomal protein L7/L12 [Chlamydia trachomatis 6276s]; Duplicate proteins: gi|255311117	GI:255317418	13598.7
ref|ZP_05381511.1 hypothetical protein Ctra7_01185 [Chlamydia trachomatis 70s]; Duplicate proteins: gi|255348581	GI:255503121	29490.2
ref|ZP_05382858.1 hypothetical protein CtraD_03290 [Chlamydia trachomatis D(s)2923]; Duplicate proteins: gi|255503541,gi|255349002	GI:255507219	92867.6
gb|AAS19616.1 heat shock protein 60 [Chlamydia trachomatis]; Duplicate proteins: gi|255506684,gi|255503012,gi|255348470,gi|255317211,gi|255310911	GI:42541742	58132.9
gb|AAA19798.1 elongation factor Tu [Chlamydia trachomatis]; Duplicate proteins: gi|255506900,gi|255503222,gi|255348682	GI:431279	43250.6
emb|CAH04305.1 HSP60-1 protein [Chlamydia trachomatis]	GI:50880294	58018.7
gb|AAA23149.1 OMP1 [Chlamydia trachomatis]	GI:532120	42467.1
gb|AAA23150.1 OMP1 [Chlamydia trachomatis]	GI:532122	42525.1
gb|AAA62238.1 elongation factor Tu [Chlamydia trachomatis]	GI:666130	43376.9
gb|AAX50483.1 hypothetical protein CTA_0245 [Chlamydia trachomatis A/HAR-13]; Duplicate proteins: gi|76788945	GI:76167475	29649.5
gb|AAX50804.1 hypothetical protein CTA_0578 [Chlamydia trachomatis A/HAR-13]; Duplicate proteins: gi|76789266	GI:76167796	31006
gb|AAX50897.1 hypothetical protein CTA_0673 [Chlamydia trachomatis A/HAR-13]; Duplicate proteins: gi|76789359	GI:76167889	92885.6
gb|ABB51013.1 major outer membrane protein [Chlamydia trachomatis]; Duplicate proteins: gi|144551,gi|129155,gi|165930011,gi|166154023	GI:78714059	42550.1
sp|P0C0Z7.2|CH60_CHLTR RecName: Full=60 kDa chaperonin; AltName: Full=Protein Cpn60; AltName: Full=groEL protein; AltName: Full=57 kDa chlamydial hypersensitivity antigen; AltName: Full=Heat shock protein 60; Short=HSP60; Duplicate proteins: gi|15604829,gi|3328508	GI:90130932	58146.9
gb|AAG09825.1|AF279366_1 inclusion membrane protein [Chlamydia trachomatis]; Duplicate proteins: gi|9964101,gi|9964093,gi|255506799	GI:9964103	29466.1
Serine hydroxymethyltransferase, mitochondrial OS=Homo sapiens GN=SHMT2 PE=1 SV=3	GLYM_HUMAN	55993
Guanine nucleotide-binding protein G(i), alpha-2 subunit OS=Homo sapiens GN=GNAI2 PE=1 SV=3	GNAI2_HUMAN	40450.9
Guanine nucleotide-binding protein G(k) subunit alpha OS=Homo sapiens GN=GNAI3 PE=1 SV=3	GNAI3_HUMAN	40532.2
Guanine nucleotide-binding protein G(s) subunit alpha isoforms XLas OS=Homo sapiens GN=GNAS PE=1 SV=2	GNAS1_HUMAN	111025
Glycerol-3-phosphate acyltransferase 4 OS=Homo sapiens GN=AGPAT6 PE=1 SV=1	GPAT4_HUMAN	52071.1
Synaptic glycoprotein SC2 OS=Homo sapiens GN=GPSN2 PE=1 SV=1	GPSN2_HUMAN	36034.4
Stress-70 protein, mitochondrial OS=Homo sapiens GN=HSPA9 PE=1 SV=2	GRP75_HUMAN	73680.5
78 kDa glucose-regulated protein OS=Homo sapiens GN=HSPA5 PE=1 SV=2	GRP78_HUMAN	72333
Histone H2A type 2-A OS=Homo sapiens GN=HIST2H2AA3 PE=1 SV=3	H2A2A_HUMAN	14095.5
Histone H2A type 2-C OS=Homo sapiens GN=HIST2H2AC PE=1 SV=4	H2A2C_HUMAN	13988.4
Histone H2B type 1-B OS=Homo sapiens GN=HIST1H2BB PE=1 SV=2	H2B1B_HUMAN	13950.2
Histone H2B type 1-C/E/F/G/I OS=Homo sapiens GN=HIST1H2BC PE=1 SV=3	H2B1C_HUMAN	13819.1
Histone H2B type 1-D OS=Homo sapiens GN=HIST1H2BD PE=1 SV=2	H2B1D_HUMAN	13936.2
Histone H2B type 1-H OS=Homo sapiens GN=HIST1H2BH PE=1 SV=3	H2B1H_HUMAN	13892.1
Histone H2B type 1-J OS=Homo sapiens GN=HIST1H2BJ PE=1 SV=3	H2B1J_HUMAN	13904.2
Histone H2B type 1-K OS=Homo sapiens GN=HIST1H2BK PE=1 SV=3	H2B1K_HUMAN	13890.1
Histone H2B type 1-L OS=Homo sapiens GN=HIST1H2BL PE=1 SV=3	H2B1L_HUMAN	13952.2
Histone H2B type 1-M OS=Homo sapiens GN=HIST1H2BM PE=1 SV=3	H2B1M_HUMAN	13989.3
Histone H2B type 1-N OS=Homo sapiens GN=HIST1H2BN PE=1 SV=3	H2B1N_HUMAN	13922.1
Histone H2B type 1-O OS=Homo sapiens GN=HIST1H2BO PE=1 SV=3	H2B1O_HUMAN	13906.1
Histone H2B type 2-E OS=Homo sapiens GN=HIST2H2BE PE=1 SV=3	H2B2E_HUMAN	13920.2
Histone H2B type 2-F OS=Homo sapiens GN=HIST2H2BF PE=1 SV=3	H2B2F_HUMAN	13920.2
Histone H2B type 3-B OS=Homo sapiens GN=HIST3H2BB PE=1 SV=3	H2B3B_HUMAN	13908.1
Histone H2B type F-S OS=Homo sapiens GN=H2BFS PE=1 SV=2	H2BFS_HUMAN	13944.2
Histone H3.1 OS=Homo sapiens GN=HIST1H3A PE=1 SV=2	H31_HUMAN	15404.1
Histone H3.1t OS=Homo sapiens GN=HIST3H3 PE=1 SV=3	H31T_HUMAN	15508.3
Histone H3.2 OS=Homo sapiens GN=HIST2H3A PE=1 SV=3	H32_HUMAN	15388
Histone H3.3 OS=Homo sapiens GN=H3F3A PE=1 SV=2	H33_HUMAN	15327.9
Histone H3-like OS=Homo sapiens PE=2 SV=3	H3L_HUMAN	15213.7
Histone H4 OS=Homo sapiens GN=HIST1H4A PE=1 SV=2	H4_HUMAN	11367.3
3-hydroxyacyl-CoA dehydrogenase type-2 OS=Homo sapiens GN=HSD17B10 PE=1 SV=3	HCD2_HUMAN	26923.1
Hydroxyacyl-coenzyme A dehydrogenase, mitochondrial OS=Homo sapiens GN=HADH PE=1 SV=2	HCDH_HUMAN	34277.5
Hypoxia-inducible gene 2 protein OS=Homo sapiens GN=HIG2 PE=1 SV=1	HIG2_HUMAN	6950.1
Histidine triad nucleotide-binding protein 3 OS=Homo sapiens GN=HINT3 PE=1 SV=1	HINT3_HUMAN	20361.3
HLA class I histocompatibility antigen, alpha chain E OS=Homo sapiens GN=HLA-E PE=1 SV=3	HLAE_HUMAN	40156.7
Putative HLA class I histocompatibility antigen, alpha chain H OS=Homo sapiens GN=HLA-H PE=5 SV=2	HLAH_HUMAN	40849.8
Heterogeneous nuclear ribonucleoprotein K OS=Homo sapiens GN=HNRNPK PE=1 SV=1	HNRPK_HUMAN	50976.2
Heat shock 70 kDa protein 1L OS=Homo sapiens GN=HSPA1L PE=1 SV=2	HS71L_HUMAN	70375.1
Heat shock protein HSP 90-alpha OS=Homo sapiens GN=HSP90AA1 PE=1 SV=5	HS90A_HUMAN	84659.7
Heat shock protein HSP 90-beta OS=Homo sapiens GN=HSP90AB1 PE=1 SV=4	HS90B_HUMAN	83264.2
Heat shock 70 kDa protein 1 OS=Homo sapiens GN=HSPA1A PE=1 SV=5	HSP71_HUMAN	70052.2
Heat shock-related 70 kDa protein 2 OS=Homo sapiens GN=HSPA2 PE=1 SV=1	HSP72_HUMAN	70021
Heat shock 70 kDa protein 6 OS=Homo sapiens GN=HSPA6 PE=1 SV=2	HSP76_HUMAN	71028.1
Putative heat shock 70 kDa protein 7 OS=Homo sapiens GN=HSPA7 PE=5 SV=2	HSP77_HUMAN	40244.4
Heat shock cognate 71 kDa protein OS=Homo sapiens GN=HSPA8 PE=1 SV=1	HSP7C_HUMAN	70898.1
Heat shock protein beta-1 OS=Homo sapiens GN=HSPB1 PE=1 SV=2	HSPB1_HUMAN	22782.5
Oxidoreductase HTATIP2 OS=Homo sapiens GN=HTATIP2 PE=1 SV=1	HTAI2_HUMAN	27118.1
Epoxide hydrolase 1 OS=Homo sapiens GN=EPHX1 PE=1 SV=1	HYEP_HUMAN	52948.9
Hypoxia up-regulated protein 1 OS=Homo sapiens GN=HYOU1 PE=1 SV=1	HYOU1_HUMAN	111335
Importin subunit beta-1 OS=Homo sapiens GN=KPNB1 PE=1 SV=2	IMB1_HUMAN	97170.2
Inosine-5'-monophosphate dehydrogenase 2 OS=Homo sapiens GN=IMPDH2 PE=1 SV=2	IMDH2_HUMAN	55805
Inverted formin-2 OS=Homo sapiens GN=INF2 PE=1 SV=2	INF2_HUMAN	135624
Integrator complex subunit 7 OS=Homo sapiens GN=INTS7 PE=1 SV=1	INT7_HUMAN	106834
Inversin OS=Homo sapiens GN=INVS PE=1 SV=2	INVS_HUMAN	117826
Importin-9 OS=Homo sapiens GN=IPO9 PE=1 SV=3	IPO9_HUMAN	115963
Integrin beta-1 OS=Homo sapiens GN=ITGB1 PE=1 SV=2	ITB1_HUMAN	88415.3
Uncharacterized protein KIAA0406 OS=Homo sapiens GN=KIAA0406 PE=1 SV=3	K0406_HUMAN	122069
Uncharacterized protein KIAA1602 OS=Homo sapiens GN=KIAA1602 PE=1 SV=2	K1602_HUMAN	139013
Keratin, type I cytoskeletal 10 OS=Homo sapiens GN=KRT10 PE=1 SV=5	K1C10_HUMAN	58853.1
Keratin, type I cytoskeletal 14 OS=Homo sapiens GN=KRT14 PE=1 SV=4	K1C14_HUMAN	51561.5
Keratin, type I cytoskeletal 17 OS=Homo sapiens GN=KRT17 PE=1 SV=2	K1C17_HUMAN	48105.7
Keratin, type I cytoskeletal 18 OS=Homo sapiens GN=KRT18 PE=1 SV=2	K1C18_HUMAN	48057.8
Keratin, type I cytoskeletal 19 OS=Homo sapiens GN=KRT19 PE=1 SV=3	K1C19_HUMAN	44092
Keratin, type I cytoskeletal 9 OS=Homo sapiens GN=KRT9 PE=1 SV=3	K1C9_HUMAN	62064.3
Keratin, type II cytoskeletal 2 epidermal OS=Homo sapiens GN=KRT2 PE=1 SV=2	K22E_HUMAN	65432.9
Keratin, type II cytoskeletal 1 OS=Homo sapiens GN=KRT1 PE=1 SV=6	K2C1_HUMAN	66038.7
Keratin, type II cytoskeletal 1b OS=Homo sapiens GN=KRT77 PE=1 SV=2	K2C1B_HUMAN	61688.2
Keratin, type II cytoskeletal 7 OS=Homo sapiens GN=KRT7 PE=1 SV=3	K2C7_HUMAN	51417.8
Keratin, type II cytoskeletal 75 OS=Homo sapiens GN=KRT75 PE=1 SV=2	K2C75_HUMAN	59560.4
Keratin, type II cytoskeletal 8 OS=Homo sapiens GN=KRT8 PE=1 SV=7	K2C8_HUMAN	53704.2
Keratin, type II cytoskeletal 80 OS=Homo sapiens GN=KRT80 PE=1 SV=2	K2C80_HUMAN	50525.3
Adenylate kinase 2, mitochondrial OS=Homo sapiens GN=AK2 PE=1 SV=2	KAD2_HUMAN	26477.7
Kynurenine--oxoglutarate transaminase 1 OS=Homo sapiens GN=CCBL1 PE=1 SV=1	KAT1_HUMAN	47875.1
Kinesin-like protein KIF16B OS=Homo sapiens GN=KIF16B PE=1 SV=2	KI16B_HUMAN	152011
Pyruvate kinase isozymes M1/M2 OS=Homo sapiens GN=PKM2 PE=1 SV=4	KPYM_HUMAN	57936.9
Laminin subunit alpha-5 OS=Homo sapiens GN=LAMA5 PE=1 SV=7	LAMA5_HUMAN	399799
Lysosome-associated membrane glycoprotein 1 OS=Homo sapiens GN=LAMP1 PE=1 SV=3	LAMP1_HUMAN	44882.4
Lysosome-associated membrane glycoprotein 2 OS=Homo sapiens GN=LAMP2 PE=1 SV=2	LAMP2_HUMAN	44960.7
Large neutral amino acids transporter small subunit 1 OS=Homo sapiens GN=SLC7A5 PE=1 SV=2	LAT1_HUMAN	55010.2
L-lactate dehydrogenase A chain OS=Homo sapiens GN=LDHA PE=1 SV=2	LDHA_HUMAN	36688.7
L-lactate dehydrogenase B chain OS=Homo sapiens GN=LDHB PE=1 SV=2	LDHB_HUMAN	36638.5
Galectin-1 OS=Homo sapiens GN=LGALS1 PE=1 SV=2	LEG1_HUMAN	14715.7
Lamin-A/C OS=Homo sapiens GN=LMNA PE=1 SV=1	LMNA_HUMAN	74139.5
Lamin-B1 OS=Homo sapiens GN=LMNB1 PE=1 SV=2	LMNB1_HUMAN	66408.3
Lysophosphatidylcholine acyltransferase 4 OS=Homo sapiens GN=LPCAT4 PE=2 SV=1	LPCT4_HUMAN	57219.2
Mannose-6-phosphate receptor-binding protein 1 OS=Homo sapiens GN=M6PRBP1 PE=1 SV=2	M6PBP_HUMAN	47046.9
Myristoylated alanine-rich C-kinase substrate OS=Homo sapiens GN=MARCKS PE=1 SV=4	MARCS_HUMAN	31554.7
Serine/threonine-protein kinase MARK2 OS=Homo sapiens GN=MARK2 PE=1 SV=2	MARK2_HUMAN	87910.8
Metallo-beta-lactamase domain-containing protein 2 OS=Homo sapiens GN=MBLAC2 PE=1 SV=2	MBLC2_HUMAN	31341.5
Malate dehydrogenase, mitochondrial OS=Homo sapiens GN=MDH2 PE=1 SV=3	MDHM_HUMAN	35503.3
Methyltransferase-like protein 7A OS=Homo sapiens GN=METTL7A PE=1 SV=1	MET7A_HUMAN	28319.1
Methyltransferase-like protein 7B OS=Homo sapiens GN=METTL7B PE=2 SV=2	MET7B_HUMAN	27774.8
Melanoma inhibitory activity protein 3 OS=Homo sapiens GN=MIA3 PE=1 SV=1	MIA3_HUMAN	213702
Macrophage migration inhibitory factor OS=Homo sapiens GN=MIF PE=1 SV=4	MIF_HUMAN	12476.3
MKL/myocardin-like protein 2 OS=Homo sapiens GN=MKL2 PE=1 SV=3	MKL2_HUMAN	118127
Max-like protein X OS=Homo sapiens GN=MLX PE=1 SV=2	MLX_HUMAN	33300.2
Moesin OS=Homo sapiens GN=MSN PE=1 SV=3	MOES_HUMAN	67820
Monocarboxylate transporter 1 OS=Homo sapiens GN=SLC16A1 PE=1 SV=2	MOT1_HUMAN	53958.2
Monocarboxylate transporter 4 OS=Homo sapiens GN=SLC16A3 PE=1 SV=1	MOT4_HUMAN	49469.4
Phosphate carrier protein, mitochondrial OS=Homo sapiens GN=SLC25A3 PE=1 SV=2	MPCP_HUMAN	40094.9
Cation-independent mannose-6-phosphate receptor OS=Homo sapiens GN=IGF2R PE=1 SV=2	MPRI_HUMAN	274276
C-type mannose receptor 2 OS=Homo sapiens GN=MRC2 PE=1 SV=1	MRC2_HUMAN	166655
MARCKS-related protein OS=Homo sapiens GN=MARCKSL1 PE=1 SV=2	MRP_HUMAN	19528.8
Cell surface glycoprotein MUC18 OS=Homo sapiens GN=MCAM PE=1 SV=2	MUC18_HUMAN	71607.4
Mucin-5B OS=Homo sapiens GN=MUC5B PE=1 SV=2	MUC5B_HUMAN	590499
Myosin-9 OS=Homo sapiens GN=MYH9 PE=1 SV=4	MYH9_HUMAN	226532
Myosin light polypeptide 6 OS=Homo sapiens GN=MYL6 PE=1 SV=2	MYL6_HUMAN	16930.1
Myoferlin OS=Homo sapiens GN=MYOF PE=1 SV=1	MYOF_HUMAN	234709
NADH-cytochrome b5 reductase 3 OS=Homo sapiens GN=CYB5R3 PE=1 SV=3	NB5R3_HUMAN	34234.9
Nucleoside diphosphate kinase B OS=Homo sapiens GN=NME2 PE=1 SV=1	NDKB_HUMAN	17298
Nogo-B receptor OS=Homo sapiens GN=NUS1 PE=2 SV=1	NGBR_HUMAN	33224.3
Non-POU domain-containing octamer-binding protein OS=Homo sapiens GN=NONO PE=1 SV=4	NONO_HUMAN	54231.5
Nucleosome assembly protein 1-like 1 OS=Homo sapiens GN=NAP1L1 PE=1 SV=1	NP1L1_HUMAN	45374.2
Sterol-4-alpha-carboxylate 3-dehydrogenase, decarboxylating OS=Homo sapiens GN=NSDHL PE=1 SV=2	NSDHL_HUMAN	41900.3
Nucleolin OS=Homo sapiens GN=NCL PE=1 SV=3	NUCL_HUMAN	76614.4
Outer dense fiber protein 3B OS=Homo sapiens GN=ODF3B PE=2 SV=1	ODF3B_HUMAN	27279.8
Dynamin-like 120 kDa protein, mitochondrial OS=Homo sapiens GN=OPA1 PE=1 SV=3	OPA1_HUMAN	111631
Dolichyl-diphosphooligosaccharide--protein glycosyltransferase 48 kDa subunit OS=Homo sapiens GN=DDOST PE=1 SV=4	OST48_HUMAN	50800.8
Platelet-activating factor acetylhydrolase IB subunit gamma OS=Homo sapiens GN=PAFAH1B3 PE=1 SV=1	PA1B3_HUMAN	25734.2
Cytosolic phospholipase A2 OS=Homo sapiens GN=PLA2G4A PE=1 SV=1	PA24A_HUMAN	85210.9
Lysophosphatidylcholine acyltransferase 1 OS=Homo sapiens GN=LPCAT1 PE=1 SV=2	PCAT1_HUMAN	59151.4
Lysophosphatidylcholine acyltransferase 2 OS=Homo sapiens GN=LPCAT2 PE=1 SV=1	PCAT2_HUMAN	60207.9
Poly(rC)-binding protein 1 OS=Homo sapiens GN=PCBP1 PE=1 SV=2	PCBP1_HUMAN	37497.8
Poly(rC)-binding protein 2 OS=Homo sapiens GN=PCBP2 PE=1 SV=1	PCBP2_HUMAN	38580.1
Poly(rC)-binding protein 3 OS=Homo sapiens GN=PCBP3 PE=1 SV=1	PCBP3_HUMAN	35938.3
Protocadherin-19 OS=Homo sapiens GN=PCDH19 PE=1 SV=3	PCD19_HUMAN	126253
PTB-containing, cubilin and LRP1-interacting protein OS=Homo sapiens GN=PID1 PE=1 SV=1	PCLI1_HUMAN	28271.6
Protein disulfide-isomerase OS=Homo sapiens GN=P4HB PE=1 SV=3	PDIA1_HUMAN	57116.4
Protein disulfide-isomerase A3 OS=Homo sapiens GN=PDIA3 PE=1 SV=4	PDIA3_HUMAN	56782.4
Protein disulfide-isomerase A4 OS=Homo sapiens GN=PDIA4 PE=1 SV=2	PDIA4_HUMAN	72932.5
Protein disulfide-isomerase A6 OS=Homo sapiens GN=PDIA6 PE=1 SV=1	PDIA6_HUMAN	48121.3
Phosphoglycerate kinase 1 OS=Homo sapiens GN=PGK1 PE=1 SV=3	PGK1_HUMAN	44614.7
CDP-diacylglycerol--glycerol-3-phosphate 3-phosphatidyltransferase, mitochondrial OS=Homo sapiens GN=PGS1 PE=2 SV=1	PGPS1_HUMAN	62730.3
Membrane-associated progesterone receptor component 1 OS=Homo sapiens GN=PGRMC1 PE=1 SV=3	PGRC1_HUMAN	21671.2
Membrane-associated progesterone receptor component 2 OS=Homo sapiens GN=PGRMC2 PE=1 SV=1	PGRC2_HUMAN	23818.5
Prohibitin OS=Homo sapiens GN=PHB PE=1 SV=1	PHB_HUMAN	29804.1
Prohibitin-2 OS=Homo sapiens GN=PHB2 PE=1 SV=2	PHB2_HUMAN	33296.4
Putative PIP5K1A and PSMD4-like protein OS=Homo sapiens GN=PIPSL PE=5 SV=1	PIPSL_HUMAN	95047.6
Phosphatidylserine decarboxylase proenzyme OS=Homo sapiens GN=PISD PE=2 SV=3	PISD_HUMAN	46572.6
Plakophilin-2 OS=Homo sapiens GN=PKP2 PE=1 SV=1	PKP2_HUMAN	97398.8
Junction plakoglobin OS=Homo sapiens GN=JUP PE=1 SV=3	PLAK_HUMAN	81744.8
Plectin-1 OS=Homo sapiens GN=PLEC1 PE=1 SV=3	PLEC1_HUMAN	531791
Procollagen-lysine,2-oxoglutarate 5-dioxygenase 2 OS=Homo sapiens GN=PLOD2 PE=1 SV=2	PLOD2_HUMAN	84685.6
Proteolipid protein 2 OS=Homo sapiens GN=PLP2 PE=1 SV=1	PLP2_HUMAN	16690.7
Patatin-like phospholipase domain-containing protein 2 OS=Homo sapiens GN=PNPLA2 PE=1 SV=1	PLPL2_HUMAN	55315.9
Patatin-like phospholipase domain-containing protein 3 OS=Homo sapiens GN=PNPLA3 PE=2 SV=2	PLPL3_HUMAN	52865.3
Membrane-associated tyrosine- and threonine-specific cdc2-inhibitory kinase OS=Homo sapiens GN=PKMYT1 PE=1 SV=1	PMYT1_HUMAN	54521.4
Podocalyxin-like protein 1 OS=Homo sapiens GN=PODXL PE=1 SV=2	PODXL_HUMAN	58635.3
POTE ankyrin domain family member E OS=Homo sapiens GN=POTEE PE=1 SV=3	POTEE_HUMAN	121363
POTE ankyrin domain family member F OS=Homo sapiens GN=POTEF PE=1 SV=2	POTEF_HUMAN	121445
Tartrate-resistant acid phosphatase type 5 OS=Homo sapiens GN=ACP5 PE=1 SV=3	PPA5_HUMAN	36598.8
Alkaline phosphatase, tissue-nonspecific isozyme OS=Homo sapiens GN=ALPL PE=1 SV=4	PPBT_HUMAN	57304.8
PPPDE peptidase domain-containing protein 1 OS=Homo sapiens GN=PPPDE1 PE=2 SV=1	PPDE1_HUMAN	21444.1
Peptidyl-prolyl cis-trans isomerase A OS=Homo sapiens GN=PPIA PE=1 SV=2	PPIA_HUMAN	18012.5
Peptidyl-prolyl cis-trans isomerase B OS=Homo sapiens GN=PPIB PE=1 SV=2	PPIB_HUMAN	23742.5
Protein phosphatase 1 regulatory subunit 15B OS=Homo sapiens GN=PPP1R15B PE=1 SV=1	PR15B_HUMAN	79151.5
Peroxiredoxin-1 OS=Homo sapiens GN=PRDX1 PE=1 SV=1	PRDX1_HUMAN	22110.4
Peroxiredoxin-2 OS=Homo sapiens GN=PRDX2 PE=1 SV=5	PRDX2_HUMAN	21891.9
Thioredoxin-dependent peroxide reductase, mitochondrial OS=Homo sapiens GN=PRDX3 PE=1 SV=3	PRDX3_HUMAN	27692.7
Peroxiredoxin-5, mitochondrial OS=Homo sapiens GN=PRDX5 PE=1 SV=3	PRDX5_HUMAN	22026.4
DNA-dependent protein kinase catalytic subunit OS=Homo sapiens GN=PRKDC PE=1 SV=3	PRKDC_HUMAN	469089
Profilin-1 OS=Homo sapiens GN=PFN1 PE=1 SV=2	PROF1_HUMAN	15054.2
Proline-rich protein 11 OS=Homo sapiens GN=PRR11 PE=1 SV=1	PRR11_HUMAN	40085
Polypyrimidine tract-binding protein 1 OS=Homo sapiens GN=PTBP1 PE=1 SV=1	PTBP1_HUMAN	57221.3
Prothymosin alpha OS=Homo sapiens GN=PTMA PE=1 SV=2	PTMA_HUMAN	12203
Cytochrome b-c1 complex subunit 6, mitochondrial OS=Homo sapiens GN=UQCRH PE=1 SV=2	QCR6_HUMAN	10738.8
Ras-related protein Rab-10 OS=Homo sapiens GN=RAB10 PE=1 SV=1	RAB10_HUMAN	22540.9
Putative Ras-related protein Rab-12 OS=Homo sapiens GN=RAB12 PE=5 SV=3	RAB12_HUMAN	27248.4
Ras-related protein Rab-13 OS=Homo sapiens GN=RAB13 PE=1 SV=1	RAB13_HUMAN	22774.1
Ras-related protein Rab-14 OS=Homo sapiens GN=RAB14 PE=1 SV=4	RAB14_HUMAN	23896.9
Ras-related protein Rab-15 OS=Homo sapiens GN=RAB15 PE=1 SV=1	RAB15_HUMAN	24390.6
Ras-related protein Rab-18 OS=Homo sapiens GN=RAB18 PE=1 SV=1	RAB18_HUMAN	22977.1
Ras-related protein Rab-19 OS=Homo sapiens GN=RAB19 PE=2 SV=2	RAB19_HUMAN	24399.8
Ras-related protein Rab-1A OS=Homo sapiens GN=RAB1A PE=1 SV=3	RAB1A_HUMAN	22677.8
Ras-related protein Rab-1B OS=Homo sapiens GN=RAB1B PE=1 SV=1	RAB1B_HUMAN	22171.2
Putative Ras-related protein Rab-1C OS=Homo sapiens GN=RAB1C PE=5 SV=2	RAB1C_HUMAN	22017
Ras-related protein Rab-21 OS=Homo sapiens GN=RAB21 PE=1 SV=3	RAB21_HUMAN	24347.6
Ras-related protein Rab-2A OS=Homo sapiens GN=RAB2A PE=1 SV=1	RAB2A_HUMAN	23545.6
Ras-related protein Rab-2B OS=Homo sapiens GN=RAB2B PE=1 SV=1	RAB2B_HUMAN	24214.4
Ras-related protein Rab-30 OS=Homo sapiens GN=RAB30 PE=1 SV=2	RAB30_HUMAN	23058.2
Ras-related protein Rab-31 OS=Homo sapiens GN=RAB31 PE=1 SV=1	RAB31_HUMAN	21568.8
Ras-related protein Rab-32 OS=Homo sapiens GN=RAB32 PE=1 SV=3	RAB32_HUMAN	24997.3
Ras-related protein Rab-34 OS=Homo sapiens GN=RAB34 PE=1 SV=1	RAB34_HUMAN	29044.5
Ras-related protein Rab-35 OS=Homo sapiens GN=RAB35 PE=1 SV=1	RAB35_HUMAN	23025.2
Ras-related protein Rab-37 OS=Homo sapiens GN=RAB37 PE=1 SV=3	RAB37_HUMAN	24815.2
Ras-related protein Rab-3C OS=Homo sapiens GN=RAB3C PE=2 SV=1	RAB3C_HUMAN	25952.2
Ras-related protein Rab-3D OS=Homo sapiens GN=RAB3D PE=1 SV=1	RAB3D_HUMAN	24267.1
Putative Ras-related protein Rab-42 OS=Homo sapiens GN=RAB42 PE=5 SV=1	RAB42_HUMAN	11363.9
Ras-related protein Rab-43 OS=Homo sapiens GN=RAB43 PE=1 SV=1	RAB43_HUMAN	23339.4
Ras-related protein Rab-4A OS=Homo sapiens GN=RAB4A PE=1 SV=2	RAB4A_HUMAN	23871.1
Ras-related protein Rab-4B OS=Homo sapiens GN=RAB4B PE=1 SV=1	RAB4B_HUMAN	23586.7
Ras-related protein Rab-5A OS=Homo sapiens GN=RAB5A PE=1 SV=2	RAB5A_HUMAN	23658.7
Ras-related protein Rab-5B OS=Homo sapiens GN=RAB5B PE=1 SV=1	RAB5B_HUMAN	23706.8
Ras-related protein Rab-5C OS=Homo sapiens GN=RAB5C PE=1 SV=2	RAB5C_HUMAN	23482.6
Ras-related protein Rab-7a OS=Homo sapiens GN=RAB7A PE=1 SV=1	RAB7A_HUMAN	23489.7
Ras-related protein Rab-8A OS=Homo sapiens GN=RAB8A PE=1 SV=1	RAB8A_HUMAN	23668.2
Ras-related protein Rab-8B OS=Homo sapiens GN=RAB8B PE=1 SV=2	RAB8B_HUMAN	23584.1
Ras-related protein Rab-9A OS=Homo sapiens GN=RAB9A PE=1 SV=1	RAB9A_HUMAN	22837.6
Ras-related C3 botulinum toxin substrate 1 OS=Homo sapiens GN=RAC1 PE=1 SV=1	RAC1_HUMAN	21450.1
Ras-related C3 botulinum toxin substrate 2 OS=Homo sapiens GN=RAC2 PE=1 SV=1	RAC2_HUMAN	21428.8
Ras-related C3 botulinum toxin substrate 3 OS=Homo sapiens GN=RAC3 PE=1 SV=1	RAC3_HUMAN	21378.9
Radixin OS=Homo sapiens GN=RDX PE=1 SV=1	RADI_HUMAN	68563.9
GTP-binding nuclear protein Ran OS=Homo sapiens GN=RAN PE=1 SV=3	RAN_HUMAN	24423.1
Ras-related protein Rap-1A OS=Homo sapiens GN=RAP1A PE=1 SV=1	RAP1A_HUMAN	20987.2
Ras-related protein Rap-1b OS=Homo sapiens GN=RAP1B PE=1 SV=1	RAP1B_HUMAN	20824.8
GTPase HRas OS=Homo sapiens GN=HRAS PE=1 SV=1	RASH_HUMAN	21298.1
GTPase KRas OS=Homo sapiens GN=KRAS PE=1 SV=1	RASK_HUMAN	21655.8
GTPase NRas OS=Homo sapiens GN=NRAS PE=1 SV=1	RASN_HUMAN	21229.2
Ribonucleoprotein PTB-binding 2 OS=Homo sapiens GN=RAVER2 PE=1 SV=2	RAVR2_HUMAN	74338.6
Ras-related protein Rab-11B OS=Homo sapiens GN=RAB11B PE=1 SV=4	RB11B_HUMAN	24488.5
Ras-related protein Rab-22A OS=Homo sapiens GN=RAB22A PE=1 SV=2	RB22A_HUMAN	21855.1
Ras-related protein Rab-27A OS=Homo sapiens GN=RAB27A PE=1 SV=3	RB27A_HUMAN	24868.1
Ras-related protein Rab-39B OS=Homo sapiens GN=RAB39B PE=1 SV=1	RB39B_HUMAN	24622.1
Retinol dehydrogenase 10 OS=Homo sapiens GN=RDH10 PE=1 SV=1	RDH10_HUMAN	38087.5
Transforming protein RhoA OS=Homo sapiens GN=RHOA PE=1 SV=1	RHOA_HUMAN	21768.1
Rho-related GTP-binding protein RhoC OS=Homo sapiens GN=RHOC PE=1 SV=1	RHOC_HUMAN	22006.4
60S ribosomal protein L22 OS=Homo sapiens GN=RPL22 PE=1 SV=2	RL22_HUMAN	14787
60S ribosomal protein L23 OS=Homo sapiens GN=RPL23 PE=1 SV=1	RL23_HUMAN	14865.4
60S ribosomal protein L30 OS=Homo sapiens GN=RPL30 PE=1 SV=2	RL30_HUMAN	12784.1
60S ribosomal protein L6 OS=Homo sapiens GN=RPL6 PE=1 SV=3	RL6_HUMAN	32727.9
60S ribosomal protein L7 OS=Homo sapiens GN=RPL7 PE=1 SV=1	RL7_HUMAN	29225.8
60S acidic ribosomal protein P0 OS=Homo sapiens GN=RPLP0 PE=1 SV=1	RLA0_HUMAN	34273.5
60S acidic ribosomal protein P0-like OS=Homo sapiens PE=2 SV=1	RLA0L_HUMAN	34364.5
60S acidic ribosomal protein P1 OS=Homo sapiens GN=RPLP1 PE=1 SV=1	RLA1_HUMAN	11513.9
Heterogeneous nuclear ribonucleoproteins A2/B1 OS=Homo sapiens GN=HNRNPA2B1 PE=1 SV=2	ROA2_HUMAN	37429.7
Dolichyl-diphosphooligosaccharide--protein glycosyltransferase subunit 1 OS=Homo sapiens GN=RPN1 PE=1 SV=1	RPN1_HUMAN	68569.4
Dolichyl-diphosphooligosaccharide--protein glycosyltransferase subunit 2 OS=Homo sapiens GN=RPN2 PE=1 SV=3	RPN2_HUMAN	69284
40S ribosomal protein S10 OS=Homo sapiens GN=RPS10 PE=1 SV=1	RS10_HUMAN	18897.8
40S ribosomal protein S14 OS=Homo sapiens GN=RPS14 PE=1 SV=3	RS14_HUMAN	16272.7
40S ribosomal protein S16 OS=Homo sapiens GN=RPS16 PE=1 SV=2	RS16_HUMAN	16445.3
40S ribosomal protein S18 OS=Homo sapiens GN=RPS18 PE=1 SV=3	RS18_HUMAN	17718.7
40S ribosomal protein S24 OS=Homo sapiens GN=RPS24 PE=1 SV=1	RS24_HUMAN	15423.2
40S ribosomal protein S27 OS=Homo sapiens GN=RPS27 PE=1 SV=3	RS27_HUMAN	9461.12
40S ribosomal protein S27-like protein OS=Homo sapiens GN=RPS27L PE=1 SV=3	RS27L_HUMAN	9477.17
40S ribosomal protein S3 OS=Homo sapiens GN=RPS3 PE=1 SV=2	RS3_HUMAN	26688.3
40S ribosomal protein S5 OS=Homo sapiens GN=RPS5 PE=1 SV=4	RS5_HUMAN	22876.4
40S ribosomal protein S7 OS=Homo sapiens GN=RPS7 PE=1 SV=1	RS7_HUMAN	22126.9
Reticulon-4 OS=Homo sapiens GN=RTN4 PE=1 SV=2	RTN4_HUMAN	129931
RuvB-like 1 OS=Homo sapiens GN=RUVBL1 PE=1 SV=1	RUVB1_HUMAN	50228
Protein S100-A6 OS=Homo sapiens GN=S100A6 PE=1 SV=1	S10A6_HUMAN	10179.7
Protein S100-A7 OS=Homo sapiens GN=S100A7 PE=1 SV=4	S10A7_HUMAN	11471
Protein S100-A8 OS=Homo sapiens GN=S100A8 PE=1 SV=1	S10A8_HUMAN	10834.5
Protein S100-A9 OS=Homo sapiens GN=S100A9 PE=1 SV=1	S10A9_HUMAN	13242
Solute carrier family 12 member 5 OS=Homo sapiens GN=SLC12A5 PE=2 SV=3	S12A5_HUMAN	126184
Equilibrative nucleoside transporter 1 OS=Homo sapiens GN=SLC29A1 PE=1 SV=3	S29A1_HUMAN	50219.4
Proactivator polypeptide OS=Homo sapiens GN=PSAP PE=1 SV=2	SAP_HUMAN	58112.6
GTP-binding protein SAR1a OS=Homo sapiens GN=SAR1A PE=1 SV=1	SAR1A_HUMAN	22366.8
GTP-binding protein SAR1b OS=Homo sapiens GN=SAR1B PE=1 SV=1	SAR1B_HUMAN	22409.9
Sodium/glucose cotransporter 2 OS=Homo sapiens GN=SLC5A2 PE=1 SV=1	SC5A2_HUMAN	72896.7
Succinyl-CoA:3-ketoacid-coenzyme A transferase 1, mitochondrial OS=Homo sapiens GN=OXCT1 PE=1 SV=1	SCOT1_HUMAN	56157.6
Probable saccharopine dehydrogenase OS=Homo sapiens GN=SCCPDH PE=1 SV=1	SCPDH_HUMAN	47151.4
SCY1-like protein 2 OS=Homo sapiens GN=SCYL2 PE=1 SV=1	SCYL2_HUMAN	103709
D-3-phosphoglycerate dehydrogenase OS=Homo sapiens GN=PHGDH PE=1 SV=4	SERA_HUMAN	56650.5
Serpin H1 OS=Homo sapiens GN=SERPINH1 PE=1 SV=2	SERPH_HUMAN	46440.5
Protein SET OS=Homo sapiens GN=SET PE=1 SV=3	SET_HUMAN	33488.9
Small nuclear ribonucleoprotein Sm D1 OS=Homo sapiens GN=SNRPD1 PE=1 SV=1	SMD1_HUMAN	13281.6
Spectrin alpha chain, brain OS=Homo sapiens GN=SPTAN1 PE=1 SV=3	SPTA2_HUMAN	284539
Spectrin beta chain, brain 1 OS=Homo sapiens GN=SPTBN1 PE=1 SV=2	SPTB2_HUMAN	274609
Signal recognition particle 14 kDa protein OS=Homo sapiens GN=SRP14 PE=1 SV=2	SRP14_HUMAN	14569.9
Single-stranded DNA-binding protein, mitochondrial OS=Homo sapiens GN=SSBP1 PE=1 SV=1	SSBP_HUMAN	17259.7
Translocon-associated protein subunit delta OS=Homo sapiens GN=SSR4 PE=1 SV=1	SSRD_HUMAN	18998.6
Erythrocyte band 7 integral membrane protein OS=Homo sapiens GN=STOM PE=1 SV=3	STOM_HUMAN	31730.8
Tubulin alpha-1A chain OS=Homo sapiens GN=TUBA1A PE=1 SV=1	TBA1A_HUMAN	50135.6
Tubulin alpha-3C/D chain OS=Homo sapiens GN=TUBA3C PE=1 SV=3	TBA3C_HUMAN	49959.5
Tubulin alpha-4A chain OS=Homo sapiens GN=TUBA4A PE=1 SV=1	TBA4A_HUMAN	49924.4
Tubulin alpha-8 chain OS=Homo sapiens GN=TUBA8 PE=1 SV=1	TBA8_HUMAN	50093.5
Tubulin beta-2A chain OS=Homo sapiens GN=TUBB2A PE=1 SV=1	TBB2A_HUMAN	49907
Tubulin beta-2B chain OS=Homo sapiens GN=TUBB2B PE=1 SV=1	TBB2B_HUMAN	49953.1
Tubulin beta-2C chain OS=Homo sapiens GN=TUBB2C PE=1 SV=1	TBB2C_HUMAN	49831
Tubulin beta-3 chain OS=Homo sapiens GN=TUBB3 PE=1 SV=2	TBB3_HUMAN	50432.7
Tubulin beta-4 chain OS=Homo sapiens GN=TUBB4 PE=1 SV=2	TBB4_HUMAN	49585.8
Putative tubulin beta-4q chain OS=Homo sapiens GN=TUBB4Q PE=5 SV=1	TBB4Q_HUMAN	48434.5
Tubulin beta chain OS=Homo sapiens GN=TUBB PE=1 SV=2	TBB5_HUMAN	49670.8
Tubulin beta-6 chain OS=Homo sapiens GN=TUBB6 PE=1 SV=1	TBB6_HUMAN	49857.1
Tubulin beta-8 chain OS=Homo sapiens GN=TUBB8 PE=1 SV=2	TBB8_HUMAN	49776
Tubulin beta-8 chain B OS=Homo sapiens PE=1 SV=1	TBB8B_HUMAN	49572.6
T-complex protein 1 subunit epsilon OS=Homo sapiens GN=CCT5 PE=1 SV=1	TCPE_HUMAN	59671
T-complex protein 1 subunit zeta OS=Homo sapiens GN=CCT6A PE=1 SV=3	TCPZ_HUMAN	58024.2
Transitional endoplasmic reticulum ATPase OS=Homo sapiens GN=VCP PE=1 SV=4	TERA_HUMAN	89321.8
Transferrin receptor protein 1 OS=Homo sapiens GN=TFRC PE=1 SV=2	TFR1_HUMAN	84871.4
Transketolase OS=Homo sapiens GN=TKT PE=1 SV=3	TKT_HUMAN	67877.6
Transmembrane protein 33 OS=Homo sapiens GN=TMEM33 PE=1 SV=2	TMM33_HUMAN	27978.2
Thioredoxin-related transmembrane protein 1 OS=Homo sapiens GN=TMX1 PE=1 SV=1	TMX1_HUMAN	31791.2
Mitochondrial import receptor subunit TOM70 OS=Homo sapiens GN=TOMM70A PE=1 SV=1	TOM70_HUMAN	67454.8
Tumor protein D52 OS=Homo sapiens GN=TPD52 PE=1 SV=2	TPD52_HUMAN	24327
Tumor protein D54 OS=Homo sapiens GN=TPD52L2 PE=1 SV=2	TPD54_HUMAN	22237.7
Triosephosphate isomerase OS=Homo sapiens GN=TPI1 PE=1 SV=2	TPIS_HUMAN	26669.5
Tropomyosin alpha-1 chain OS=Homo sapiens GN=TPM1 PE=1 SV=2	TPM1_HUMAN	32708.6
Tropomyosin beta chain OS=Homo sapiens GN=TPM2 PE=1 SV=1	TPM2_HUMAN	32850.7
Tropomyosin alpha-3 chain OS=Homo sapiens GN=TPM3 PE=1 SV=1	TPM3_HUMAN	32818.8
Tropomyosin alpha-4 chain OS=Homo sapiens GN=TPM4 PE=1 SV=3	TPM4_HUMAN	28521.8
Tumor protein p63-regulated gene 1-like protein OS=Homo sapiens GN=TPRG1L PE=1 SV=1	TPRGL_HUMAN	30211.6
Tripartite motif-containing protein 45 OS=Homo sapiens GN=TRIM45 PE=1 SV=2	TRI45_HUMAN	64358.9
Tripartite motif-containing protein 4 OS=Homo sapiens GN=TRIM4 PE=2 SV=2	TRIM4_HUMAN	57461
Tripartite motif-containing protein 7 OS=Homo sapiens GN=TRIM7 PE=1 SV=2	TRIM7_HUMAN	56630.7
Thioredoxin domain-containing protein 5 OS=Homo sapiens GN=TXNDC5 PE=1 SV=2	TXND5_HUMAN	47628.9
Thymosin beta-10 OS=Homo sapiens GN=TMSB10 PE=1 SV=2	TYB10_HUMAN	5025.68
Ubiquitin-conjugating enzyme E2 G2 OS=Homo sapiens GN=UBE2G2 PE=1 SV=1	UB2G2_HUMAN	18566.3
Ubiquitin-conjugating enzyme E2 N OS=Homo sapiens GN=UBE2N PE=1 SV=1	UBE2N_HUMAN	17137.8
Ubiquitin OS=Homo sapiens GN=RPS27A PE=1 SV=1	UBIQ_HUMAN	8564.84
Ubiquitin carboxyl-terminal hydrolase 33 OS=Homo sapiens GN=USP33 PE=1 SV=2	UBP33_HUMAN	106727
Ubiquitin domain-containing protein 2 OS=Homo sapiens GN=UBTD2 PE=1 SV=2	UBTD2_HUMAN	26189.5
UBX domain-containing protein 4 OS=Homo sapiens GN=UBXN4 PE=1 SV=2	UBXN4_HUMAN	56777.5
Vesicle-associated membrane protein 2 OS=Homo sapiens GN=VAMP2 PE=1 SV=2	VAMP2_HUMAN	12648.7
Vesicle-associated membrane protein 3 OS=Homo sapiens GN=VAMP3 PE=1 SV=3	VAMP3_HUMAN	11309.1
Synaptic vesicle membrane protein VAT-1 homolog OS=Homo sapiens GN=VAT1 PE=1 SV=2	VAT1_HUMAN	41920.2
Voltage-dependent anion-selective channel protein 1 OS=Homo sapiens GN=VDAC1 PE=1 SV=2	VDAC1_HUMAN	30772.6
Voltage-dependent anion-selective channel protein 2 OS=Homo sapiens GN=VDAC2 PE=1 SV=2	VDAC2_HUMAN	31566.5
Vimentin OS=Homo sapiens GN=VIM PE=1 SV=4	VIME_HUMAN	53651.7
WD repeat domain phosphoinositide-interacting protein 4 OS=Homo sapiens GN=WDR45 PE=2 SV=1	WIPI4_HUMAN	39867.6
Exportin-2 OS=Homo sapiens GN=CSE1L PE=1 SV=3	XPO2_HUMAN	110417
Putative uncharacterized protein LOC400499 OS=Homo sapiens PE=2 SV=1	YP015_HUMAN	61933.5
Zinc finger BED domain-containing protein 2 OS=Homo sapiens GN=ZBED2 PE=1 SV=2	ZBED2_HUMAN	25122.5
Zinc finger CCCH domain-containing protein 13 OS=Homo sapiens GN=ZC3H13 PE=1 SV=1	ZC3HD_HUMAN	196635

## Sheet: PeptideSupplementary
Monoisotopic m/z	Charge from Search Result	Peak Centroid Time	Modified Peptide Sequence	Max Mascot Ion Score	Max Plgs Peptide Score	PeptideTeller Probability	Primary Protein Name	Protein Description	Max Mascot Protein Score	Max Plgs Protein Score	ProteinTeller Probability	Intensity
												Replicates(1) - Uninfected (20 h)						Replicates(1) - Infected (20 hpi(2))						Replicates(1) - Uninfected (40 h)						Replicates(1) - Infected (40 hpi(2))
												BR1-TR1	BR1-TR2	BR1-TR3	BR2-TR1	BR2-TR2	BR2-TR3	BR1-TR1	BR1-TR2	BR1-TR3	BR2-TR1	BR2-TR2	BR2-TR3	BR1-TR1	BR1-TR2	BR1-TR3	BR2-TR1	BR2-TR2	BR2-TR3	BR1-TR1	BR1-TR2	BR1-TR3	BR2-TR1	BR2-TR2	BR2-TR3
604.8	3	48.918	TNPDGSFHLDLVSQQR		6.5254	0.91	165930821	emb|CAP04319.1 putative membrane protein [Chlamydia trachomatis 434/Bu]; Duplicate proteins: gi|166154833		737.25	1	2619.6	2428.99	2576.96	2219.12	2010.25	2245.33	1801.75	1699.59	1937.28	2898.66	3072.13	3721.51	9517.24	9790.72	9815.76	4517.21	4770.31	4911.57	17794.5	21924.1	22370.6	19322.9	22780.1	23902.6
590.845	2	49.715	n[43.0184]AATVPIASPVGR		6.5629	1	165930821	emb|CAP04319.1 putative membrane protein [Chlamydia trachomatis 434/Bu]; Duplicate proteins: gi|166154833		737.25	1	5.715	2.707	12.379	20.659	19.819	4.262	14.724	69.793	36.512	202.783	184.121	120.519	494.337	432.11	288.992	2.565	48.6	37.951	21608.7	21482	21010.1	21493	18480.5	18779.5
780.078	3	93.651	SASNAVQAGC[160.0307]GIVQLLTGGLFFK	71.87	6.6382	1	165930821	emb|CAP04319.1 putative membrane protein [Chlamydia trachomatis 434/Bu]; Duplicate proteins: gi|166154833	72	884.463	1	1022.92	719.481	563.048	895.596	856.335	602.275	1898.91	1669.95	1565.27	1781.74	1812.44	1811.97	1875.31	2083.7	2030.45	1433.08	1765.83	2151.27	17955	17109.5	16895.7	31805.6	31971.1	31691.1
674.864	2	56.302	TSVIDWNTLTAK		6.0133	0.93	165931701	emb|CAP07278.1 putative exported protein [Chlamydia trachomatis L2b/UCH-1/proctitis]; Duplicate proteins: gi|165930826,gi|166155713,gi|166154838		423.196	0.75	0	21.229	0.03	0	0	0	2923.01	3063.76	3219.62	1810.78	2169.06	2104.2	725.946	129.968	57.11	579.292	333.193	289.866	4898.32	3137.03	2834.13	4395.27	4113.26	3841.33
1044.51	2	73.755	AAFDDAIAELDTLSEESYK		6.4629	0.95	1433E_HUMAN	14-3-3 protein epsilon OS=Homo sapiens GN=YWHAE PE=1 SV=1		715.773	1	8737.45	9297.07	9958.58	13002.3	12388.9	12422.8	12129.8	13033.1	13847.7	8434.84	9242.28	8701.66	0	0	0	0	95.816	104.347	0	0	0	168.666	272.597	143.25
738.889	2	69.838	LIC[160.0307]C[160.0307]DILDVLDK	67.58	6.3853	0.88	1433E_HUMAN	14-3-3 protein epsilon OS=Homo sapiens GN=YWHAE PE=1 SV=1	168	461.743	1	16516.5	15559	16246.2	21473.2	21116.1	19903.6	20214.3	21658	21138.3	14971	15143	16743.3	1579.69	1506.98	1678.03	1087.32	990.381	1028.58	3111.06	2882.31	3086.41	4687.61	5128.7	5060.14
674.594	4	72.421	LIC[160.0307]C[160.0307]DILDVLDKHLIPAANTGESK	29.39		1	1433E_HUMAN	14-3-3 protein epsilon OS=Homo sapiens GN=YWHAE PE=1 SV=1	168		1	12731.6	14106.4	12882.6	10651	10511.4	10285.2	9020.62	9565.39	9458.71	11010.8	11393.6	11194.4	2569.75	2622.1	2088.05	4080.87	4168.24	4543.6	4262.57	3917.25	4164.55	9714.08	9397.56	10147.3
454.272	2	46.38	NLLSVAYK	52.77	5.7361	1	1433E_HUMAN	14-3-3 protein epsilon OS=Homo sapiens GN=YWHAE PE=1 SV=1	184	1624.42	1	16192.1	17652.8	17477.5	18042.4	17762.2	17088.1	18451.6	18697.8	18548.7	17596.4	17378.2	15471.1	23842.1	25258.4	25346	23131.2	22779.1	22366.6	46402.7	48735.4	49528.6	48602.8	48820.7	50719.4
822.398	2	39.747	NVTELNEPLSNEER		6.8702	1	1433G_HUMAN	14-3-3 protein gamma OS=Homo sapiens GN=YWHAG PE=1 SV=2		905.69	1	7984.73	7925.35	7838.9	7741.35	8095.84	7971.91	7730.97	7574.72	7588.69	6044.05	6263.52	6513.01	7956.85	9083.69	8447.75	6971.89	6453.25	7099.06	17567.5	18427.3	19122.9	18949.1	18144.1	17186.1
745.732	3	93.758	ELEAVC[160.0307]QDVLSLLDNYLIK		5.6683	0.96	1433G_HUMAN	14-3-3 protein gamma OS=Homo sapiens GN=YWHAG PE=1 SV=2		905.69	1	3167.4	2796.6	2579.86	3258.08	3056.68	2868.94	3392.01	3173.01	2914.48	1994.97	2143.64	2134.79	541.425	406.218	383.21	1256.06	1466.54	1472.98	1389.09	1378.69	1411.29	2120.99	2201.07	1932.84
452.26	2	25.935	VISSIEQK	23	5.7483	0.99	1433G_HUMAN	14-3-3 protein gamma OS=Homo sapiens GN=YWHAG PE=1 SV=2	76	905.69	1	7341.83	7115.3	6362.68	7172.99	6887.18	6968.61	7051	6738.18	6687.95	6436.52	5872.22	6337.21	10009.3	8758.21	9585.44	9201.3	9078.57	9088.05	14723.9	16969.3	15857.9	14430.6	13615.9	13677.8
652.85	2	45.086	FLIPNASQAESK	38.48	7.266	1	1433Z_HUMAN	14-3-3 protein zeta/delta OS=Homo sapiens GN=YWHAZ PE=1 SV=1	136	1624.42	1	21029.6	23432.9	23334.1	22788.4	22873.6	21744.5	22183.5	23181.8	22944.4	22090.2	21219.8	20514.3	11474.5	11596.1	11432.5	19768.3	20607.9	20555.7	30289.7	31993.6	32989.6	45654.8	46666.7	46821.4
709.872	2	75.959	DIC[160.0307]NDVLSLLEK	63.59	6.6541	1	1433Z_HUMAN	14-3-3 protein zeta/delta OS=Homo sapiens GN=YWHAZ PE=1 SV=1	184	1215.46	1	16213.5	14986.2	14378.7	15681.7	16555.1	16080.9	19395	19485.9	19607	16379.5	16590.6	16562.5	1086.22	1143.77	1476.98	519.584	544.194	408.274	1999.12	1455.59	1367.74	1092.34	831.272	917.57
774.875	2	29.53	SVTEQGAELSNEER	85.24	7.6001	1	1433Z_HUMAN	14-3-3 protein zeta/delta OS=Homo sapiens GN=YWHAZ PE=1 SV=1	184	1624.42	1	14983.2	13973.3	14468.3	13015.4	13333.3	14539.2	15422.3	14950.5	15830.9	14309.3	13967.7	15426.1	18851.8	18878.7	17211.3	14990.3	15343.1	14403	40524.7	40825.7	42581.3	37227.2	38185.7	37932.5
1021.01	2	56.742	GIVDQSQQAYQEAFEISK		6.2521	0.81	1433Z_HUMAN	14-3-3 protein zeta/delta OS=Homo sapiens GN=YWHAZ PE=1 SV=1		1382.08	1	5814.17	6037.04	6713.06	7734.89	7675.88	8510.49	7479.79	8225.94	8286.18	5784.34	6443.71	6317.65	1954.52	1838.7	2109.43	2544.75	2596.86	2584.15	6548.44	6117.85	6310.48	5680.03	5805.83	6101.1
720.713	3	81.934	IETELRDIC[160.0307]NDVLSLLEK	24.01	5.1907	0.93	1433Z_HUMAN	14-3-3 protein zeta/delta OS=Homo sapiens GN=YWHAZ PE=1 SV=1	149	642.544	1	3660.51	3337.04	2458.59	2920.68	2657.49	2291.38	2883.83	2695.32	2374	3502.83	3056.19	3240.82	4610.23	4690.5	4844.02	6769.21	6795.62	6597.97	10089.1	10470.9	10636.4	16992.9	17517.7	18996.6
658.84	2	47.695	YFFTSVSRPGR		6.1247	0.92	1A03_HUMAN	HLA class I histocompatibility antigen, A-3 alpha chain OS=Homo sapiens GN=HLA-A PE=1 SV=2		2305.63	0.87	7009.25	7253.47	6741.61	4853.53	4914.25	4589.47	6821.62	6915.99	6607.51	8771.61	8535.86	8238.53	12327	12493.3	12779.6	5209.74	5208.44	5416.73	28145.1	29571.4	29514.7	14456.7	13872	14294.7
663.826	2	31.79	AHSQTDRENLR		6.7529	0.92	1A23_HUMAN	HLA class I histocompatibility antigen, A-23 alpha chain OS=Homo sapiens GN=HLA-A PE=1 SV=1		2510.81	0.91	261.758	312.515	357.342	335.752	265.77	333.578	141.775	149.078	148.496	108.336	120.554	184.544	56.332	0	0	640.997	763.479	821.312	0	0	0	0	0	0
918.768	3	82.295	DYIALN[115.0269]EDLRSWTAADMAAQ[129.0426]ITQR		6.3382	0.88	1A31_HUMAN	HLA class I histocompatibility antigen, A-31 alpha chain OS=Homo sapiens GN=HLA-A PE=2 SV=2		2356.99	0.22	692.789	670.527	555.659	466.004	517.424	402.973	1340.53	1256.31	1060.11	134.702	143.041	109.974	989.296	1191.63	1261.53	692.725	739.36	738.736	2087.4	2273.38	2222.37	509.417	330.533	678.205
635.837	2	36.568	YFTTSVSRPGR		5.8887	0.82	1A31_HUMAN	HLA class I histocompatibility antigen, A-31 alpha chain OS=Homo sapiens GN=HLA-A PE=2 SV=2		1078.13	0.22	5621.17	5547.31	5839.1	1652.27	1799.67	1838.45	2657.1	2394.19	2495.57	2672.13	2764.8	3049.1	3177.97	4106.5	3925.38	4769.95	4851.4	4477.57	3372.41	2682.99	3348.19	3891.14	3620.67	3834.39
520.602	3	37.436	AQSQTDRVDLGTLR		6.4555	0.92	1A68_HUMAN	HLA class I histocompatibility antigen, A-68 alpha chain OS=Homo sapiens GN=HLA-A PE=1 SV=4		2543.12	1	3879.67	3876.38	3878.96	2171.73	2081.57	2223.62	1022.12	1129.63	1157.88	1329.23	1334.21	1319.39	21566.4	22382.5	22502.7	14447.5	14938.9	15066.5	4772.4	5142.69	4958.92	4576.48	4452.8	4223.42
727.893	2	47.857	WVAVVVPSGQEQR	66.39	7.9764	0.92	1A68_HUMAN	HLA class I histocompatibility antigen, A-68 alpha chain OS=Homo sapiens GN=HLA-A PE=1 SV=4	397	3276.21	1	58158.1	60417.3	57461.5	49199.3	49797.8	47602.6	31116.2	30852.6	29544.1	22409.9	22404.1	22001.5	52558	51547.8	50816.8	43153	42120.6	42518.2	11465.9	10774.9	10901.7	12046.9	10968.5	11445.4
815.421	2	59.117	FIAVGYVDDTQFVR	73.22	8.1812	1	1A68_HUMAN	HLA class I histocompatibility antigen, A-68 alpha chain OS=Homo sapiens GN=HLA-A PE=1 SV=4	397	4110.17	1	80056.3	81803.1	85857.9	58742.5	60348.4	60374.3	38715.8	40144.1	39615.8	28643.5	28711.8	28601.2	70355.9	68631.4	68350.2	54124.5	55972.8	55213.1	19502.8	21378.5	19095.7	16655.2	15601.5	16395.2
387.23184, 773.47363	1, 2	39.047	VDLGTLR		5.6082000732421875, 5.803899765014648	0.8, 0.85	1A68_HUMAN	HLA class I histocompatibility antigen, A-68 alpha chain OS=Homo sapiens GN=HLA-A PE=1 SV=4		3148.64599609375, 598.419189453125	1	12351.2	12042.6	12826.5	9309.32	10328.8	9834.18	5960.92	6046.45	6288.29	4152.3	4390.2	4583.19	8939	11961.3	12239.6	6521.98	6424.93	6484.2	4310.06	5627.03	5441.5	2684.61	2584.05	2337.17
691.322	2	40.819	SWTAADMAAQTTK	42.04	6.3229	1	1A68_HUMAN	HLA class I histocompatibility antigen, A-68 alpha chain OS=Homo sapiens GN=HLA-A PE=1 SV=4	397	2792.55	1	6694.94	6499.77	6035.15	10945.3	10850.2	11316.9	4809.16	4550.66	5047.81	2561.96	2230.15	2365.62	1754.48	2077.69	1776.59	3957.22	4015.68	3904.91	302.154	261.319	293.683	1482.28	937.835	465.269
879.738	3	39.674	DGEDQTQDTELVETRPAGDGTFQK	49.92	7.0717	1	1A68_HUMAN	HLA class I histocompatibility antigen, A-68 alpha chain OS=Homo sapiens GN=HLA-A PE=1 SV=4	397	3849.54	1	44563.4	44559.8	43224.6	34718.3	35294.9	35692.1	20390.7	20326.3	20428.3	10806.9	10551.5	11051.5	52077.3	52567.5	54205.8	36485.6	33915	36403.1	9070.06	9452.71	9250.55	7215.33	7369.19	7151.51
888.418	2	56.863	APWIEQEGPEYWDR	104.32	6.6004	1	1A68_HUMAN	HLA class I histocompatibility antigen, A-68 alpha chain OS=Homo sapiens GN=HLA-A PE=1 SV=4	397	4110.17	1	82175.1	84330.8	85837.3	82607.2	83165.5	84269.3	45719.2	47513.1	47801.4	31342.4	33821.1	32820.1	31872.8	31670.6	31423.3	28096.6	29659.2	28761.6	7602.23	7985.03	8097.83	9833.27	11775.9	11922.5
748.881	2	58.512	AYLEGTC[160.0307]VEWLR		6.5685	0.99	1A68_HUMAN	HLA class I histocompatibility antigen, A-68 alpha chain OS=Homo sapiens GN=HLA-A PE=1 SV=4		2052.79	1	16291.1	15437.3	12861.5	13370.6	13324.9	11957.3	8242.56	8036.2	7300.63	7123.96	7654.7	6978.06	4500.65	4355.49	4173.8	16543.5	16656.8	16313.4	904.498	532.499	416.056	2294.98	2256.48	1888.34
760.388	2	44.976	SWTAADTAAQITQR		7.1623	1	1B46_HUMAN	HLA class I histocompatibility antigen, B-46 alpha chain OS=Homo sapiens GN=HLA-B PE=2 SV=1		4110.17	0.99	15327.8	18028.3	18363.1	13019.7	14002	13095.5	9059.26	9354.34	9799.92	7514.69	7366.25	7487.22	13107.5	12956.3	13722.1	12138.1	12790.6	12695.8	5483.63	5292.35	5547.45	3657.79	3943.15	3912.39
613.748	2	30.873	MYGC[160.0307]DVGPDGR	59.29	6.6733	1	1B46_HUMAN	HLA class I histocompatibility antigen, B-46 alpha chain OS=Homo sapiens GN=HLA-B PE=2 SV=1	383	3797.66	0.99	7984.9	7055.16	8110.76	13415.3	13965.4	15996.5	5685.46	5684.87	6410.99	3207.36	3170.02	3782.9	2040.84	1946.66	1893.11	3440.47	4031.07	3535.7	260.426	309.854	475.342	426.393	452.442	505.338
714.371	2	45.092	WAAVVVPSGEEQR	58.85	7.441	1	1B46_HUMAN	HLA class I histocompatibility antigen, B-46 alpha chain OS=Homo sapiens GN=HLA-B PE=2 SV=1	383	4110.17	0.99	73243	75367.7	75777.5	64035.1	65097.2	61135	42517.6	43066.2	42388.1	31567.5	31565	29468.6	62886.2	62172.2	61230.7	47691.4	49577.5	49939.7	11882.4	14495.2	11783.4	10128.9	11104.6	11278.1
555.579	3	29.885	QEGPEYWDRETQK		6.5553	0.84	1B46_HUMAN	HLA class I histocompatibility antigen, B-46 alpha chain OS=Homo sapiens GN=HLA-B PE=2 SV=1		1398.89	0.99	932.769	819.954	824.205	740.385	671.895	737.317	818.092	744.924	812.956	605.614	680.702	670.515	1393.71	1387.9	1217.66	764.748	726.204	703.083	1068.8	1228.88	1295.69	379.482	428.067	539.618
744.67	3	33.544	DGEDQTQDTELVETRPAGDR		7.0495	0.99	1B46_HUMAN	HLA class I histocompatibility antigen, B-46 alpha chain OS=Homo sapiens GN=HLA-B PE=2 SV=1		4110.17	0.99	37000.5	35623.3	37633.2	26109.8	26085.6	28521.5	17461.2	16832.5	17357.6	12209.2	11922.5	13112.6	38780.7	39264.4	40787	27302.3	28809.9	30389.5	7678.29	8503.37	10685.9	5316.66	5435.19	5615.82
754.894	2	69.569	AYLEGLC[160.0307]VEWLR	66.11	7.5505	1	1B46_HUMAN	HLA class I histocompatibility antigen, B-46 alpha chain OS=Homo sapiens GN=HLA-B PE=2 SV=1	383	4110.17	0.99	33673.2	30675.6	30705	30015.2	28457.3	27518.5	18112.4	18934	18511	14636.3	14934.3	14628.1	401.861	334.772	489.264	2710.94	2726.98	2443.31	0	0	0	75.388	225.092	276.387
716.343	2	42.009	WEAAREAEQWR		6.3591	0.88	1B46_HUMAN	HLA class I histocompatibility antigen, B-46 alpha chain OS=Homo sapiens GN=HLA-B PE=2 SV=1		2925.45	0.99	1383.68	1281.81	1278.45	1228.74	1129.66	1060.3	722.267	819.635	777.142	309.87	352.255	295.235	1868.55	2008.37	2118.5	720.88	697.781	827.363	1232.43	956.064	629.133	756.476	850.209	897.592
1131.55	2	61.288	APWIEQEGPEYWDRETQK		6.6934	0.86	1B46_HUMAN	HLA class I histocompatibility antigen, B-46 alpha chain OS=Homo sapiens GN=HLA-B PE=2 SV=1		1958.96	0.99	1915.6	1800.99	1901.47	1314.72	1434.79	1357.97	1991.87	2430.8	2469.77	1327.12	1780.84	1682.48	1822.62	1767.98	1943.71	2113.95	2007.51	2102.47	5483.33	5964.61	5333.48	3854.43	4240.39	4006.03
398.709	2	36.791	ASAQTYR		7.0392	0.92	1B57_HUMAN	HLA class I histocompatibility antigen, B-57 alpha chain OS=Homo sapiens GN=HLA-B PE=1 SV=1		3944.94	0.93	4287.37	3899.05	4275.05	3147.55	3189.82	3382.35	3705.88	3758.92	3787.27	3936.44	3331.08	3338.96	576.177	1086.04	633.64	3336.8	3788.22	3537.09	195.799	261.956	935.151	711.461	799.633	801.498
817.398	2	54.677	AALSEMVEYITHNR		5.5853	0.9	2A5G_HUMAN	Serine/threonine-protein phosphatase 2A 56 kDa regulatory subunit gamma isoform OS=Homo sapiens GN=PPP2R5C PE=1 SV=3		146.332	0.71	240303	250010	262345	103810	108675	116774	220152	224668	238779	286146	277517	284251	320814	312862	326524	284084	272766	270111	480048	469008	478419	307590	304069	304689
753.388	2	71.539	GQSEDPGSLLSLFR	100.33	7.9888	1	4F2_HUMAN	4F2 cell-surface antigen heavy chain OS=Homo sapiens GN=SLC3A2 PE=1 SV=3	615	2702.81	1	57026.2	56756.1	55248.5	45088.4	42569.7	43680.5	27327.6	28708.1	29019.1	17840.9	19167.4	19460.5	6346.08	6166.01	7056.43	6323.71	5833.3	6636.41	529.006	197.23	348.032	720.939	540.391	735.353
492.728	2	18.726	HWDQNER	14.72	7.1982	1	4F2_HUMAN	4F2 cell-surface antigen heavy chain OS=Homo sapiens GN=SLC3A2 PE=1 SV=3	615	2702.81	1	12590.5	12057.2	3881.35	9759.7	9077.07	1460.8	7018.04	5639.27	2090.5	4483.23	4390.52	1427.37	13532.7	15109.6	16925.4	10322.3	9866.75	10487.9	5137.66	4989.17	5431.15	4108.57	4001.32	3881.33
496.2631, 743.892	2, 3	32.256	IKVAEDEAEAAAAAK	55.07, 95.63	6.1513	0.82, 1.0	4F2_HUMAN	4F2 cell-surface antigen heavy chain OS=Homo sapiens GN=SLC3A2 PE=1 SV=3	615	851.45	1	38859.5	38547.1	38972.1	29396	29652.4	31897.9	17569.2	17212.8	18528.7	11329.4	10715	12070.2	46095.1	46123.9	48324.3	33514.7	34154.7	34961.1	12058	13659.7	13770.5	8607.4	9739.85	9624.81
473.284	3	45.938	LKLEPHEGLLLR	33.82	6.643	1	4F2_HUMAN	4F2 cell-surface antigen heavy chain OS=Homo sapiens GN=SLC3A2 PE=1 SV=3	615	2702.81	1	56892.7	52625.1	59157.8	43167.9	49880.5	44486.8	31339.7	28670.1	32783.2	19051.5	17217.7	18700.3	42917.2	44284.9	50809.9	39985.5	38869.6	38405.6	7391.72	8923.73	8999.09	4220.27	6900.67	8911.55
770.737	3	55.007	ADLLLSTQPGREEGSPLELER	56.81	7.848	1	4F2_HUMAN	4F2 cell-surface antigen heavy chain OS=Homo sapiens GN=SLC3A2 PE=1 SV=3	615	2702.81	1	127567	134849	129502	91470.5	92610.8	93838.3	57894.5	58402	59697.3	42104.4	42070.1	41327.1	140311	135021	137505	105844	104533	98717	27611.1	26389.8	27112.8	23089.1	21872.6	21856.7
623.308	2	26.114	VAEDEAEAAAAAK	95.15	7.6716	1	4F2_HUMAN	4F2 cell-surface antigen heavy chain OS=Homo sapiens GN=SLC3A2 PE=1 SV=3	558	2702.81	1	42742.1	41656.7	41282	36941.9	37029.4	38081.6	22308.7	21104.8	22040	12748.8	11785.9	12953.3	18849.7	16146.1	16465.5	17003.6	16595.9	16321.7	5243.56	6007.65	4912.93	4953.85	4633.19	3145.45
686.429	2	75.678	LLTSFLPAQLLR	44.34	7.2845	1	4F2_HUMAN	4F2 cell-surface antigen heavy chain OS=Homo sapiens GN=SLC3A2 PE=1 SV=3	615	2702.81	1	11467.3	11598.9	10329.4	8044.71	7971.56	7489.35	6202.23	6689.07	6417.4	5070.81	5029.79	5343.76	1107.79	1181.01	1193.45	536.204	466.277	494.5	65.935	32.296	82.362	22.896	0	24.015
602.342	2	53.023	VILDLTPNYR	43.64	6.6728	0.86	4F2_HUMAN	4F2 cell-surface antigen heavy chain OS=Homo sapiens GN=SLC3A2 PE=1 SV=3	615	2516.69	1	17841.5	17480	18099	13633.1	15350.8	15116.2	8361.98	7602.24	8499.22	5864.89	5724.32	5729.14	11904	11343.5	12503	15104.8	14033.1	14639.4	2236.96	2766.27	2696.9	2878.76	2916.64	2886.68
988.4842, 988.4958	2	65.453	DDVAQTDLLQIDPNFGSK		6.517600059509277, 7.041600227355957	0.9, 1.0	4F2_HUMAN	4F2 cell-surface antigen heavy chain OS=Homo sapiens GN=SLC3A2 PE=1 SV=3		2516.694091796875, 2543.882080078125	1	23010.8	23565.1	21793.9	15448.9	15436.8	14607.1	14428.5	15435.3	15261.4	20198.1	20704.2	20828.4	9065.94	9473.58	9466.39	18070.1	19044.3	19152.7	25738.6	23638.5	24303.6	47390.8	49067.6	51824.6
640.801	2	49.22	WC[160.0307]SWSLSQAR	43.64	7.6549	1	4F2_HUMAN	4F2 cell-surface antigen heavy chain OS=Homo sapiens GN=SLC3A2 PE=1 SV=3	615	2702.81	1	53318.8	52722.9	51464.5	46300.8	45924.1	45575.4	29820.6	28980.3	27849.3	25791.2	26008.2	28551.2	14570.5	14726.8	14552.6	27117.9	28199.3	28340.1	3940.16	5605.9	5718.04	7756.25	12207.7	13051.6
469.762	2	48.298	LDYLSSLK	24.01		0.9	4F2_HUMAN	4F2 cell-surface antigen heavy chain OS=Homo sapiens GN=SLC3A2 PE=1 SV=3	615		1	11216.6	12191.1	12030.3	10377.2	10267	10216.3	6811.99	6720.62	6541.5	5020.8	5084.35	4839.59	3849.78	3628.47	3059.17	10734.1	10253	10452.3	1502.32	1238.42	1060.72	1627.82	1467.43	1658.09
1070.2051, 1070.5186	3	74.036	DDVAQTDLLQIDPNFGSKEDFDSLLQSAK		6.38700008392334, 6.9552998542785645	0.84, 0.98	4F2_HUMAN	4F2 cell-surface antigen heavy chain OS=Homo sapiens GN=SLC3A2 PE=1 SV=3		2029.5030517578125, 2543.882080078125	1	56873.2	57512.9	54056.8	32671.2	32302	31473	30412.3	30962.4	30445	37611.5	39643.5	39402.1	49957.1	48050	52106.1	14484.4	13225.7	12523.3	53072.4	45693.5	47226.5	13030.8	12922.2	12681.3
464.749	2	34.842	VAGSPGWVR	61.64	7.0152	1	4F2_HUMAN	4F2 cell-surface antigen heavy chain OS=Homo sapiens GN=SLC3A2 PE=1 SV=3	615	2702.81	1	19579.9	17137.8	17179	10632.1	9474.41	9852.89	11370.2	9737.42	10534	8404.32	7285.56	7905.42	1258.32	1923.35	5776.12	3732.15	4305.27	4580.96	1485.58	1849.08	1919.83	2828.5	3200.89	3522.53
626.821	2	54.4	EDFDSLLQSAK		7.2345	1	4F2_HUMAN	4F2 cell-surface antigen heavy chain OS=Homo sapiens GN=SLC3A2 PE=1 SV=3		2702.81	1	32898.7	34485.4	35300.2	30420.9	31838.3	30350.6	19047.9	19162.4	19367.7	11566.9	11576.9	10333.9	12607.3	11441.1	14166.9	11047.5	10854.9	10070.9	7060.27	5461.52	6084.6	4101.58	3969.76	4760.53
782.717	3	56.293	NQKDDVAQTDLLQIDPNFGSK		7.0958	0.99	4F2_HUMAN	4F2 cell-surface antigen heavy chain OS=Homo sapiens GN=SLC3A2 PE=1 SV=3		2543.88	1	3053.59	3362.77	3174.77	2815.62	3076.35	3081.24	1567.85	1672.33	1616.85	676.813	823.622	724.212	856.296	795.299	873.671	738.703	907.137	841.224	0	0	129.732	0	0	0
579.79	2	40.1	EEGSPLELER		6.1422	0.85	4F2_HUMAN	4F2 cell-surface antigen heavy chain OS=Homo sapiens GN=SLC3A2 PE=1 SV=3		2516.69	1	4811.19	4700.94	4635.69	5423.07	5809.73	5679.14	3861.88	3707.82	3432.31	2939.36	3057.73	2876.12	1863.27	2043.41	2507.89	1925.94	1935.84	2191.82	1356.39	1819.73	1963.8	592.613	647.688	614.938
895.691	4	67.412	NQKDDVAQTDLLQIDPNFGSKEDFDSLLQSAK		6.8419	0.86	4F2_HUMAN	4F2 cell-surface antigen heavy chain OS=Homo sapiens GN=SLC3A2 PE=1 SV=3		2471.51	1	20406.9	22049.7	20832.3	17267	16112.1	15517.6	8435.58	8946.32	8542.23	5920.13	5423.5	5618.01	18180.7	16579	13376.6	11982.3	12893.1	12712.1	5245.15	2746.86	3571.85	5530.93	4406.66	4231.59
467.3	2	41.149	GLVLGPIHK	28.3	7.6741	1	4F2_HUMAN	4F2 cell-surface antigen heavy chain OS=Homo sapiens GN=SLC3A2 PE=1 SV=3	615	2702.81	1	36259	33860.8	36442.9	30014.1	28385.9	28922.5	19746.5	19535.7	19026.8	12146.8	10623.1	11899.7	6159.3	5774.95	5705.16	13577	12348.5	13014.4	1018.2	1153.4	943.575	1586.97	1607.05	1802.13
632.8677, 632.88635	2	44.748	FTGLSKEELLK	21.64	5.780099868774414, 7.09089994430542	0.93, 1.0	4F2_HUMAN	4F2 cell-surface antigen heavy chain OS=Homo sapiens GN=SLC3A2 PE=1 SV=3	275	2516.694091796875, 851.4500732421875	1	38380.7	39662	39136.2	26333.2	27564	26164.9	17798.1	17724.3	17888.1	12605.7	12768.2	12409.4	17172.9	16643.2	16985.3	22888.1	20619.2	19316.6	3628.58	3350.89	3411.91	4201.17	5152.01	7122.05
495.292	2	68.653	PGSLLSLFR	64.89		0.82	4F2_HUMAN	4F2 cell-surface antigen heavy chain OS=Homo sapiens GN=SLC3A2 PE=1 SV=3	615		1	23095.1	21285.3	21030.2	13732.9	13430.9	13090	9292.91	9624.81	10082.7	6644.9	6668.09	7001.42	4812.24	4583.48	4178.72	10383.8	9626.68	9584.08	534.654	763.713	804.697	2085.79	1954.85	1959.98
508.824	2	46.064	LKLEPHEGL		6.2863	0.93	4F2_HUMAN	4F2 cell-surface antigen heavy chain OS=Homo sapiens GN=SLC3A2 PE=1 SV=3		2702.81	1	3918.35	4200.1	4220.73	3364.45	3264.55	2871.87	4287.36	4149.44	4533.71	5258.74	5412.43	4632.38	5860.24	6244.41	5666.17	5500.38	5334.54	5386.54	3644.8	4185.74	4227.57	4179.15	4460.25	4751.18
803.892	2	68.624	SLLHGDFHAFSAGPGL		6.6036	0.99	4F2_HUMAN	4F2 cell-surface antigen heavy chain OS=Homo sapiens GN=SLC3A2 PE=1 SV=3		2516.69	1	2117.7	1154.41	1090.29	894.083	1118.6	946.432	747.005	710.79	582.875	1541.9	1342.25	1285.11	0	0	0	0	0	0	0	69.411	0	0	0	0
758.408	1	34.935	GSPGWVR		6.0913	1	4F2_HUMAN	4F2 cell-surface antigen heavy chain OS=Homo sapiens GN=SLC3A2 PE=1 SV=3		2702.81	1	4110.46	3976.48	4012.86	2103.11	2147.35	2136.99	2153.78	2138.27	1890.39	1360.07	1494.16	1256.1	693.86	886.172	931.931	84.191	180.985	259.558	286.77	297.7	127.134	136.485	110.757	117.058
585.3	3	68.436	SLLHGDFHAFSAGPGLF		6.7442	0.99	4F2_HUMAN	4F2 cell-surface antigen heavy chain OS=Homo sapiens GN=SLC3A2 PE=1 SV=3		2702.81	1	1005.57	850.452	623.065	413.518	679.314	740	381.102	436.209	419.89	304.159	274.945	330.633	0	0	0	0	0	0	0	0	0	0	0	0
603.333	2	59.023	FAVALLDDSVR	38.9	6.3518	1	AAAS_HUMAN	Aladin OS=Homo sapiens GN=AAAS PE=1 SV=1	79	848.99	1	9094.69	8934.57	9604.25	5967.81	6290.58	6550.29	7734.52	7821.88	7691.7	6873.23	7390.6	6720.88	3587.77	4771.88	6777.22	3625.87	3269.09	4266.68	2938.98	5916.97	10070.3	2577.79	2681.15	2544.55
732.07733, 1097.638	2, 3	92.014	LLFTVLGEPLIYSLSFPER	40	7.4056	1	AAAS_HUMAN	Aladin OS=Homo sapiens GN=AAAS PE=1 SV=1	79	1170.52	1	12533.8	10953.7	9204.28	7378.52	7050.94	6044.23	8204.67	7605.91	6828.59	7923.74	7565.98	7012.38	10821.2	12066.8	10613.7	5232.77	5162.16	4865.32	8299.92	8167.48	6513.51	3293.36	3526.6	3171.88
606.862	2	46.695	LLSASPVDAAIR		6.6086	0.8	AAAS_HUMAN	Aladin OS=Homo sapiens GN=AAAS PE=1 SV=1		1170.52	1	7944	7895.67	7942.77	6496	5718.19	5696.73	6738.3	5881.3	5895.82	6318.55	6384.23	5354.78	4955.2	5967.7	5956.47	5288.3	5075.28	4794.95	3517.69	4612.72	4651.5	2862.09	3134.77	3012.03
755.443	2	74.113	GQWINLPVLQLTK		6.734	0.99	AAAS_HUMAN	Aladin OS=Homo sapiens GN=AAAS PE=1 SV=1		1170.52	1	3954.06	3905.64	3427.07	4297.19	4121.1	3925.31	3979.7	3991.1	3816.03	3105.2	3139.99	3247.09	0	0	0	56.703	34.522	144.642	0	2.108	0	0	0	0
996.503	2	77.017	VWDVSTETC[160.0307]VPLPWFR		6.8255	0.99	AAAS_HUMAN	Aladin OS=Homo sapiens GN=AAAS PE=1 SV=1		1170.52	1	8452.66	8263.25	7455.9	5797.56	5599.26	5482.4	5742.11	5955.01	5178.82	5728.45	5729.64	5794.02	1634.9	1789.81	2004.9	0	0	0	1177.59	1156.85	1089.21	0	0	16.792
1079.59	2	71.649	SELPLDPLPVPTEEGNPLLK	50.2	5.7404	0.99	AAAT_HUMAN	Neutral amino acid transporter B(0) OS=Homo sapiens GN=SLC1A5 PE=1 SV=2	128	155.07	1	21315.3	21513	20066.3	17228.5	16809.2	16166	11496.5	11949.3	11487.7	7677.44	8001.38	8184.64	593.211	368.837	403.623	0	0	29.488	37.776	0	183.945	0	0	0
572.32	2	42.635	STEPELIQVK	23.33		0.8	AAAT_HUMAN	Neutral amino acid transporter B(0) OS=Homo sapiens GN=SLC1A5 PE=1 SV=2	128		1	10553.8	9574.89	9277.07	7597.52	7781.37	7326.88	5581.41	5459.03	4880.14	3465.82	3126.93	3276.98	9797.33	10149	10182.5	7028.9	6775.53	6852.18	3954.7	4629.16	3987.87	2294.52	3771.08	3547.3
551.77	2	21.296	GPAGDATVASEK	32.5		0.8	AAAT_HUMAN	Neutral amino acid transporter B(0) OS=Homo sapiens GN=SLC1A5 PE=1 SV=2	58		1	1723.69	1786.36	1636.47	2466.36	2366.06	2317.29	1521.4	1570.31	1476.72	726.094	790.287	808.943	156.838	135.214	226.855	505.787	574.209	489.828	411.038	353.751	400.309	482.555	573.061	614.063
752.433	2	55.62	PLPVPTEEGNPLLK	54.89		1	AAAT_HUMAN	Neutral amino acid transporter B(0) OS=Homo sapiens GN=SLC1A5 PE=1 SV=2	128		1	13943.1	14936.3	14936.6	10277.6	9686.25	10952.3	7120.23	7451.46	7510.72	5051.83	5689.98	5272.88	6210.27	6385.91	5628.76	7211.06	8667.59	8336.32	624.431	1487	1074.65	1867.6	1788.21	2012.83
656.33	3	62.121	NLDKEYLPIGGLAEFC[160.0307]K	50.59	5.3397	0.93	AATM_HUMAN	Aspartate aminotransferase, mitochondrial OS=Homo sapiens GN=GOT2 PE=1 SV=2	49	95.6376	0.39	5834.81	6059.49	6268.56	4497.14	4493.17	4540.96	4638.69	4795.66	5149.51	3324.78	3586.82	3170.03	27350.5	26574.6	26728.9	25929.8	25862.5	27008.6	6658.17	8042.78	8360.86	8145.93	9202.06	9415.5
689.375	2	43.533	KDGSLPPHVHYK		5.9065	0.95	ABCA2_HUMAN	ATP-binding cassette sub-family A member 2 OS=Homo sapiens GN=ABCA2 PE=1 SV=3		67.9674	0.46	2655.99	2238.96	2333.48	938.135	957.636	1251.64	1876.53	1535.7	1250.4	1888.5	1937.28	1725.03	3472.05	3594.39	4116.77	59350.9	56973.7	57468.3	12450.7	10548.1	10888.8	14913.4	15353.6	14875.6
822.069	3	55.064	TIAILGAGHYVYADQPEEFNQK	86.09	8.6836	1	ABHD5_HUMAN	1-acylglycerol-3-phosphate O-acyltransferase ABHD5 OS=Homo sapiens GN=ABHD5 PE=1 SV=1	537	15285.9	1	95287.7	102901	98764.3	101572	102706	105723	115759	118025	119881	130121	123824	124793	110129	106357	109014	80928.2	80045.3	78971.7	168614	160946	157826	125927	121252	120612
629.366	2	63.211	IAGPFGLSLVQR	92.68	8.8594	1	ABHD5_HUMAN	1-acylglycerol-3-phosphate O-acyltransferase ABHD5 OS=Homo sapiens GN=ABHD5 PE=1 SV=1	537	15285.9	1	197968	195379	192950	190886	187499	181741	228647	234420	235020	264785	269367	268695	66590.9	64438.4	66104.1	110845	111039	112138	110855	110853	105332	111253	112856	111890
577.27704, 577.28595	4	38.967	SC[160.0307]IDGNSGTSIQSLRPHSYVK	34.93, 48.39	6.1326	1	ABHD5_HUMAN	1-acylglycerol-3-phosphate O-acyltransferase ABHD5 OS=Homo sapiens GN=ABHD5 PE=1 SV=1	305, 537	2080.93	1	39784.4	38747.3	38933.9	46230.1	48281.2	48655.6	53809.8	53556.7	54746	58777.2	58527.5	60601.7	57235.4	59408.2	62558.3	42012.4	42788.2	44649.1	91678.7	99428.1	103529	57383.7	62594	65824.7
776.39056, 1164.1025	2, 3	77.426	SGWLTGWLPTWC[160.0307]PTSISHLK	46, 54.75	8.9315	0.9, 1.0	ABHD5_HUMAN	1-acylglycerol-3-phosphate O-acyltransferase ABHD5 OS=Homo sapiens GN=ABHD5 PE=1 SV=1	418, 537	15285.9	1	129937	125174	108132	130180	132365	124931	160047	156678	147233	136354	137438	135146	31414.4	33406.6	37076	6901.16	6488.96	6527.04	50969.7	50502.4	53581.6	8950.26	8574.25	9031.71
820.02325, 1229.553	2, 3	80.099	FDSDAEEVENQFVESIEEWR	100.62, 155.66	9.1624	1	ABHD5_HUMAN	1-acylglycerol-3-phosphate O-acyltransferase ABHD5 OS=Homo sapiens GN=ABHD5 PE=1 SV=1	537	15285.9	1	131822	130064	112454	131682	126531	120331	166996	163928	151805	182734	171665	168265	26525.2	28071.2	28013.4	22668	22410.6	21243.6	37079	38068.4	40946.7	27258.6	28014.4	29675.3
791.462	2	73.269	ALGAALTPFNPLAGLR	67.12	9.0867	1	ABHD5_HUMAN	1-acylglycerol-3-phosphate O-acyltransferase ABHD5 OS=Homo sapiens GN=ABHD5 PE=1 SV=1	537	15285.9	1	86813.2	87728.9	81225.2	89451.4	87671.8	84740.8	125939	127798	127525	163803	163145	163528	1385.49	992.056	1208.43	7888.85	7971.75	7757.62	750.252	583.251	634.099	3028.04	3075.04	3106.27
513.6091, 769.9146	2, 3	62.804	MHPDIPVSVIFGAR	8.97	6.41349983215332, 8.82229995727539	0.92, 1.0	ABHD5_HUMAN	1-acylglycerol-3-phosphate O-acyltransferase ABHD5 OS=Homo sapiens GN=ABHD5 PE=1 SV=1	537	15285.9404296875, 1846.7340087890625	1	18621.5	16988.4	16533	38694	39223.4	37314.4	38182.9	39072.9	37691.5	32942.7	35022.1	32859	8743.02	9870.79	7590.92	12406.2	12249.8	12851.3	12534	11929.1	10671.9	23121.7	23440.9	24259.5
539.76215, 1078.5408	1, 2	29.427	VKEIC[160.0307]DTVD	12.79	8.231599807739258, 8.410099983215332	1	ABHD5_HUMAN	1-acylglycerol-3-phosphate O-acyltransferase ABHD5 OS=Homo sapiens GN=ABHD5 PE=1 SV=1	346	15085.6298828125, 15285.9404296875	1	36436.2	34822.5	35098	37860.3	37806.9	42754.9	46764.8	45358.7	49873.1	51579.6	50446.2	55918.1	35422.4	37521.2	35456.8	27962.3	28534.2	27573.3	55918.2	55316.8	57406	40523.2	38419.4	39953.7
590.8	2	53.009	NMTIPYGWAK		7.8925	1	ABHD5_HUMAN	1-acylglycerol-3-phosphate O-acyltransferase ABHD5 OS=Homo sapiens GN=ABHD5 PE=1 SV=1		15285.9	1	9316.12	9489.25	9240.8	23744.4	25207.1	25977.1	20125.6	19684.7	19833.8	14905.6	14367	13880.3	4421.43	4526.56	4884.87	6508.91	6482.47	6512.11	7818.48	7390.78	6797.83	9460.12	9949.72	9879.04
804.342	2	24.635	AAEEEEVDSADTGER		7.7158	1	ABHD5_HUMAN	1-acylglycerol-3-phosphate O-acyltransferase ABHD5 OS=Homo sapiens GN=ABHD5 PE=1 SV=1		15085.6	1	6136.94	6283.81	6816.87	5969.65	6000.75	6737.13	7656.28	7722.28	8523.98	7848.2	7285.28	7423.79	6687.18	7636.23	8361.13	10498.5	10630.9	10762.2	4098.87	4779.49	4958.77	4855.85	5389.16	4960.32
729.103	4	72.317	SGWLTGWLPTWC[160.0307]PTSISHLKEAEEK	10.31	5.951	0.98	ABHD5_HUMAN	1-acylglycerol-3-phosphate O-acyltransferase ABHD5 OS=Homo sapiens GN=ABHD5 PE=1 SV=1	305	2080.93	1	1493.88	1536.94	1356.34	1482.71	1583.71	1398.2	1121.01	1329.82	1159.39	2057.91	2000.92	1994.99	3201.06	3113.03	3141.24	653.929	696.07	800.565	3424.39	3021.8	3133.68	698.055	566.033	1020.02
851.362	1	30.161	EIC[160.0307]DTVD		7.4123	1	ABHD5_HUMAN	1-acylglycerol-3-phosphate O-acyltransferase ABHD5 OS=Homo sapiens GN=ABHD5 PE=1 SV=1		14017.9	1	13604.8	13657.7	13883.7	15496.6	15325.8	17012	19910.8	19638.2	21603.4	21332.5	20698.1	23452.1	6309.03	7718.52	6267.26	4748.32	5387.36	4878.81	6880.31	7660.6	8293.73	4226.21	4575.05	4908.38
976.503	1	62.622	MHPDIPVSV		6.9039	1	ABHD5_HUMAN	1-acylglycerol-3-phosphate O-acyltransferase ABHD5 OS=Homo sapiens GN=ABHD5 PE=1 SV=1		15285.9	1	1499.04	1499.71	1505.95	1976.08	1953.11	1734.15	1738.72	1765.07	1827.98	1756.94	1862.64	1918.59	92.923	109.229	78.03	968.577	859.898	892.906	29.105	0	0	0	115.712	47.199
613.014	3	64.875	IGKMHPDIPVSVIFGAR		6.408	0.95	ABHD5_HUMAN	1-acylglycerol-3-phosphate O-acyltransferase ABHD5 OS=Homo sapiens GN=ABHD5 PE=1 SV=1		1320.08	1	910.112	930.073	877.985	553.545	550.806	598.766	294.641	399.082	327.593	327.316	368.913	338.12	1541.61	1361.18	1636.14	1239.57	1187.27	1395.95	890.771	1288.25	1931.62	554.032	876.191	1446.99
945.497	1	29.387	VKEIC[160.0307]DTV		6.8979	1	ABHD5_HUMAN	1-acylglycerol-3-phosphate O-acyltransferase ABHD5 OS=Homo sapiens GN=ABHD5 PE=1 SV=1		15285.9	1	820.941	841.085	842.345	971.618	975.611	1092.26	1152.73	1113.37	1298.8	1215.16	1279.69	1536.96	0	0	0	0	0	0	51.876	71.784	83.298	0	0	0
891.957	2	77.413	GWLPTWC[160.0307]PTSISHLK		6.9593	0.99	ABHD5_HUMAN	1-acylglycerol-3-phosphate O-acyltransferase ABHD5 OS=Homo sapiens GN=ABHD5 PE=1 SV=1		14017.9	1	254.414	272.981	212.852	303.26	321.402	374.668	425.382	372.994	344.265	328.391	289.086	286.91	0	0	0	0	0	0	0	0	0	0	0	0
749.449	1	62.769	SVIFGAR		6.4645	0.99	ABHD5_HUMAN	1-acylglycerol-3-phosphate O-acyltransferase ABHD5 OS=Homo sapiens GN=ABHD5 PE=1 SV=1		15285.9	1	876.723	921.511	896.575	1809.9	1679.63	1630.08	1744.37	1933.4	1835.46	2118.77	1944.58	2073.75	0	0	0	0	0	0	310.947	396.945	481.872	226.101	417.846	245.391
545.299	2	62.76	MHPDIPVSVI		7.0518	1	ABHD5_HUMAN	1-acylglycerol-3-phosphate O-acyltransferase ABHD5 OS=Homo sapiens GN=ABHD5 PE=1 SV=1		15285.9	1	1193.55	1120.69	977.504	2578.04	2361.85	2232.59	2330.11	2476.91	2266.95	1817.89	1816.39	1787.97	1045.82	836.05	714.024	735.163	771.037	926.856	523.468	694.055	530.086	880.484	845.006	949.003
1230.04	2	82.519	FDSDAEEVENQ[129.0426]FVESIEEWR		7.5026	0.99	ABHD5_HUMAN	1-acylglycerol-3-phosphate O-acyltransferase ABHD5 OS=Homo sapiens GN=ABHD5 PE=1 SV=1		10310	1	8207.44	7979.65	7755.77	9606.34	9622.35	9379.22	12835.3	13004.5	11915.4	12622.9	12750.9	12487.7	37.104	57.146	7.718	0.879	0	0	38.483	207.304	271.495	59.926	42.981	31.02
813.425	4	85.651	C[160.0307]ALGLDKMILLGHN[115.0269]LGGFLAAAYSLKYPSR	56.68		1	ABHD5_HUMAN	1-acylglycerol-3-phosphate O-acyltransferase ABHD5 OS=Homo sapiens GN=ABHD5 PE=1 SV=1	537		1	7457.48	7065.1	5547.68	7514.14	7861.94	6625.58	6931.41	6954.77	6254.17	8188.78	7383.9	7083.35	435.414	439.988	758.594	0	3.98	0	1202.65	988.13	1113.43	0.928	0	0
1140.52	3	62.623	YSSMFEDDTVTEYIYHC[160.0307]NVQTPSGETAFK		7.6074	0.99	ABHD5_HUMAN	1-acylglycerol-3-phosphate O-acyltransferase ABHD5 OS=Homo sapiens GN=ABHD5 PE=1 SV=1		15285.9	1	605.514	599.716	789.993	1324.34	1259.75	1172.34	1081.7	1167.21	1269.09	1021.32	1099.5	1026.89	0	0	0	0	0	0	0	100.728	6.949	6.291	30.577	17.078
877.437	1	62.723	MHPDIPVS		6.7574	1	ABHD5_HUMAN	1-acylglycerol-3-phosphate O-acyltransferase ABHD5 OS=Homo sapiens GN=ABHD5 PE=1 SV=1		11864.4	1	1544.2	1621.11	1834.47	1138.49	1108.39	968.639	1747.57	1953.18	2040.98	2582.87	2872.34	2933.66	2837.25	3393.45	2761.35	408.268	373.705	518.883	2399.21	2926.12	2912.04	1180.23	1293.98	1498.06
679.368	2	45.112	GSVLEPEGTVEIK		6.6423	1	ACACA_HUMAN	Acetyl-CoA carboxylase 1 OS=Homo sapiens GN=ACACA PE=1 SV=2		670.978	1	12330.9	13688.5	13634.3	19526.4	19219.9	18131.6	14485.6	14172.6	14463.4	18362.2	17975.3	17145.8	4041.53	4293.3	4118.46	5299.3	5334.99	5342.09	1476.13	1783.43	1701.37	2459.58	2583.22	2812.28
918.007	2	62.854	IIQQAGQVWFPDSAFK		6.1479	0.95	ACACA_HUMAN	Acetyl-CoA carboxylase 1 OS=Homo sapiens GN=ACACA PE=1 SV=2		670.978	1	752.44	783.184	760.321	1126.05	1133.59	1077.13	855.636	880.208	864.913	1234.72	1308.06	1329.42	15.963	188.05	13.238	128.472	199.455	300.494	54.806	20.724	27.154	122.184	176.55	44.88
743.892	2	54.762	GGSWVVIDSSINPR		6.745	1	ACACA_HUMAN	Acetyl-CoA carboxylase 1 OS=Homo sapiens GN=ACACA PE=1 SV=2		643.066	1	11542	12115.2	12872.6	14023.7	14612.5	15604.6	10414.5	10994.2	11059.1	16536.9	15615.3	15492.7	8013.17	7813.2	9512.94	6609.64	6289.53	5878.8	2773.32	3653.03	4999.04	5133.08	5717.57	5378.84
935.488	2	55.676	TVELSIPADPANLDSEAK		6.6706	0.86	ACACA_HUMAN	Acetyl-CoA carboxylase 1 OS=Homo sapiens GN=ACACA PE=1 SV=2		670.978	1	12358.5	13616.6	13166.5	16228.4	15979.8	17407.3	11580.1	12014.5	11090.1	16786.1	17556.4	16320	4920.6	4944.14	4620.49	4766.76	5620.89	5445.4	1590.34	1822.32	1728.38	2611.65	2229.29	2510.44
587.31	2	36.245	LGTPELSTAER	58.36	7.1519	1	ACACA_HUMAN	Acetyl-CoA carboxylase 1 OS=Homo sapiens GN=ACACA PE=1 SV=2	445	670.978	1	11649.9	11750	11816.9	12097.3	12379.4	13538.6	10883.9	10661.2	10603.9	9270.43	9281.42	10424.1	3672.99	3009.38	2949.95	3703.9	4130.98	3840.28	948.027	1328.06	1055.4	2242.93	2366.45	2337.77
450.763	2	42.146	IGLAEEIR		6.0022	0.97	ACACA_HUMAN	Acetyl-CoA carboxylase 1 OS=Homo sapiens GN=ACACA PE=1 SV=2		670.978	1	6299.3	5733.68	5609.54	6417.27	6226.22	6101.61	5092.94	5062.15	4714.38	5304.65	5535.45	5371.94	5139.63	5511.83	5796.05	3961.92	3574.9	3733.32	2196.22	2024.22	2126.41	2244.85	2586.01	2142.57
782.406	2	43.218	AYIAYELNSVQHR		6.5834	0.9	ACACA_HUMAN	Acetyl-CoA carboxylase 1 OS=Homo sapiens GN=ACACA PE=1 SV=2		670.978	1	1087.86	1115.02	1046.05	1040.64	1084.32	1293.66	793.814	862.031	946.804	1182.06	1168.54	1167.18	239.629	424.968	308.647	385.322	458.594	404.476	511.12	678.323	672.96	524.76	636.15	629.277
652.348	2	49.575	YLYLTPQDYK		6.3553	0.97	ACACA_HUMAN	Acetyl-CoA carboxylase 1 OS=Homo sapiens GN=ACACA PE=1 SV=2		670.978	1	7562.75	7705.67	7155.72	11422.8	12551.3	11993.4	11104.7	8980.31	8892.68	13423.4	12960.6	12073.3	1456.59	1763.82	946.954	1224.32	1617.32	1951.52	8.088	0.283	33.218	38.195	194.882	236.167
796.437	2	70.468	IGSFGPQEDLLFLR	112.08	7.1717	1	ACACA_HUMAN	Acetyl-CoA carboxylase 1 OS=Homo sapiens GN=ACACA PE=1 SV=2	590	670.978	1	27554.3	26509.2	26287	31312.8	31144.2	29837.8	23969.3	24608.1	25780.5	26781.7	26962.5	27568.5	1667.86	1852.02	2029.07	1923.41	1884.42	1953.57	0	0	0	476.152	474.066	633.501
489.933	3	41.43	RVDPVYIHLAER	23.79	5.594	1	ACACA_HUMAN	Acetyl-CoA carboxylase 1 OS=Homo sapiens GN=ACACA PE=1 SV=2	590	439.923	1	9887.09	8950.11	9062.65	11772.7	10961.6	11803.8	8724.02	8443.2	8732.4	13046.3	12556.9	12025.1	3696.75	3979.95	5148.06	3168.83	3223.54	3915.67	1032.8	2320.33	2109.54	230.682	1075.67	1750.77
634.323	2	37.564	VEVGTEVTDYR	58.74	6.2473	1	ACACA_HUMAN	Acetyl-CoA carboxylase 1 OS=Homo sapiens GN=ACACA PE=1 SV=2	590	643.066	1	12080.9	11647.6	12090.3	15824.3	16859	17935.9	12725.3	12095.1	12843.3	17422.4	17392.1	18597.9	8537.48	8504.65	9418.64	5026.91	4642.85	4639.5	3500.45	3514.68	4224.88	2652.86	2709.22	2748.96
720.375	2	58.609	DFTVASPAEFVTR	66.5	6.016	1	ACACA_HUMAN	Acetyl-CoA carboxylase 1 OS=Homo sapiens GN=ACACA PE=1 SV=2	590	670.978	1	19342.8	19885.1	21555.9	23403.8	24028.4	24469	17826.3	18473.9	18683.4	25962.7	28319.1	27015	14840.9	13061.8	12304	10110.2	11042.5	10175.5	14260.3	7885	8710.52	6339.43	6427.04	6457.93
618.671	3	48.992	ITDIIGKEEGIGPENLR	54.13	5.978	1	ACACA_HUMAN	Acetyl-CoA carboxylase 1 OS=Homo sapiens GN=ACACA PE=1 SV=2	445	670.978	1	9405.34	9934.15	9739.58	13807.3	13842.7	14634.7	9961.5	9575.83	9404.39	14867.1	14151.1	15015.3	4943.74	4310.1	4485.81	5341.65	5030.8	4745.35	4106.38	1703.31	1779.75	4235.63	4184.9	3084.97
573.322	2	70.688	GVISDILDWK	44.15	5.6389	1	ACACA_HUMAN	Acetyl-CoA carboxylase 1 OS=Homo sapiens GN=ACACA PE=1 SV=2	590	439.923	1	8325.72	7832.23	7683.67	12907.4	12137	11876.3	8833.27	8767.39	8711.42	11035.4	10988	11031.3	744.266	723.412	787.25	1161.9	1387.58	1112.75	0	0	0	271.984	390.468	540.113
660.373	3	50.856	TIQVENSHLILTGAGALNK	33.95	5.7448	1	ACACA_HUMAN	Acetyl-CoA carboxylase 1 OS=Homo sapiens GN=ACACA PE=1 SV=2	590	670.978	1	6688.99	6931.32	5596.78	9937.22	10569.1	9184.51	6648.49	7060.1	6217.38	9251.26	9395.88	9556.25	1986.38	1650.7	2136.04	4121.9	2955.78	2893.47	5225.96	4642.21	3552.19	9138.21	6989.35	6117.48
683.907	2	55.556	LGGIPVGVVAVETR	60.22	7.0611	1	ACACA_HUMAN	Acetyl-CoA carboxylase 1 OS=Homo sapiens GN=ACACA PE=1 SV=2	590	670.978	1	22873.6	22527	23284.2	26218.5	24331.8	28405.9	19520.4	20155.1	21213	21444.7	22094.4	21409.4	5402.78	5508.03	3802.07	4533.39	8013.01	8437.89	1586.4	4343.3	3712.82	747.106	1198.12	2871.32
851.405	3	48.755	ITSENPDEGFKPSSGTVQELNFR	51.06	5.6381	1	ACACA_HUMAN	Acetyl-CoA carboxylase 1 OS=Homo sapiens GN=ACACA PE=1 SV=2	590	670.978	1	13245.3	14275.6	14910.1	20762	21504.3	21664.7	14869.4	14298.7	14798.5	20927.2	21201.1	21950.2	13876.4	14318.3	13780.9	7838.59	8415.72	8176.35	5200.16	4255.77	4706.87	6025.99	5563.04	5642.15
516.817	2	56.558	AIGIGAYLVR	42.6	5.724	1	ACACA_HUMAN	Acetyl-CoA carboxylase 1 OS=Homo sapiens GN=ACACA PE=1 SV=2	590	643.066	1	10670.9	11005.1	11195	12894.5	12633	13244.7	9853.33	10010.4	10229.3	13954.8	14651.1	14104.7	6425.63	6946.48	7351.75	4192.61	4268.19	4205.27	3006.5	2569.63	3079.76	2880.77	2842.7	2955.12
673.382	2	51.348	ILNVPQELYEK	57.61	6.4158	1	ACACA_HUMAN	Acetyl-CoA carboxylase 1 OS=Homo sapiens GN=ACACA PE=1 SV=2	590	439.923	1	14171.6	13463.1	12752.4	20132.9	20467.4	20158.1	13420.9	13672.9	13888.1	19932.5	20143.9	20465.5	10879.5	10631.7	11915.4	11178.9	12135.2	10772.7	4509.65	5225.2	6364.4	4974.61	5121.28	5619.73
471.798	2	62.417	LLLEDLVK	33.11		0.92	ACACA_HUMAN	Acetyl-CoA carboxylase 1 OS=Homo sapiens GN=ACACA PE=1 SV=2	590		1	6410.44	6255.3	6201.66	8934.01	8544.15	8385.71	6498.28	6675.11	6673.36	8685.74	9040.15	8352.67	2853.62	2498.57	2865.05	2483.95	2434.33	2547.59	1358.53	1241.19	1136.45	1528.96	1197.64	1374.19
519.277	2	25.825	IYVSANSGAR		6.6262	1	ACACA_HUMAN	Acetyl-CoA carboxylase 1 OS=Homo sapiens GN=ACACA PE=1 SV=2		643.066	1	6940.33	6522.3	6653.89	6115.36	6112.95	6457.56	5232.38	4989.52	5135.18	6969.76	6798.74	7238.56	6124.31	4879.19	5093.4	3196.03	3193.19	3216.91	1381.45	1602.59	1116.59	1510.68	1319.22	1040.61
712.896	2	41.509	RPGAALDPGC[160.0307]VLAK		6.4033	0.98	ACACA_HUMAN	Acetyl-CoA carboxylase 1 OS=Homo sapiens GN=ACACA PE=1 SV=2		670.978	1	3329.97	3258.26	4021.46	4227.96	4626.85	4524.09	3079.45	3491.21	3935.36	4151.85	4747.94	5347.94	1011.82	1243.72	673.118	857.595	791.344	962.491	262.275	446.524	579.133	407.374	770.769	451.24
460.286	2	48.95	LTFLVAQK		5.9769	0.89	ACACA_HUMAN	Acetyl-CoA carboxylase 1 OS=Homo sapiens GN=ACACA PE=1 SV=2		670.978	1	1163.41	1154.63	1092.67	1530.87	1505.32	1642.97	1271.78	1243.22	1236.47	1938.53	1805.65	2099.25	103.097	84.387	45.432	741.464	563.502	569.915	67.234	32.134	16.325	320.958	189.184	321.38
818.403	1	36.587	NDPSVMR		5.3936	0.93	ACACA_HUMAN	Acetyl-CoA carboxylase 1 OS=Homo sapiens GN=ACACA PE=1 SV=2		643.066	1	15397.1	14552.6	14171.9	10458.6	10477	10753.6	12144.2	11353.5	11316	27385.8	28451.8	29659.7	4698.16	4466.27	3774.67	3311.39	2934.44	2711.53	5170.28	4785.74	4525.88	4007.57	4082.74	3644.72
701.867	2	38.738	NSVSNFLHSLER		5.6285	0.8	ACACA_HUMAN	Acetyl-CoA carboxylase 1 OS=Homo sapiens GN=ACACA PE=1 SV=2		670.978	1	7619.74	7742.44	8675.16	2425.94	2441.83	2904.24	2395.6	2894.14	3109.6	3292.44	3515.89	3949.32	17798.2	18688.8	18608.5	26426.9	25678.4	26650.8	38115.3	36551.7	38684.7	26520.3	26944.3	26505
665.326	3	63.69	AYVWDNNKDLAEWLEK		6.0569	0.8	ACACA_HUMAN	Acetyl-CoA carboxylase 1 OS=Homo sapiens GN=ACACA PE=1 SV=2		670.978	1	4021.73	4201.69	3858.35	5691.25	5230.17	5093.83	3704.07	4046.23	3899.34	5046.4	4873.01	4857.6	1721.1	1479.67	1371.43	1812.89	1758.77	2085.65	1377.67	1505.33	1449.04	1426.94	1596.78	1795.58
1098.05	2	63.435	FIIGSVSEDNSEDEISNLVK		6.3599	0.93	ACACA_HUMAN	Acetyl-CoA carboxylase 1 OS=Homo sapiens GN=ACACA PE=1 SV=2		670.978	1	6031.41	6824.97	6791.61	9264.03	8940.15	8796.3	5139.73	5619.73	5582.02	7710.55	8068.55	7770.29	34.968	99.286	150.741	741.873	1138.01	1376.09	8.829	0	0	0	0	0
784.468	2	67.444	TIAIIAEGIPEALTR	40	5.4908	1	ACLY_HUMAN	ATP-citrate synthase OS=Homo sapiens GN=ACLY PE=1 SV=3		83.3663	0.98	6795.89	6171.06	6386.42	8035.95	7943.26	7529.48	4798.07	5076.71	5008.49	3760.18	3956.53	3839.64	1093.8	1090.48	1207.9	1522.57	1594.6	1615.89	587.381	598.407	601.17	679.879	677.283	629.86
676.415	2	59.055	VLQPTVFPVVPR	22.61		1	ACSL1_HUMAN	Long-chain-fatty-acid--CoA ligase 1 OS=Homo sapiens GN=ACSL1 PE=1 SV=1	46		0.97	4650.19	4550.07	4621.85	3506.67	4014.17	3867.5	4381.31	4509.66	4746.04	5014.89	5305.2	4873.49	914.211	706.794	922.795	1199.26	1139.43	1146.85	1842.13	1760.04	1861.94	1422.19	1396.46	1539.65
858.444	2	54.41	GEILIGGQSVTMGYYK	75.43	6.249300003051758, 8.916099548339844	1	ACSL3_HUMAN	Long-chain-fatty-acid--CoA ligase 3 OS=Homo sapiens GN=ACSL3 PE=1 SV=3	1871	23507.76953125, 6085.8330078125	1	24708.3	26492.4	26592.5	50793.4	49042	54713.6	34054	34963.2	35186.3	32379.2	32974.2	32055.4	9174.05	9023.66	10155.3	18971.6	19728.5	19632.9	8745.71	9565.91	10170.6	23980.1	24745.9	25108.1
567.27	2	24.72	THYQ[129.0426]ADIER	40.55	8.5813	1	ACSL3_HUMAN	Long-chain-fatty-acid--CoA ligase 3 OS=Homo sapiens GN=ACSL3 PE=1 SV=3	1871	23215.7	1	15088.3	15723	16081	21136.9	19061.5	20962.6	22170.2	21503.7	24431.1	27968.3	24728.6	27750.1	1835.27	2227.74	1737.74	2894.23	3123.1	2814.46	5287.32	6843.12	7590.41	9799.25	10695.9	11232.5
649.633	3	38.517	NWEEGGYFNTDKPHPR	47.76	8.4957	1	ACSL3_HUMAN	Long-chain-fatty-acid--CoA ligase 3 OS=Homo sapiens GN=ACSL3 PE=1 SV=3	1871	23507.8	1	76074.5	78046.2	83508.9	116772	108903	122818	120885	115700	128136	122128	125229	138946	12362.3	29939.7	35943.4	20048.6	36722.9	41519.5	24681.5	33269.5	77551.9	19586.6	31202	33049.4
519.572, 778.85815	2, 3	35.087	TKADFFEDENGQR	75.46	8.112899780273438, 8.116399765014648	1	ACSL3_HUMAN	Long-chain-fatty-acid--CoA ligase 3 OS=Homo sapiens GN=ACSL3 PE=1 SV=3	1334	12456.990234375, 18568.900390625	1	66416.4	65012.4	69491.4	65709.9	68421.6	73902.3	71649.8	69998.3	79211.9	86666	84395.4	96503.2	68494.7	68157.8	67222.2	59965.9	60646	59659.4	129819	134936	131898	118451	118698	121170
621.3384, 629.8312	2	64.85	NLFILAYNYK		7.172999858856201, 8.95419979095459	1	ACSL3_HUMAN	Long-chain-fatty-acid--CoA ligase 3 OS=Homo sapiens GN=ACSL3 PE=1 SV=3		23507.8	1	201140	195267	193245	221352	214437	208209	243152	242563	239508	276750	271781	273600	23342.7	23177.1	23137.8	63802.3	63196.5	62998.2	67650.6	67466	67667	105978	106237	108072
800.379	2	32.464	EVLNEEDEVQPNGK	74.96	9.2391	0.85	ACSL3_HUMAN	Long-chain-fatty-acid--CoA ligase 3 OS=Homo sapiens GN=ACSL3 PE=1 SV=3	1871	23507.8	1	36720.1	37021.5	38736.3	49654.9	49829.8	53994	46167.8	46366.8	50491.2	44180.3	44190.8	48509.8	36871.2	37307.4	35498.5	35891	35791.2	36348.6	86006.3	87624.5	91905	68483.1	67740.8	67510
831.462	1	32.929	ELTELAR		8.9718	1	ACSL3_HUMAN	Long-chain-fatty-acid--CoA ligase 3 OS=Homo sapiens GN=ACSL3 PE=1 SV=3		23507.8	1	65039.8	65603.1	68923.9	70764.6	72794.5	77544.8	79958.7	80577	90462.8	101836	101631	108307	6533.37	6812.39	7126.78	15573.7	16042.7	15741.9	15811.6	17402.9	18933.2	19090.7	20241.3	20354.1
664.781	2	41.968	ADFFEDEN[115.0269]GQR	18.65	7.5153	1	ACSL3_HUMAN	Long-chain-fatty-acid--CoA ligase 3 OS=Homo sapiens GN=ACSL3 PE=1 SV=3	625	23507.8	1	30869.8	29088	23643.4	39510.5	38382.1	30102.5	40859.1	39702.3	32622.5	52714.1	49926.3	40069.1	12710.2	14041.1	13825	21099.1	19781.6	21395.6	34150.1	32718.2	35162.3	40983.3	44621.6	42696.1
664.284	2	40.069	ADFFEDENGQR	51.06	8.4353	1	ACSL3_HUMAN	Long-chain-fatty-acid--CoA ligase 3 OS=Homo sapiens GN=ACSL3 PE=1 SV=3	1615	23507.8	1	29776.3	29175.5	28935.2	41336.9	42278.6	41492.7	39299.9	39545.6	38885.3	45661.8	46764.4	45748.2	16435.2	17009	17259.8	20830.4	19513.6	21748.5	38039.8	39279	41356.3	35856.9	39072.7	37686.3
478.57925, 717.37506	2, 3	19.46	AKPVN[115.0269]SKPDSAYR	13.51, 61.42	7.714	1	ACSL3_HUMAN	Long-chain-fatty-acid--CoA ligase 3 OS=Homo sapiens GN=ACSL3 PE=1 SV=3	1871, 726	17664.4	1	24819	24226.6	25380.4	35965.9	36558	38374.2	37377.9	37413	36940.1	39861.8	39493.3	40304.4	21936.7	20756.7	20206.8	27369.3	28689.2	27401.1	45816.5	43372	42226.7	56729.5	52139.7	49964.9
701.0228, 1051.0458	2, 3	77.632	VILGQYNWLSYEDVFVR	120.71, 54.14	9.4046	1	ACSL3_HUMAN	Long-chain-fatty-acid--CoA ligase 3 OS=Homo sapiens GN=ACSL3 PE=1 SV=3	1574, 1871	23507.8	1	93182.3	93328.5	86659.1	104043	101762	99066.4	109424	111480	101602	166342	164793	159513	13341	13765.3	15154.2	6102.34	6105.03	6592.53	25974.3	26315.9	25999.2	14403	13683.5	16279.8
800.882	2	33.519	EVLNEEDEVQPN[115.0269]GK		8.3614	1	ACSL3_HUMAN	Long-chain-fatty-acid--CoA ligase 3 OS=Homo sapiens GN=ACSL3 PE=1 SV=3		17304.7	1	87345.7	85364.2	86987.6	99005.7	98643.9	105482	104578	101175	102342	132311	126774	136742	37916.5	35339.7	36711.8	53303	54077.7	53877.3	67039.4	64319.5	68977.4	99653.7	102121	100854
659.344	2	48.257	VLSEAAISASLEK		9.2763	0.83	ACSL3_HUMAN	Long-chain-fatty-acid--CoA ligase 3 OS=Homo sapiens GN=ACSL3 PE=1 SV=3		23507.8	1	280846	291543	294836	316016	324156	327733	332575	331316	334259	383507	376712	390868	115663	119607	120852	137911	132802	135355	194446	192887	193994	209119	198318	200769
372.17673, 566.7674	2, 3	23.372	THYQADIER		6.9953999519348145, 9.430399894714355	0.99, 1.0	ACSL3_HUMAN	Long-chain-fatty-acid--CoA ligase 3 OS=Homo sapiens GN=ACSL3 PE=1 SV=3		17304.669921875, 23507.76953125	1	170862	167827	176006	177381	178362	173462	195079	194904	194656	250175	230549	236375	108323	111027	114918	137291	137390	138222	204184	230799	213192	257228	247792	243863
677.7073, 1016.07794	2, 3	68.733	VLSEAAISASLEKFEIPVK	115.41, 84.23	8.9321	1	ACSL3_HUMAN	Long-chain-fatty-acid--CoA ligase 3 OS=Homo sapiens GN=ACSL3 PE=1 SV=3	1871	23316.4	1	279844	265452	256992	248001	246294	237991	274588	276619	278898	373322	370574	375346	205673	200263	182699	230293	211228	211264	468980	431840	445633	564165	524357	534022
663.3385, 994.46655	2, 3	67.357	LSPEPWTPETGLVTDAFK	51.52	8.7971	1	ACSL3_HUMAN	Long-chain-fatty-acid--CoA ligase 3 OS=Homo sapiens GN=ACSL3 PE=1 SV=3	1871	23507.8	1	509762	507106	491888	550629	533498	523881	574010	566235	565195	680029	663844	668830	197592	193324	186950	230588	233005	229051	537214	481892	486490	528986	514072	525240
998.95	2	61.426	WLC[160.0307]TGDIGEFEPDGC[160.0307]LK	96.53	9.7269	1	ACSL3_HUMAN	Long-chain-fatty-acid--CoA ligase 3 OS=Homo sapiens GN=ACSL3 PE=1 SV=3	1871	23507.8	1	355629	340160	335785	383430	388206	387202	397134	401708	398086	504913	514204	518098	226288	221958	227043	202816	199921	203712	493963	479618	460305	439909	434264	443708
669.31885, 678.3057	2	56.978	NTPLC[160.0307]DSFVFR		7.267300128936768, 9.165200233459473	1	ACSL3_HUMAN	Long-chain-fatty-acid--CoA ligase 3 OS=Homo sapiens GN=ACSL3 PE=1 SV=3		23507.8	1	353450	349808	359041	325015	329232	338661	368507	369813	377190	455946	458618	459699	157931	152487	154529	200373	195770	196873	298903	286729	280897	274031	270450	276037
604.2989, 612.80255	2	48.643	TNIAIFC[160.0307]ETR	67.8	7.265399932861328, 9.06029987335205	1	ACSL3_HUMAN	Long-chain-fatty-acid--CoA ligase 3 OS=Homo sapiens GN=ACSL3 PE=1 SV=3	1871	23215.650390625, 23507.76953125	1	152715	152121	152895	165175	164974	164871	183949	175328	173128	245462	237723	242559	129914	128332	123975	117214	114660	115228	247434	244623	238818	227751	213794	215293
623.29	2	43.307	VGAPLVC[160.0307]C[160.0307]EIK		8.9448	1	ACSL3_HUMAN	Long-chain-fatty-acid--CoA ligase 3 OS=Homo sapiens GN=ACSL3 PE=1 SV=3		23507.8	1	331996	321465	306989	341496	347050	331095	368052	356755	342852	391249	384537	375812	297174	308079	310195	206850	195134	194529	545326	539254	544549	452598	455301	451652
513.9445, 779.39557	2, 3	50.556	LLLC[160.0307]GGAPLSATTQR		6.988100051879883, 9.432900428771973	0.99, 1.0	ACSL3_HUMAN	Long-chain-fatty-acid--CoA ligase 3 OS=Homo sapiens GN=ACSL3 PE=1 SV=3		18691.470703125, 23507.76953125	1	417377	412510	394301	420494	420705	413488	444534	427081	429891	542499	529842	534777	273661	270041	281663	237924	232703	233421	490355	486511	478293	387570	357869	373506
791.368	2	36.67	IGYSSPQTLADQSSK		9.1922	1	ACSL3_HUMAN	Long-chain-fatty-acid--CoA ligase 3 OS=Homo sapiens GN=ACSL3 PE=1 SV=3		23507.8	1	292737	286782	288614	296200	300318	298863	332515	322402	321643	309837	308896	318568	229503	237728	240488	198150	200694	209327	457711	448802	456497	387456	387491	384726
478.25598, 716.8789	2, 3	18.687	AKPVNSKPDSAYR	25.23, 50.28	8.0609	1	ACSL3_HUMAN	Long-chain-fatty-acid--CoA ligase 3 OS=Homo sapiens GN=ACSL3 PE=1 SV=3	1615, 1871	23215.7	1	54820.1	50937.7	53224.9	78704.4	78753	70099.4	82040.7	75735.2	74206.3	79775.4	80648.6	72531.3	48835.1	49207.7	48173.3	57119.2	58592.7	58853.9	105365	97046.8	94815.4	116408	110838	109684
415.248	2	40.193	SLLGGNIR	39.22	6.4915	1	ACSL3_HUMAN	Long-chain-fatty-acid--CoA ligase 3 OS=Homo sapiens GN=ACSL3 PE=1 SV=3	1871	11661.3	1	65134.9	62441.1	62331.4	64325.5	64213.1	63710.9	70577.9	69253.2	68037.4	90221.1	92162.7	85244.7	35883.7	39118.4	38792.2	46314.4	41862.8	45630.7	65807.8	69891.9	71487.3	63623.6	65531	62448.6
489.23782, 495.2422, 742.3773	2, 3	48.981	NTPLC[160.0307]DSFVFRK	43.42, 46.62	6.986700057983398, 8.526200294494629, 8.557000160217285	1	ACSL3_HUMAN	Long-chain-fatty-acid--CoA ligase 3 OS=Homo sapiens GN=ACSL3 PE=1 SV=3	1871	12780.990234375, 23215.650390625, 23507.76953125	1	63128.6	64380	65483.1	64259.4	63934.9	69413.3	59218.3	55479.8	58315.1	94734.8	96616	107699	97585.9	103736	98540.3	94863	95063.3	92952	187916	203866	201025	186778	189160	191531
963.733	4	98.469	IPELGEEDVYIGYLPLAHVLELSAELVC[160.0307]LSHGC[160.0307]R	84.04	6.9944	1	ACSL3_HUMAN	Long-chain-fatty-acid--CoA ligase 3 OS=Homo sapiens GN=ACSL3 PE=1 SV=3	1871	23507.8	1	28794.6	18028.2	13221.4	18503.2	11866.9	8132.19	14681	9995.02	6662.96	30388.1	27397.6	17258.4	14572.8	12705.8	10576.2	3531.64	5278.76	2743.33	51922.7	47539.9	41625.1	18584.1	18073.4	21663
582.819	2	41.989	LQAGEYVSLGK	69.54	7.8884	1	ACSL3_HUMAN	Long-chain-fatty-acid--CoA ligase 3 OS=Homo sapiens GN=ACSL3 PE=1 SV=3	1871	23507.8	1	58552.6	54997.1	55055.4	75994.2	76743.4	74860.7	85215.5	82001	82374.4	119405	118263	118871	9948.02	14289.3	11193.4	57556.8	52473.1	55448.8	25522	23121.9	24684.2	62160.2	65551.8	62355
519.89264, 779.3439	2, 3	36.497	TKADFFEDEN[115.0269]GQR		7.663700103759766, 7.735099792480469, 8.063799858093262	1	ACSL3_HUMAN	Long-chain-fatty-acid--CoA ligase 3 OS=Homo sapiens GN=ACSL3 PE=1 SV=3		11661.26953125, 11778.5595703125, 18568.900390625	1	75291.6	73070.9	73380.6	82995.2	82377.5	82859.3	92440.7	92002	90547	124289	119532	116930	109532	107752	103309	100852	100669	101164	254204	239886	232526	243443	230009	225683
583.974	3	57.971	AFNFGNGLQMLGQKPK	66.18	8.2709	1	ACSL3_HUMAN	Long-chain-fatty-acid--CoA ligase 3 OS=Homo sapiens GN=ACSL3 PE=1 SV=3	1871	23507.8	1	17184.4	15176.4	16964.6	40413.4	39125.8	39782	30699.3	31661.1	33000.5	30547.2	30288.7	28872	3084.22	2792.67	2020.7	20159.5	20100.3	19143.6	8444.64	9197.47	9018.17	37068.4	38351	35654.7
753.063	3	65.956	IRLSPEPWTPETGLVTDAFK	26.9	6.637	0.98	ACSL3_HUMAN	Long-chain-fatty-acid--CoA ligase 3 OS=Homo sapiens GN=ACSL3 PE=1 SV=3	984	6085.83	1	506.609	508.539	582.289	544.451	605.383	275.979	542.547	602.358	328.216	1636.89	1717.84	1722.44	8396.6	7952.16	7405.27	5868.87	6675.53	6551.86	23797.5	23910.6	24004.3	21607.6	24121.9	25529.5
1112.56	2	69.698	SVNSLDGLASVLYPGC[160.0307]DTLDK	86.94	9.2937	1	ACSL3_HUMAN	Long-chain-fatty-acid--CoA ligase 3 OS=Homo sapiens GN=ACSL3 PE=1 SV=3	1871	23507.8	1	85861.2	81581.6	84958.7	125556	121207	118513	123802	133200	133636	165101	171374	176028	714.919	257.618	916.361	5838.16	5910.68	6217.92	953.044	386.006	408.26	6497.05	5851.19	6246.09
653.001	3	60.721	GVMISHSNIIAGITGMAER	33.92	7.5734	1	ACSL3_HUMAN	Long-chain-fatty-acid--CoA ligase 3 OS=Homo sapiens GN=ACSL3 PE=1 SV=3	1871	23507.8	1	5430.52	5504.81	6098.42	12508.5	13172.6	13166.6	8437.73	8938.5	8759.62	8326.96	9049.6	8173.72	422.08	496.578	1063.7	1573.94	2008.36	2527.72	3753.27	2432.47	2072.11	8600.19	7621.89	7758.24
743.73	3	70.979	KVILGQYNWLSYEDVFVR	60.61	6.9688	1	ACSL3_HUMAN	Long-chain-fatty-acid--CoA ligase 3 OS=Homo sapiens GN=ACSL3 PE=1 SV=3	1871	23215.7	1	12379.1	12300.3	11848.5	16609.7	15656.6	15140.2	14343.1	14197.5	13860.9	22101	21592.9	21450.1	512.338	440.359	498.292	1053.34	1297.65	1508.06	569.667	606.581	515.977	1980.11	1961.6	2636.99
651.344	3	49.856	HIITVDGKPPTWSEFPK	57.59		1	ACSL3_HUMAN	Long-chain-fatty-acid--CoA ligase 3 OS=Homo sapiens GN=ACSL3 PE=1 SV=3	1871		1	81473.2	84997.4	83664.9	108410	108036	110256	123636	118742	118584	144618	143685	147622	6978.69	7762.55	7769.3	29526.9	28954.3	28856.4	16898.1	18131.3	18074.1	29376.1	32345.4	34200.9
1065.88	3	78.162	NLPLVDNIC[160.0307]AYANSYHSYVIGFVVPNQK	36.12	8.5061	1	ACSL3_HUMAN	Long-chain-fatty-acid--CoA ligase 3 OS=Homo sapiens GN=ACSL3 PE=1 SV=3	1871	23507.8	1	37526.9	36669.6	32165.5	49854.2	48119	47122.6	52088.7	51115.3	46981.9	88230.8	86103.9	82862.3	698.782	937.052	790.592	8019.86	7571.9	8293.59	2998.19	3263.55	3805.9	9236.71	7709.78	7808.33
527.62604, 790.9515	2, 3	57.376	GIIVHTMAAVEALGAK	77.22	7.025000095367432, 8.629400253295898	1	ACSL3_HUMAN	Long-chain-fatty-acid--CoA ligase 3 OS=Homo sapiens GN=ACSL3 PE=1 SV=3	1871	23507.76953125, 9125.884765625	1	21833.6	20466	23098.3	41969.2	41701.7	44993.8	36666.8	38345	38105.9	36746.7	40544.3	41258	1047.28	1708.93	1976.28	3854.34	7193.8	8182.26	2361.73	3042.41	5667.54	2644.72	4453.1	5674.44
1114.48	2	56.927	GTWEELC[160.0307]NSC[160.0307]EMENEVLK	85.62	8.6807	1	ACSL3_HUMAN	Long-chain-fatty-acid--CoA ligase 3 OS=Homo sapiens GN=ACSL3 PE=1 SV=3	1871	23507.8	1	23717	23824.4	26248.9	76961.3	76061.8	83637.4	49819.5	53207.5	54830.1	39507.3	44503.6	43113.4	6167.15	5606.36	6149.79	16558.5	16057.8	16360.5	14032.5	14165	14069.2	36029.7	42170.8	41130.4
789.89	4	59.942	ASMENQPHSKPLPSDIAVIMYTSGSTGLPK	23.38	7.1646	0.79	ACSL3_HUMAN	Long-chain-fatty-acid--CoA ligase 3 OS=Homo sapiens GN=ACSL3 PE=1 SV=3	1871	23215.7	1	1703.91	1912.07	1725.91	14943.2	16183.4	15665.9	6147	5941.95	6136.84	3381.47	3555.68	3423.7	0	0.6	0	2126.9	2533.4	2394.13	407.715	250.485	153.224	1248.13	5787.6	8417.47
547.75824, 730.0238	3, 4	37.766	LKNWEEGGYFNTDKPHPR	25.01	7.0036	0.98, 0.99	ACSL3_HUMAN	Long-chain-fatty-acid--CoA ligase 3 OS=Homo sapiens GN=ACSL3 PE=1 SV=3	1871	21736	1	90221.5	89169.5	97687	127755	129473	147919	119323	117320	128183	140058	146387	154860	36675.7	40642.8	80242.3	21399	23155.5	26129	82824.5	88137.1	126694	25859.4	47768.3	53344.8
570.779	2	56.94	PLC[160.0307]DSFVFR	26.11	7.9146	1	ACSL3_HUMAN	Long-chain-fatty-acid--CoA ligase 3 OS=Homo sapiens GN=ACSL3 PE=1 SV=3	1334	23507.8	1	10289.4	9738.2	10880.9	9702.23	10182.8	10633.3	11407.3	11829	12693.9	14520.7	15362.2	15984.8	2743.3	2615.57	2582.56	3181.42	3774.14	3097.04	3541	2057.38	2371.66	1900.34	2169.63	2228.15
1238.89	4	87.119	LQAGEYVSLGKVEAALKNLPLVDNIC[160.0307]AYANSYHSYVIGFVVPNQK	31.26		1	ACSL3_HUMAN	Long-chain-fatty-acid--CoA ligase 3 OS=Homo sapiens GN=ACSL3 PE=1 SV=3	1871		1	21697.3	17816.3	9215.9	18336.2	12295.5	7219.9	15333.1	11193.8	7475.58	23957.7	15407.2	10304	4089.75	3985.53	3400.53	0	0	0	6728.37	5160.81	6921.73	0	0	0
978.822	3	79.432	SVN[115.0269]SLDGLASVLYPGC[160.0307]DTLDKVFTYAK		7.2917	0.99	ACSL3_HUMAN	Long-chain-fatty-acid--CoA ligase 3 OS=Homo sapiens GN=ACSL3 PE=1 SV=3		15004.6	1	6903.66	7034.97	5389.47	9296.16	8877.88	8382.53	9190.52	9028.5	8405.12	17965.8	16627.5	15552.1	2185.61	2250.3	2358.81	9628.56	9324.86	9181.26	5093.25	5443.06	5638.39	16393	15552.4	16134.3
791.889	2	37.973	IGYSSPQTLADQ[129.0426]SSK		7.7426	1	ACSL3_HUMAN	Long-chain-fatty-acid--CoA ligase 3 OS=Homo sapiens GN=ACSL3 PE=1 SV=3		18568.9	1	32552.8	33304.9	34658.5	37826.4	40158	39157.3	45048	45342	46490.7	37217.3	38169.8	40269.6	11617	11922.8	11580.3	9314.69	9179.28	9668.63	27493.6	28262.6	29132.9	32518.9	34547.6	34347.6
663.663	3	44.583	EVLNEEDEVQPN[115.0269]GKIFK	33.37	7.641	1	ACSL3_HUMAN	Long-chain-fatty-acid--CoA ligase 3 OS=Homo sapiens GN=ACSL3 PE=1 SV=3	984	12457	1	4488.61	5294.38	5080.51	6282.31	6074.95	5705.71	4865.69	4752.18	4659.4	10902.1	10996.3	10564.8	17871.9	16946.9	16299.7	20783.8	21140.7	21164.5	42817.7	42123.7	42518.6	62346.6	60732.2	58817.2
754.741	3	62.791	SKPLPSDIAVIMYTSGSTGLPK	48.02		1	ACSL3_HUMAN	Long-chain-fatty-acid--CoA ligase 3 OS=Homo sapiens GN=ACSL3 PE=1 SV=3	1871		1	10003.4	9679.7	9568.21	22176	22057.5	20742.5	19588.4	20791.8	20349.1	15192.5	15174.9	14668.5	2913.47	4043.65	2398.08	6422.68	6520.92	7879.24	7236.27	5715.87	4509.52	7771.01	9731.41	9309.79
1306.57	3	75.227	FMNIC[160.0307]FC[160.0307]C[160.0307]PVGQGYGLTESAGAGTISEVWDYNTGR		8.0154	1	ACSL3_HUMAN	Long-chain-fatty-acid--CoA ligase 3 OS=Homo sapiens GN=ACSL3 PE=1 SV=3		23507.8	1	13082	12952.4	11990.2	28761.2	27746.4	26412.2	18453.5	17955.1	16987.4	21413.4	21363.5	20425.2	0	0	0	0	0	39.636	383.782	136.435	53.476	3.375	54.174	199.677
790.108	3	69.393	SLLGGNIRLLLC[160.0307]GGAPLSATTQR		7.2224	0.96	ACSL3_HUMAN	Long-chain-fatty-acid--CoA ligase 3 OS=Homo sapiens GN=ACSL3 PE=1 SV=3		11778.6	1	779.193	672.712	535.562	379.011	423.564	303.038	317.144	356.848	286.881	422.886	513.722	464.301	1694.85	1459.25	1497.82	327.546	419.368	505.719	4032.26	3643.85	3373.25	850.943	860.808	1539.67
501.574	3	28.596	ELKTHYQADIER		6.6117	0.96	ACSL3_HUMAN	Long-chain-fatty-acid--CoA ligase 3 OS=Homo sapiens GN=ACSL3 PE=1 SV=3		9066.18	1	1133.2	1029.77	1152.45	313.25	306.65	380.879	466.958	433.745	741.779	1188.71	972.169	1137.74	2087.93	2256.19	1761.69	2687.38	2345.67	2257.95	5200.65	5517.87	4846.05	6438.09	8770.13	8446.21
570.372	2	49.869	LKDIVSLVPR		7.8567	1	ACSL3_HUMAN	Long-chain-fatty-acid--CoA ligase 3 OS=Homo sapiens GN=ACSL3 PE=1 SV=3		20812.4	1	4058.45	4195.11	4327.93	5936.97	5844.14	6442.11	6430.05	6351.91	6784.72	10219	10410.3	11486.8	35.498	94.062	18.032	11193.1	10442.1	10109.1	400.654	396.656	395.669	2049.55	2031.18	1978.15
549.259	3	38.663	EEGGYFNTDKPHPR		7.0833	0.82	ACSL3_HUMAN	Long-chain-fatty-acid--CoA ligase 3 OS=Homo sapiens GN=ACSL3 PE=1 SV=3		17664.4	1	4648.37	4869.72	4559.76	2197.34	2524.79	2745.77	7271.09	6941.13	6445.15	8960.19	9014.92	9273.44	9488.96	5666.98	5698.91	3645.29	3167.33	2941.51	12063.1	12932.6	8457.46	8472.21	11869	9960.87
1031.58	1	64.818	FILAYNYK		7.8344	1	ACSL3_HUMAN	Long-chain-fatty-acid--CoA ligase 3 OS=Homo sapiens GN=ACSL3 PE=1 SV=3		23507.8	1	6864.34	6773.28	6839.13	8511.09	8135.66	8069.93	8904.59	9868.29	9336.77	10680.7	10962.1	11310.2	2152.69	2310.97	2587.65	421.065	558.71	678.773	2671.82	2497.99	2115.14	392.031	547.512	982.263
884.139	1	64.943	ILAYNYK		7.2009	1	ACSL3_HUMAN	Long-chain-fatty-acid--CoA ligase 3 OS=Homo sapiens GN=ACSL3 PE=1 SV=3		23507.8	1	6660.42	6948.82	6734.47	7223.26	6770.69	6734.72	10117.1	10542.7	10420.1	8175.08	8023.36	8536.04	7110.92	6696.88	6134.25	8171.31	7989.39	8184.77	13645.2	13140	13601.9	8055.26	9070.72	9390.12
1088.549, 1088.5612	2	71.267	GDTSMLKPTLMAAVPEIMDR		6.781799793243408, 7.768899917602539	1	ACSL3_HUMAN	Long-chain-fatty-acid--CoA ligase 3 OS=Homo sapiens GN=ACSL3 PE=1 SV=3		17664.390625, 20812.390625	1	22729.6	22313.6	21641.8	17411.1	17159.3	16840.2	21329.1	20511.5	20355.6	19745.1	21455.4	20338.8	5644.92	5881.8	6313.81	1837.92	1933.22	1755.59	1524.34	2121	2269.53	254.079	339.182	107.527
509.7593, 1018.5364	1, 2	43.308	PLVC[160.0307]C[160.0307]EIK		6.6793999671936035, 7.622700214385986	1	ACSL3_HUMAN	Long-chain-fatty-acid--CoA ligase 3 OS=Homo sapiens GN=ACSL3 PE=1 SV=3		23316.44921875, 23507.76953125	1	4935.2	4601.66	4696.86	4797.2	4983.29	5006.16	4987.9	4574.01	4674.62	5099.55	5251.88	5514.03	1340.83	2127.27	1686.62	1373.36	1332.53	1253.8	2213.76	2861.94	2371.52	2161.34	2461.16	3028.24
512.779	2	18.698	AKPVNSKPDS		7.0453	1	ACSL3_HUMAN	Long-chain-fatty-acid--CoA ligase 3 OS=Homo sapiens GN=ACSL3 PE=1 SV=3		12781	1	706.412	652.675	556.465	836.396	822.142	756.116	799.793	898.041	713.139	1010.04	881.734	731.72	1010.05	1859.78	2123.85	1208.13	1298.78	1507.51	1842.92	2166.91	2543.97	1992.36	2285.45	2085.45
501.574	3	24.478	n[43.0184]MNNHVSSKPSTMK		7.6387	1	ACSL3_HUMAN	Long-chain-fatty-acid--CoA ligase 3 OS=Homo sapiens GN=ACSL3 PE=1 SV=3		23507.8	1	447.938	483.72	472.4	3492.34	3199.3	2982.94	1794.79	1489.08	1463.7	1068.35	739.307	976.592	160.707	307.024	284.219	402.866	545.243	538.726	269.424	387.244	364.26	1419.3	1352.43	1154.11
766.425	2	57.953	NFGNGLQMLGQKPK		7.4346	1	ACSL3_HUMAN	Long-chain-fatty-acid--CoA ligase 3 OS=Homo sapiens GN=ACSL3 PE=1 SV=3		23507.8	1	2030.02	1718.42	2022.11	4707.18	4400.05	4721.63	3689.56	3824.29	4018.89	3440.14	3735.88	3319.33	1139.64	556.734	520.197	427.662	513.46	423.138	2.574	0	6.721	0	0	0
822.08	3	56.47	GSKGDTSM[147.0354]LKPTLMAAVPEIMDR		7.6537	1	ACSL3_HUMAN	Long-chain-fatty-acid--CoA ligase 3 OS=Homo sapiens GN=ACSL3 PE=1 SV=3		15004.6	1	6551.27	6278.28	6576.06	8046.23	7458.73	7815.43	5336.65	5097.63	5716.55	4591.75	4664.28	4757.85	8187.49	7386	8095.14	4723.23	4700.47	4823.34	4816	4171.4	5031.28	4119.68	3701.45	3611.4
1105.61	1	48.178	SEAAISASLEK		7.924	1	ACSL3_HUMAN	Long-chain-fatty-acid--CoA ligase 3 OS=Homo sapiens GN=ACSL3 PE=1 SV=3		23507.8	1	1041.74	1022.43	1027.35	1508.56	1606.63	1586.9	1507.16	1427.91	1558.22	1785.1	1764.59	1930.01	0	0	0	0	0	0	0	0	101.668	0	0	0
791.889	2	38.553	IGYSSPQ[129.0426]TLADQSSK	88.87		0.94	ACSL3_HUMAN	Long-chain-fatty-acid--CoA ligase 3 OS=Homo sapiens GN=ACSL3 PE=1 SV=3	1871		1	34618	34955.9	37518.5	39671.7	41635.7	44069.4	46515.3	47552.9	48911.3	39203.7	38481.3	42442	11277.4	11467	12403	9627.64	10300.5	10381.7	27062	27735.8	27842.6	33307.7	34725.5	33781.3
839.405	1	36.173	TKADFFE		6.1349	0.83	ACSL3_HUMAN	Long-chain-fatty-acid--CoA ligase 3 OS=Homo sapiens GN=ACSL3 PE=1 SV=3		23215.7	1	540.172	401.075	426.449	559.735	569.761	576.711	537.712	540.589	512.446	783.375	816.817	833.667	0	13.275	41.32	17.528	11.988	29.061	24.189	28.531	128.173	34.463	73.743	107.011
634.828	2	48.945	PLC[160.0307]DSFVFRK		7.3633	1	ACSL3_HUMAN	Long-chain-fatty-acid--CoA ligase 3 OS=Homo sapiens GN=ACSL3 PE=1 SV=3		23507.8	1	22623.4	23170.2	23486	26959.5	27880.4	28147.9	21592	21125.7	20726.4	35241.5	33833.1	38526.9	15409.3	15079.6	14762.1	15699.3	15951.2	15648.3	31496.5	34656.9	33048.2	32216.1	32171.3	33512.8
754.904	2	67.282	LSPEPWTPETGLVT		6.5851	0.94	ACSL3_HUMAN	Long-chain-fatty-acid--CoA ligase 3 OS=Homo sapiens GN=ACSL3 PE=1 SV=3		20812.4	1	1564.64	1442.11	1381.62	1392.73	1232.65	1338.04	947.52	888.368	991.85	1005.49	923.818	944.879	66.809	0	159.015	644.519	706.086	743.979	0	0	0	0	0	0
482.752	2	38.442	NTDKPHPR		7.104	0.99	ACSL3_HUMAN	Long-chain-fatty-acid--CoA ligase 3 OS=Homo sapiens GN=ACSL3 PE=1 SV=3		20812.4	1	607.356	575.354	566.111	862.784	931.19	885.032	1017.4	1214.9	976.005	1190.82	1052.76	1005.47	34.319	194.605	170.691	35.158	137.137	157.182	30.584	114.07	787.02	0	59.506	0
660.335	2	69.685	SVNSLDGLASVLY		7.2307	1	ACSL3_HUMAN	Long-chain-fatty-acid--CoA ligase 3 OS=Homo sapiens GN=ACSL3 PE=1 SV=3		17664.4	1	355.502	368.486	318.36	213.623	234.179	338.164	297.893	432.497	267.969	504.816	332.914	446.219	0	0	0	0	19.052	36.431	0	0	0	0	0	0
1009.54	1	48.584	IAIFC[160.0307]ETR		6.724	0.99	ACSL3_HUMAN	Long-chain-fatty-acid--CoA ligase 3 OS=Homo sapiens GN=ACSL3 PE=1 SV=3		23215.7	1	210.232	195.025	169.416	265.68	301.539	309.643	281.197	275.962	313.878	423.158	495.321	479.671	43.407	3.909	0	0	0	0	57.325	11.264	42.703	0	0	0
477.70667, 954.4285	1, 2	36.174	TKADFFED		6.442399978637695, 6.975800037384033	1	ACSL3_HUMAN	Long-chain-fatty-acid--CoA ligase 3 OS=Homo sapiens GN=ACSL3 PE=1 SV=3		23215.650390625, 23507.76953125	1	777.403	786.769	715.119	909.837	918.397	1014.68	942.595	970.182	1031.4	1509.4	1643.8	1449.65	40.798	0	112.878	145.831	175.01	185.011	33.497	96.289	325.09	50.353	129.037	250.658
525.613	2	42.282	QAGEYVSLGK		6.2494	0.9	ACSL3_HUMAN	Long-chain-fatty-acid--CoA ligase 3 OS=Homo sapiens GN=ACSL3 PE=1 SV=3		18568.9	1	3520.17	3190.57	3492.45	4631.59	4483.35	4637.88	3351.58	3627.32	3688.58	3787.76	3880.82	3926.03	3920.27	9773.94	9390.59	2437.95	2529.71	3569.3	3281.34	2845.36	4673.5	1477.03	1528.69	1695.91
694.337	2	38.088	GGYFNTDKPHPR		7.0868	0.99	ACSL3_HUMAN	Long-chain-fatty-acid--CoA ligase 3 OS=Homo sapiens GN=ACSL3 PE=1 SV=3		23316.4	1	2441.22	2632.98	3214.63	737.394	839.243	1031.8	3000.98	3350.52	3299.22	3946.01	4112.56	4805.81	180.217	375.704	374.611	104.872	237.991	111.452	1432.34	1087.47	1401.95	576.431	396.582	395.399
519.758	2	19.484	N[115.0269]SKPDSAYR		7.0318	1	ACSL3_HUMAN	Long-chain-fatty-acid--CoA ligase 3 OS=Homo sapiens GN=ACSL3 PE=1 SV=3		17664.4	1	2710.94	2492.98	2278.48	2490.34	2486.84	1957.53	2904.23	2883.51	2658.68	4550.33	4517.92	3729.22	2380.05	2383.19	2200.73	2252.16	2297.3	1878.7	5715.91	4772.32	4473.13	5052.13	4716.48	4438.08
678.827	2	62.479	N[115.0269]TPLC[160.0307]DSFVFR		7.4571	1	ACSL3_HUMAN	Long-chain-fatty-acid--CoA ligase 3 OS=Homo sapiens GN=ACSL3 PE=1 SV=3		17304.7	1	6054.05	6204.68	6220.22	6580.26	6447.45	6042.88	8020.77	8262.17	8617.56	9687.8	10072	10113.6	1282.87	1638.56	1244	959.133	1148.37	1222.22	2980.63	2699.72	2583.24	1833.42	1834.53	2262.79
519.251	2	18.731	NSKPDSAYR		8.0771	1	ACSL3_HUMAN	Long-chain-fatty-acid--CoA ligase 3 OS=Homo sapiens GN=ACSL3 PE=1 SV=3		23215.7	1	4689.28	5072.41	4693.67	4015.59	4525.85	3764.97	4672.24	5026.41	4428.34	5965.71	6167.69	5596.65	3409.82	3518.43	3322.27	3351.15	3804.2	3668.29	7215.83	5939.85	5434.87	6469.7	6237.83	5640.56
609.33	2	48.308	LSEAAISASLEK		7.6655	1	ACSL3_HUMAN	Long-chain-fatty-acid--CoA ligase 3 OS=Homo sapiens GN=ACSL3 PE=1 SV=3		18568.9	1	972.87	1308.47	1405.22	917.457	1292.04	1153.88	2227.92	2294.12	2507.57	3872.41	3927.5	4062.7	4247.28	3663.54	3198.47	2225.52	1770.88	2009.26	5784.75	5418.36	5019.36	10763.1	10364.6	10522.6
896.443	1	48.636	AIFC[160.0307]ETR		7.0488	1	ACSL3_HUMAN	Long-chain-fatty-acid--CoA ligase 3 OS=Homo sapiens GN=ACSL3 PE=1 SV=3		23507.8	1	4254.72	4149.06	4366.61	3804.59	3974.91	4203.91	4235.96	4098.81	4184.75	5342.9	5474.01	5840.96	4807.34	4726.93	4680.82	2378.28	2694.03	2814.86	2518.46	2208.89	2285.96	1486.95	1475.28	1836.61
509.784	2	37.939	IGYSSPQTLA		6.1604	0.79	ACSL3_HUMAN	Long-chain-fatty-acid--CoA ligase 3 OS=Homo sapiens GN=ACSL3 PE=1 SV=3		16113.5	1	780.486	692.275	621.057	900.032	799.906	466.213	545.719	376.388	222.316	662.913	491.491	334.822	1496.66	1435.96	1573.08	891.332	1129.79	1218.16	416.242	374.752	437.133	273.324	307.135	341.977
848.365	1	36.139	EDEN[115.0269]GQR		6.5894	0.98	ACSL3_HUMAN	Long-chain-fatty-acid--CoA ligase 3 OS=Homo sapiens GN=ACSL3 PE=1 SV=3		23215.7	1	977.73	1050.47	1124.24	1030.3	980.123	1036.85	1002.34	1252.55	1145.59	1693.58	1799.4	1757.63	494.822	352.071	654.981	706.414	555.698	557.282	686.771	896.643	854.965	418.717	483.803	592.364
894.453	1	23.212	YQADIER		7.124	1	ACSL3_HUMAN	Long-chain-fatty-acid--CoA ligase 3 OS=Homo sapiens GN=ACSL3 PE=1 SV=3		18691.5	1	907.664	903.346	991.375	1101.37	1111.96	1172.96	1220.01	1213.39	1178.79	1417.84	1425.94	1402.62	52.382	57.074	78.509	81.536	116.957	105.433	0	0	0	0	15.489	40.862
705.908	2	57.363	IVHTMAAVEALGAK		7.3543	1	ACSL3_HUMAN	Long-chain-fatty-acid--CoA ligase 3 OS=Homo sapiens GN=ACSL3 PE=1 SV=3		23316.4	1	937.766	878.901	816.662	2567.52	2658.42	2299	2200.95	2225.85	1752.53	2224.42	2180.8	1968.11	1.469	0	9.252	43.129	65.212	153.249	97.994	94.43	168.743	254.985	353.432	398.137
649.964	3	40.72	N[115.0269]WEEGGYFNTDKPHPR		6.8434	0.99	ACSL3_HUMAN	Long-chain-fatty-acid--CoA ligase 3 OS=Homo sapiens GN=ACSL3 PE=1 SV=3		18568.9	1	1654.17	1783.79	1648.74	2644.91	2613.11	2660.25	2391.43	2450.1	2451.77	3983.47	4508.29	4089.52	2097.92	2426.58	2400.35	4057.57	4503.53	5098.74	3710.09	1582.57	1384.48	15860.7	8452.62	4280.89
631.302	2	36.795	IGYSSPQTLADQ		7.3092	1	ACSL3_HUMAN	Long-chain-fatty-acid--CoA ligase 3 OS=Homo sapiens GN=ACSL3 PE=1 SV=3		21736	1	2340.67	2132.54	2424.22	1370.06	1334.49	1484.67	1536.52	1759.91	1671.49	1343.8	1264.93	1344.24	7713.32	5420.31	5075.19	3182.85	2601.99	2576.82	7481.07	4415.52	2478.06	3156.7	2375.82	1875.69
923.509	1	41.96	AGEYVSLGK		6.6591	1	ACSL3_HUMAN	Long-chain-fatty-acid--CoA ligase 3 OS=Homo sapiens GN=ACSL3 PE=1 SV=3		23316.4	1	856.744	710.003	791.559	1249.15	1373.8	1369.77	1373.87	1436.6	1388.21	2216.57	2194.67	2220.71	0	0	0	0	0	0.895	0.179	0	0	0	0	0
454.571	3	18.672	KPVNSKPDSAYR		6.4144	0.99	ACSL3_HUMAN	Long-chain-fatty-acid--CoA ligase 3 OS=Homo sapiens GN=ACSL3 PE=1 SV=3		12781	1	1253.88	1103.22	1025.52	1347.36	1452.74	1143.57	1416.92	1271.36	990.326	1491	1552.53	1357.02	2034.95	1600.9	1812.6	1648.33	1621.38	1662	4128.18	2821.9	2571.97	3312.69	3060.12	2582.31
589.314	2	67.379	PETGLVTDAFK		6.644	0.95	ACSL3_HUMAN	Long-chain-fatty-acid--CoA ligase 3 OS=Homo sapiens GN=ACSL3 PE=1 SV=3		23507.8	1	1741.13	1907.1	1540.44	1993.62	1576.1	1604.54	2512.25	1978.34	1896.89	2216.97	2074.47	2082.03	0	70.772	0	110.007	0	0	1235.3	260.804	93.97	374.727	304.673	437.901
1054.85	3	98.386	DTYIGYLPLAHVLELTAEISC[160.0307]FTYGC[160.0307]R	71.38	7.3028	1	ACSL4_HUMAN	Long-chain-fatty-acid--CoA ligase 4 OS=Homo sapiens GN=ACSL4 PE=1 SV=2	425	5005.02	1	7457.61	4434.82	3588.82	6291.59	4699.38	3455.64	6410.31	4922.75	3502.61	7399.9	7373.71	5831.58	4132.66	3803.56	3032.41	672.582	1017.81	363.864	13096.3	12875.1	11833.1	6983.38	5574.72	6421.65
778.641	4	78.092	SVTHFDSLAVIDIPGADTLDKLFDHAVSK	4.72	6.3688	0.9	ACSL4_HUMAN	Long-chain-fatty-acid--CoA ligase 4 OS=Homo sapiens GN=ACSL4 PE=1 SV=2	194	2016.78	1	18749.5	18328.2	16392.3	15667.5	14778.4	14351.6	18001.8	17978.6	16386.7	23194.2	23395.2	22856.3	10890.2	9934.24	10590.1	436.101	756.949	1386.11	24613	25570.1	27280.9	546.907	971.269	4720.44
457.787	2	39.615	LTLLAQQK	50.38	7.7732	1	ACSL4_HUMAN	Long-chain-fatty-acid--CoA ligase 4 OS=Homo sapiens GN=ACSL4 PE=1 SV=2	425	5005.02	1	5309.27	5445.35	5227.96	5686.52	5773.25	5741.85	7755.5	7498.26	7346.83	8374.61	8065.81	8232.05	6819.11	6720.57	6570.7	5882.44	5825.65	5975.97	21737.9	22089	22440	19485.7	19199.4	18751.7
630.324	2	47.438	VGAPLIC[160.0307]C[160.0307]EIK	43.96	7.9749	1	ACSL4_HUMAN	Long-chain-fatty-acid--CoA ligase 4 OS=Homo sapiens GN=ACSL4 PE=1 SV=2	378	5005.02	1	29049	29466.4	27955.5	32436.2	32745.9	31381.6	38450	37710.6	36015.8	33192.8	32771.1	30667.4	28031.8	29881.2	29373.5	13358.8	12178.9	12610.8	81333	88181.3	86917.8	54012.3	51203.3	51830.6
528.272	3	40.332	MMLSGGAPLSPQTHR		6.8044	0.87	ACSL4_HUMAN	Long-chain-fatty-acid--CoA ligase 4 OS=Homo sapiens GN=ACSL4 PE=1 SV=2		4559.85	1	2170.23	1974.95	1881.65	1686	1586.18	1535.77	1516.12	1226.69	1207.41	1858.1	1651.81	1894.4	3575.76	3432.63	4081.72	2816.03	2517.39	2935.76	522.788	889.626	1252.44	456.56	665.62	683.765
856.441	2	61.291	GEIVIGGQNISMGYFK		7.4141	1	ACSL4_HUMAN	Long-chain-fatty-acid--CoA ligase 4 OS=Homo sapiens GN=ACSL4 PE=1 SV=2		4659.76	1	2515.51	2327.72	2515.25	2355.23	2525.87	2515.2	2757.55	3278.54	3241.6	2906.12	3200.33	3226.5	707.375	794.212	914.945	574.191	888.275	770.901	585.403	661.483	571.853	414.325	794.297	950.159
711.027	3	36.666	LKDWQEGGYTINDKPNPR		6.8811	1	ACSL4_HUMAN	Long-chain-fatty-acid--CoA ligase 4 OS=Homo sapiens GN=ACSL4 PE=1 SV=2		4659.76	1	7811.44	7498.4	9186.01	8485.42	9188.54	10436.1	9181.65	9298.88	10506.3	8531.98	8597.64	10090	5175.64	4869.61	5355.8	4730.97	5027.92	4948.12	8537.79	8857.47	9633.99	3640.46	6295.83	6929.84
539.306	3	53.238	VNNFGSGLTALGLKPK	33.07		1	ACSL4_HUMAN	Long-chain-fatty-acid--CoA ligase 4 OS=Homo sapiens GN=ACSL4 PE=1 SV=2	602		1	13319.1	13046.7	13142.2	13687.3	14431.2	14014.2	16872.4	15200.9	17178.4	14759.5	14793.7	14420.5	9436.2	8644.25	8674.51	7791.29	7608.79	8375.11	24325.6	24284.9	22458.4	18675.6	17751.8	17417
560.3036, 560.3124	2	51.357	TALLDISC[160.0307]VK	38.66	5.78849983215332, 6.975900173187256	0.8, 1.0	ACSL4_HUMAN	Long-chain-fatty-acid--CoA ligase 4 OS=Homo sapiens GN=ACSL4 PE=1 SV=2	602	1302.9139404296875, 4458.26318359375	1	7595.42	7266.48	6772.2	7664.49	7982.86	7842.97	9680.31	8775.77	9858.67	10193	9787.82	11036.1	1276.21	1182.34	1076.09	1488.8	1670.05	1819.41	5964.61	5680.74	6336.64	4972.89	5311.64	5607.34
855.943	2	59.292	SDQSYVISFVVPNQK	51.77	7.5217	1	ACSL4_HUMAN	Long-chain-fatty-acid--CoA ligase 4 OS=Homo sapiens GN=ACSL4 PE=1 SV=2	602	5005.02	1	15332.9	14772.6	16048.9	16878.6	17231.1	17884.1	21288.6	22919.5	22975.2	23345.4	25469	23981.4	2542.93	2424.18	2765.88	7937.1	7914.54	8049.96	10205.4	10433.2	9552.74	14406.3	14137.3	15646.8
762.412	2	75.024	GYDAPLC[160.0307]NLLLFK	52.16	7.9677	1	ACSL4_HUMAN	Long-chain-fatty-acid--CoA ligase 4 OS=Homo sapiens GN=ACSL4 PE=1 SV=2	602	5005.02	1	15841.4	16786	15555	21524.1	21935.1	22160.6	27378.4	28092.2	27932.6	26517.7	27247	27501.8	118.73	105.931	31.67	94.438	151.715	85.174	567.773	403.659	496.18	142.105	73.103	200.693
591.34	3	48.891	RVNNFGSGLTALGLKPK	77.96	6.0801	1	ACSL4_HUMAN	Long-chain-fatty-acid--CoA ligase 4 OS=Homo sapiens GN=ACSL4 PE=1 SV=2	602	5005.02	1	15982.2	15664.9	14715.2	18719	18468.1	18085.2	23067.4	21270.2	20942	24565.4	24862.3	24738.8	9519.28	9879.55	8171.5	9010.97	9532.54	9209.83	18841.8	22157.1	24313.8	15745.4	17152.2	18003.1
768.384	2	62.938	NC[160.0307]PLIDNIC[160.0307]AFAK	47.75	7.2187	1	ACSL4_HUMAN	Long-chain-fatty-acid--CoA ligase 4 OS=Homo sapiens GN=ACSL4 PE=1 SV=2	602	5005.02	1	27546.2	26876.5	27018.2	30964.8	29989.3	29522.1	36591.1	38295.7	38678.5	46354.7	48026.1	47028.4	11154.6	11640	10612.2	23020.3	23106.3	24624.5	22946.7	22261.3	19773.1	41462.5	42984.3	44036.2
906.471	3	75.51	EAVVHGLNESEASYLITSVELLESK	64.45	6.8683	1	ACSL4_HUMAN	Long-chain-fatty-acid--CoA ligase 4 OS=Homo sapiens GN=ACSL4 PE=1 SV=2	602	4025.7	1	4225.91	4355.36	3875.29	4076.01	4668.45	4434.11	6412.91	6683.14	6415.31	6326.2	6518.89	6554.05	195.59	51.189	211.088	0	0	0	255.951	173.19	164.124	0	67.75	231.87
535.838	2	35.534	RLTLLAQQK		6.8557	0.98	ACSL4_HUMAN	Long-chain-fatty-acid--CoA ligase 4 OS=Homo sapiens GN=ACSL4 PE=1 SV=2		4659.76	1	3313.68	3249.45	3111.71	4318.9	3797.93	4362.47	4515.78	4500.52	5270.5	5289.79	5340.91	4859.36	881.863	938.017	1301.01	1463.97	1400.28	1390.08	1770.56	3931.56	4552.43	3961.43	4885.06	4560.58
400.245	2	34.362	ALLGGNVR		6.5825	1	ACSL4_HUMAN	Long-chain-fatty-acid--CoA ligase 4 OS=Homo sapiens GN=ACSL4 PE=1 SV=2		4025.7	1	4007.75	3803.38	4154.89	3756.66	3868.72	4117.39	4436.37	4494.9	4638.2	4605.37	4775.96	5026.06	3187.61	3078.45	3402.4	2996.14	3203.88	3403.66	5243.5	5447.79	5869.16	5074.87	5101.63	5153.54
742.822	2	26.323	TAEDYSVDEN[115.0269]GQR		6.7178	0.99	ACSL4_HUMAN	Long-chain-fatty-acid--CoA ligase 4 OS=Homo sapiens GN=ACSL4 PE=1 SV=2		3562.19	1	6637.91	6306.65	6728.84	6727.74	6916.07	7457.81	8875.92	8455.06	9446.39	10823.5	10317.4	12224.2	3725.52	3690.23	3787.71	3086.77	3089.97	2751.03	15093	14942.1	14307.5	9674.19	9963.45	9655.49
341.215	2	34.151	IPGLGPK		6.0676	0.95	ACSL4_HUMAN	Long-chain-fatty-acid--CoA ligase 4 OS=Homo sapiens GN=ACSL4 PE=1 SV=2		2484.18	1	2305.95	2131.55	2319.03	2747.17	2659.63	2807.65	3350.69	3234.4	3146.15	3467.29	3656.38	3818.26	945.191	991.365	1015.56	1433.79	1470.58	1318.3	3289.95	3543.89	3607.18	4751.3	4662	4487.77
799.898	2	59.319	M[147.0354]MLSGGAPLSPQTHR		6.8032	0.98	ACSL4_HUMAN	Long-chain-fatty-acid--CoA ligase 4 OS=Homo sapiens GN=ACSL4 PE=1 SV=2		4659.76	1	3621.87	3239.91	3530.03	3127.01	3108.06	3353.39	4701.19	4635.79	4825.84	5181.62	5281.68	5032.11	1298.48	1823.72	1863.9	3281.61	3858.43	3475.23	3803.01	3335.43	3054.36	6494.51	6497.06	6504.25
501.276	2	28.194	HIIYVDNK		7.2115	1	ACSL4_HUMAN	Long-chain-fatty-acid--CoA ligase 4 OS=Homo sapiens GN=ACSL4 PE=1 SV=2		4458.26	1	10209.6	9419.78	9918.18	10733.7	10513.9	11987.1	15586.8	14752.6	16098.6	15512.7	14902.4	17994.5	1004.53	1023.69	1465.82	1189.99	1096.21	1339.16	7998.03	9229.19	8641.92	7416.27	7365.38	7856.56
800.453	2	56.475	YNFPLVTLYATLGK		6.4461	0.85	ACSL4_HUMAN	Long-chain-fatty-acid--CoA ligase 4 OS=Homo sapiens GN=ACSL4 PE=1 SV=2		5005.02	1	2149.09	1717.85	2549.14	731.945	742.782	831.097	2116.97	2156.35	2664.36	2180.58	2783.26	2396.19	164.778	14.473	10.075	255.081	182.791	175.786	400.447	16.955	0	1210.64	288.732	126.446
742.327	2	25.483	TAEDYSVDENGQR		6.8328	1	ACSL4_HUMAN	Long-chain-fatty-acid--CoA ligase 4 OS=Homo sapiens GN=ACSL4 PE=1 SV=2		5005.02	1	2111.43	2333.92	2377.19	2838.72	2797.33	2879.09	3200.8	3000.6	3256.82	2916.57	2820.99	2864.66	1233.31	1242.49	1313.23	857.289	827.142	870.701	5604.32	5821.83	5789.11	3142.32	3054.82	3156.62
458.751	2	28.102	LFDHAVSK		7.1053	1	ACSL4_HUMAN	Long-chain-fatty-acid--CoA ligase 4 OS=Homo sapiens GN=ACSL4 PE=1 SV=2		5005.02	1	653.565	432.794	768.749	1641.05	1401.69	1827.64	2031.49	1837.47	2216.72	1486.1	1470.8	1972.67	119.985	212.801	45.534	0	0	0	246.007	1121.01	945.761	113.012	260.994	333.476
738.718	3	65.139	SVTHFDSLAVIDIPGADTLDK		7.1777	0.99	ACSL4_HUMAN	Long-chain-fatty-acid--CoA ligase 4 OS=Homo sapiens GN=ACSL4 PE=1 SV=2		5005.02	1	8179.89	9076.81	8868.7	11888.5	11157.2	11364.3	14214	15137	14612.7	12041	12038	12181.1	663.816	798.892	779.368	2053.76	2059.9	1825.82	4169.33	4585.83	3765.84	4817.56	4482.04	4067.42
602.806	2	18.975	PTSDKPGSPYR		6.9148	1	ACSL4_HUMAN	Long-chain-fatty-acid--CoA ligase 4 OS=Homo sapiens GN=ACSL4 PE=1 SV=2		4659.76	1	5871.6	4956.01	4800.38	3570.15	3249.02	2912.7	5763.76	5464.53	5142.54	7198.27	6920.39	6520.65	4870.45	4136.34	3731.62	2692.3	2639.03	2595.77	7050.58	5577.3	6064.35	6750.12	5461.04	5385.44
410.752	2	40.832	LILGNYK		7.05	1	ACSL4_HUMAN	Long-chain-fatty-acid--CoA ligase 4 OS=Homo sapiens GN=ACSL4 PE=1 SV=2		4659.76	1	1601.57	1603.88	1504.84	1799.17	1986.69	1987.48	2409.68	2410.54	2250.1	2647.92	2641.83	2429.25	2110.93	2264.3	2666.41	1754.26	1729.56	1744.9	1132.01	1314.84	1343.84	1889.78	2253.22	1993.8
1173.57	2	66.51	GVEGTWVDIC[160.0307]NNPAMEAEILK		6.7508	0.9	ACSL4_HUMAN	Long-chain-fatty-acid--CoA ligase 4 OS=Homo sapiens GN=ACSL4 PE=1 SV=2		5005.02	1	3439.68	3208.72	3116.43	7654.01	7243.37	7266.6	6061.08	6413.14	6813.89	4934.37	5138.73	5095.49	220.739	123.463	368.691	49.278	0	0	108.178	359.976	233.488	328.133	397.049	428.411
799.908	2	67.058	M[147.0354]MLSGGAPLSPQ[129.0426]THR		7.0333	0.94	ACSL4_HUMAN	Long-chain-fatty-acid--CoA ligase 4 OS=Homo sapiens GN=ACSL4 PE=1 SV=2		3562.19	1	545.816	559.597	727.003	1297.77	1357.93	1203.43	1259.53	1081.95	1105.8	1741.44	2031.62	1816.99	4384.36	4299.78	4796.19	1055.17	1092.77	1324.53	7905.59	4989.87	5763.44	2715.52	2080.34	2191.03
615.853	2	59.441	AVFPSMIGRPR		6.4235	0.91	ACTBL_HUMAN	Beta-actin-like protein 2 OS=Homo sapiens GN=ACTBL2 PE=1 SV=2		3113.83	1	6999.21	7519.55	8253.89	5433.64	5596.72	5710.15	6264.83	6621.02	7203.44	5697.59	6392.11	6311.3	25043.4	25769.1	27535.1	21788.3	23344.6	22593.8	14060.5	14218.4	15130.2	10857.7	11078	12542.1
1056.01	2	66.364	DLYTNTVLSGGTTMYPGIAHc[16.0187]		6.4267	0.99	ACTBM_HUMAN	Beta-actin-like protein 3 OS=Homo sapiens GN=ACTBL3 PE=1 SV=1		4699.3	0.97	2138.02	2105.82	1946.6	3136.09	2889.3	2918.58	3290.54	3502.08	3668.41	3228.2	3087.32	3216.02	662.961	641.917	544.494	1687.41	1714.31	1555.84	1987.9	2424.84	1896.26	3479.09	3719.32	3175.94
652.016	3	49.987	VAPEEHPVLLTEAPLNPK	63.81	8.2575	1	ACTG_HUMAN	Actin, cytoplasmic 2 OS=Homo sapiens GN=ACTG1 PE=1 SV=1	643	7873.22	1	288801	302426	298082	270321	266865	270940	352808	350359	346672	259846	257010	264454	583853	551993	574834	458184	428558	427214	267091	259559	254889	308587	291172	297777
1275.61	2	71.952	LC[160.0307]YVALDFEQEMATAASSSSLEK		6.8916	0.99	ACTG_HUMAN	Actin, cytoplasmic 2 OS=Homo sapiens GN=ACTG1 PE=1 SV=1		7873.22	1	7206.94	7486.35	7621.56	12109.7	11805.1	11270.2	11771.7	11810.9	12443	7037.7	7630.69	8050.67	0	0	0	1244.46	1494.08	1147.1	0	58.38	0	689.144	281.644	630.862
566.767	2	35.074	GYSFTTTAER	59.6	7.7201	1	ACTG_HUMAN	Actin, cytoplasmic 2 OS=Homo sapiens GN=ACTG1 PE=1 SV=1	737	7873.22	1	36373	35612.5	37641.2	25378	26720.3	27950.5	47002.5	46228.6	49093.4	34965.6	34081.7	37383.2	25309.7	24768	24799.8	56200.6	58329.6	59406.6	16380.5	16066.6	16523	19370.4	19526.1	19763.4
796.656	4	63.29	TTGIVMDSGDGVTHTVPIYEGYALPHAILR	72.99		0.82	ACTG_HUMAN	Actin, cytoplasmic 2 OS=Homo sapiens GN=ACTG1 PE=1 SV=1	737		1	15042.3	14647.4	14930.5	25935.3	25493.1	23013.6	30484.5	30057.6	29508.9	15493.9	15683.6	15498.9	6660.16	6301.61	6427.1	18921.1	19306.9	19762.4	2402.27	2406	2139.11	7383.3	7264.29	7094.08
781.712	3	54.274	KDLYANTVLSGGTTMYPGIADR		7.101	0.99	ACTG_HUMAN	Actin, cytoplasmic 2 OS=Homo sapiens GN=ACTG1 PE=1 SV=1		7873.22	1	6316.67	6814.79	6827.48	8959.3	10237.5	8987.12	9070.99	9288.17	9243.15	5416.9	4982.81	4619.45	12810	11493.8	12703.7	12985.9	12877.3	12485.2	7832.74	7988.81	7279.53	9209.42	9494.87	9504.45
1108.06	2	61.317	DLYANTVLSGGTTMYPGIADR		7.6396	1	ACTG_HUMAN	Actin, cytoplasmic 2 OS=Homo sapiens GN=ACTG1 PE=1 SV=1		7873.22	1	11946	11967.8	12587.1	20645.9	21468.7	22066.5	22153.9	24096	24626.1	9440.9	10647.3	10639	7382.47	6605.54	7290.13	14290.4	14582.3	14364.3	3141.05	3626.17	3262.43	6431.45	7760.66	7960.4
658.345	2	49.952	VAPEEHPVLLTE		6.7771	1	ACTG_HUMAN	Actin, cytoplasmic 2 OS=Homo sapiens GN=ACTG1 PE=1 SV=1		7498.21	1	437.26	428.218	444.199	463.129	335.013	368.841	742.558	847.306	796.133	291.67	392.749	377.359	652.75	448.646	479.418	445.704	456.681	405.529	70.017	122.478	130.936	522.03	614.617	670.059
652.357	3	51.583	VAPEEHPVLLTEAPLN[115.0269]PK	12.64		0.96	ACTG_HUMAN	Actin, cytoplasmic 2 OS=Homo sapiens GN=ACTG1 PE=1 SV=1	737		1	8508.28	8305.03	7721.88	8327.86	8584.49	8242.52	11507.9	10740	10929.6	5151.81	5107.35	5028.18	12597.9	12032.1	14232	8286.41	8142.46	7481.31	4091.89	2733.64	3056.41	5813.6	4552.33	4315.74
912.464	1	35.055	SFTTTAER		6.6464	1	ACTG_HUMAN	Actin, cytoplasmic 2 OS=Homo sapiens GN=ACTG1 PE=1 SV=1		7873.22	1	1781.71	1656.44	1913.61	1074.63	1116.54	1274.12	2230.59	2194.84	2478.62	1786.56	1737.59	1937.8	160.653	635.26	646.028	278.132	252.901	420.347	120.629	45.187	797.657	46.322	121.005	75.215
543.943	3	45.507	GYSFTTTAEREIVR		6.6349	0.95	ACTG_HUMAN	Actin, cytoplasmic 2 OS=Homo sapiens GN=ACTG1 PE=1 SV=1		5219.19	1	177.305	364.723	349.104	375.073	432.439	338.821	155.112	13.155	18.71	88.625	128.301	208.822	3676.86	1774.01	2089.4	3748.05	2870.27	2224.01	1202.6	571.812	816.458	1966.45	2338.41	2510.79
711.373	2	67.265	GYEEWLLNEIR		5.6326	0.96	ACTN1_HUMAN	Alpha-actinin-1 OS=Homo sapiens GN=ACTN1 PE=1 SV=2		564.851	1	16509.7	16264.9	15669.7	12964.1	11997.4	11443.4	17511.5	18014.7	18378.9	9914.16	10258.7	10167.9	3937.92	3446.02	3674.13	5953.89	6399.14	6035.11	5011.82	3046.87	3638.46	5501.48	4991.93	4877.15
693.897	2	75.666	VGWEQLLTTIAR	78.6	7.0653	1	ACTN1_HUMAN	Alpha-actinin-1 OS=Homo sapiens GN=ACTN1 PE=1 SV=2	128	564.851	1	33401.7	32873	31234.1	16520.7	16654.4	15998.9	32352.5	33796.2	33212.2	16374.1	16509.9	17023.7	3472.48	3119.45	3448.3	2872.32	2611.17	2623	1655.25	1216.89	1120.26	1464.46	1230.1	1307.94
670	3	68.905	AIMTYVSSFYHAFSGAQK	12.25	5.1916	0.89	ACTN1_HUMAN	Alpha-actinin-1 OS=Homo sapiens GN=ACTN1 PE=1 SV=2	128	564.851	1	7233.87	6474.52	5861.59	6663.91	6045.53	5757.88	7855.41	7470.23	7423.45	3837.38	3665.59	3565.49	751.773	758.2	736.603	2095	2201.88	1685.52	293.535	260.079	292.089	752.641	1280.85	1967.85
587.804	2	59.77	EGLLLWC[160.0307]QR	30.39	5.5795	1	ACTN1_HUMAN	Alpha-actinin-1 OS=Homo sapiens GN=ACTN1 PE=1 SV=2	128	564.851	1	21670.1	20549.6	20504	12065.3	12426.5	12190.5	19349.8	19531.6	18855.7	14843	14434.8	13306.1	10343.8	10696.9	12639	13064.7	13741.7	14586.6	11599.6	12751.6	13607.4	10671.3	9751.33	10895.8
599.852	2	45.714	AVFPSIVGRPR	35.79, 48.39	7.0779	0.91, 0.97	ACTS_HUMAN	Actin, alpha skeletal muscle OS=Homo sapiens GN=ACTA1 PE=1 SV=1	439, 737	6194.4	1	93260.9	90081.6	92730.9	75495.2	78753.1	71227.6	90671.4	91170.4	97855.8	61307.1	59571.6	56956	161597	160952	158049	132090	124505	126844	41103.4	42998.4	42562.6	46825.3	45682.8	46651
518.796	2	36.258	IKIIAPPER		6.4071	0.96	ACTS_HUMAN	Actin, alpha skeletal muscle OS=Homo sapiens GN=ACTA1 PE=1 SV=1		5789.12	1	2659.29	2742.72	2587.64	984.149	932.514	1111.52	870.323	833.644	945.623	744.621	744.582	856.806	7738.9	7440.96	8390.22	5444.38	5157.34	5233.99	1844.1	1952.01	2090.66	2393.34	2149.33	2163.38
488.723	2	27.168	AGFAGDDAPR	85.75	6.8014	1	ACTS_HUMAN	Actin, alpha skeletal muscle OS=Homo sapiens GN=ACTA1 PE=1 SV=1	737	7873.22	1	94824.9	88067	90788.1	59906.2	57131.4	62564.2	97995	92461.5	99657.7	42174.5	41072.9	46218.2	225465	228851	235559	149990	151335	150059	72116.6	83765.8	74672.4	60145.1	57241.3	57329.2
895.957	2	56.509	SYELPDGQVITIGNER	100.38	7.9701	1	ACTS_HUMAN	Actin, alpha skeletal muscle OS=Homo sapiens GN=ACTA1 PE=1 SV=1	737	7873.22	1	286305	290360	292824	205970	204743	214440	297421	305869	306075	207794	218189	209119	496590	479318	492807	364537	354766	351739	218711	213491	214456	204263	199484	205726
571.3012, 581.3172	2	42.032	EITALAPSTMK	32.38	6.860199928283691, 8.175999641418457	1	ACTS_HUMAN	Actin, alpha skeletal muscle OS=Homo sapiens GN=ACTA1 PE=1 SV=1	447	7498.2080078125, 7873.22119140625	1	30768.1	28910.6	27446.6	45144.5	44632.3	42928.8	48783.2	47281.6	44053.1	20697.2	20659.2	19914.5	43373.1	49697.8	47108.4	55505.5	52179	57569.4	21925.7	20281.2	23900.6	22399.8	26449.2	25653.4
505.916	3	40.811	IWHHTFYNELR	43.86	6.839	1	ACTS_HUMAN	Actin, alpha skeletal muscle OS=Homo sapiens GN=ACTA1 PE=1 SV=1	737	7498.21	1	103510	102100	103845	77145.3	74938.8	84293.8	120032	117219	122642	70925.7	74009.3	75130.5	1440.61	5213.36	87251.5	75.026	266.678	1159.5	2387.72	2000.33	22633	1422.98	1830.86	1286.41
654.309	3	52.405	YPIEHGIITNWDDMEK		7.4523	1	ACTS_HUMAN	Actin, alpha skeletal muscle OS=Homo sapiens GN=ACTA1 PE=1 SV=1		6676.56	1	14698	15453.1	14880.7	37886.1	38357.8	39477.3	38172.6	37429.1	34160	12046.7	11459.7	11289.9	2878.64	6003.87	9325.52	8688.7	13037.3	13592.4	698.336	645.626	1355.91	1304.83	1300.93	2158.02
452.21317, 677.8134	2, 3	21.638	DSYVGDEAQSKR	23.7, 76.21	8.1362	0.96, 1.0	ACTS_HUMAN	Actin, alpha skeletal muscle OS=Homo sapiens GN=ACTA1 PE=1 SV=1	570, 737	7873.22	1	36951	37675	39040.2	25709.6	23941.7	25953.4	37243.6	38090.7	36724.3	22056	22611.2	23982.7	102275	103552	105187	91124.2	88827.6	84770.8	28519.2	30950.6	30161.4	33272.9	32025.4	31298
599.779	2	23.368	DSYVGDEAQSK		7.5717	1	ACTS_HUMAN	Actin, alpha skeletal muscle OS=Homo sapiens GN=ACTA1 PE=1 SV=1		7873.22	1	59431.5	61426.3	59681.2	48240.8	48456.6	47210.6	73944.6	71890.5	71450.5	47660.1	44680.6	43943.2	98610.7	95124.7	104033	73816	77185.7	77701.1	33404	35249.3	32235.1	29541.1	28749.2	26534.8
398.239	2	29.52	IIAPPER	47.58	6.9269	1	ACTS_HUMAN	Actin, alpha skeletal muscle OS=Homo sapiens GN=ACTA1 PE=1 SV=1	737	7873.22	1	29022.8	27605.9	26893.8	20857	20877.2	21188.9	33385	32567.9	33555.9	20116.7	20735.6	21214.7	56052.5	58444.9	55567.1	39755.7	39803.1	38524.2	21082.7	21086.1	21960.4	16391.9	16164.8	16701.4
586.322	2	28.597	HQGVMVGMGQK		7.445	1	ACTS_HUMAN	Actin, alpha skeletal muscle OS=Homo sapiens GN=ACTA1 PE=1 SV=1		7873.22	1	697.957	467.804	717.075	3374.74	3098.68	4139.32	2864.62	2711.31	3436.05	683.921	666.495	914.279	3243.06	433.651	550.064	1352.41	1239.92	1294.24	921.214	1297.19	75.861	818.657	1511.54	734.637
896.454	2	57.742	SYELPDGQVITIGN[115.0269]ER		6.8513	0.99	ACTS_HUMAN	Actin, alpha skeletal muscle OS=Homo sapiens GN=ACTA1 PE=1 SV=1		3646.25	1	11958.7	11463.3	12923.6	7683.81	7222.16	7960.56	12857.1	13866.1	13947.3	6717.62	7375.86	6810.35	20809.3	18156.5	17670.8	10156.2	9140.84	9277.94	7505.45	6768.24	6547.34	5825.36	6537.69	6479.22
343.53143, 514.8005	2, 3	45.492	FPSIVGRPR	24.25, 55.56	6.2566	0.84, 0.97	ACTS_HUMAN	Actin, alpha skeletal muscle OS=Homo sapiens GN=ACTA1 PE=1 SV=1	447, 737	6194.4	1	103990	104261	105106	67908	69367	62232.9	105055	106472	106167	69925.9	68080.8	64768.2	265015	258196	259902	173864	170832	170492	75973.7	77203.5	75938.5	63595	65095.7	64123.8
473.284	2	50.982	AVFPSIVGR	56.93		1	ACTS_HUMAN	Actin, alpha skeletal muscle OS=Homo sapiens GN=ACTA1 PE=1 SV=1	737		1	23664.1	23239	23099.4	20139.2	19501.9	19480	34957.2	34838.3	33728.1	19706.4	19902.5	20068.7	27054	27149.6	28445.4	41763.2	38273.2	38943.8	6807.95	7903.01	8034.25	10711.1	10403.8	12130
564.336	2	45.556	VFPSIVGRPR		5.9675	0.92	ACTS_HUMAN	Actin, alpha skeletal muscle OS=Homo sapiens GN=ACTA1 PE=1 SV=1		6194.4	1	6274.44	6669.94	6799.8	4353.81	4785.7	3835.61	6579.21	6487.06	6563.68	4549.67	4328.28	3959.74	14168.9	13319.9	13838.3	8319.3	7676.6	7358.71	5049.29	5237.46	4994.79	5628.39	5820.36	5691.1
495.267	2	21.635	VGDEAQSKR		6.3382	0.99	ACTS_HUMAN	Actin, alpha skeletal muscle OS=Homo sapiens GN=ACTA1 PE=1 SV=1		6194.4	1	3469.45	3383.66	2918.47	2418.58	2495.67	2143.99	2925.55	2596.61	2551.28	2239.67	1987.04	1813.83	5765.85	5937.98	5476.43	3187.37	3070.94	3305.11	1949.22	2490.35	2368.57	1736.94	1546.91	1495.58
846.051	3	66.367	LC[160.0307]YVALDFENEMATAASSSSLEK		6.8265	0.98	ACTS_HUMAN	Actin, alpha skeletal muscle OS=Homo sapiens GN=ACTA1 PE=1 SV=1		6676.56	1	12661.8	13012.1	12576.4	14736.5	14318.1	14096.3	10309.1	10688	11009.6	7593.03	7610.72	7501.96	3524.24	3700.69	3579.58	3425.16	3683.49	3313.47	1815.8	2588	2717.46	4074.43	4336.18	3665.14
919.518	1	42.092	TALAPSTMK		6.6582	1	ACTS_HUMAN	Actin, alpha skeletal muscle OS=Homo sapiens GN=ACTA1 PE=1 SV=1		7873.22	1	535.408	449.347	380.063	1011.76	1133.04	1008.74	1206.22	1124.78	932.316	197.271	243.673	198.225	0	0	0	197.09	183.637	176.95	0	0	0	0	0	0
905.415	1	27.172	GFAGDDAPR		5.6156	0.9	ACTS_HUMAN	Actin, alpha skeletal muscle OS=Homo sapiens GN=ACTA1 PE=1 SV=1		7873.22	1	700.218	702.823	772.351	325.45	317.95	321.101	680.399	669.843	651.586	260.484	206.111	259.26	86.754	96.531	107.029	0	0	0	0	0	0	0	0	0
734.345	1	23.331	GDEAQSK		6.7941	1	ACTS_HUMAN	Actin, alpha skeletal muscle OS=Homo sapiens GN=ACTA1 PE=1 SV=1		7873.22	1	4720.08	4587.41	4731.85	3918.41	4115.74	3913.1	5984.3	5652.57	5988.84	3479.18	3217.05	3147.3	1550.94	2251.53	2524.41	1136.76	1143.09	1060.73	1690.32	1622.18	1674.38	1009.57	1204.58	1022.05
744.387	2	56.422	SYELPDGQVITIGN		5.6222	0.79	ACTS_HUMAN	Actin, alpha skeletal muscle OS=Homo sapiens GN=ACTA1 PE=1 SV=1		7353.1	1	3208.9	3417.46	3388.32	2866.92	2844.48	3186.22	2657.21	2764.66	2686.12	2033.9	2264.58	2211.57	1365.07	1085.67	1187.55	1054.86	1101.95	1189.75	388.477	1002.64	359.667	301.388	196.811	267.895
576.796	2	21.629	YVGDEAQSKR		6.6797	1	ACTS_HUMAN	Actin, alpha skeletal muscle OS=Homo sapiens GN=ACTA1 PE=1 SV=1		7448.38	1	982.811	944.32	861.506	854.104	824.768	750.575	817.17	792.581	752.591	389.25	354.869	369.385	5514.3	6229.5	5694.32	2959.99	3004.94	3065.34	926.918	1246.96	1347.77	655.6	609.103	713.536
662.022	3	57.608	GYSFVTTAEREIVRDIK		6.1979	0.89	ACTS_HUMAN	Actin, alpha skeletal muscle OS=Homo sapiens GN=ACTA1 PE=1 SV=1		6466.06	1	10151.6	9504.94	10542.7	2193.38	2137.19	2475.37	5535.54	5720.15	5697.76	9550.34	10970.5	10437.1	4416.03	4449.62	5060.78	4116.47	4148.89	4453.26	7879.24	9703.34	11041.5	594.019	2347.75	2809.61
852.463	2	56.474	YELPDGQVITIGNER		5.9093	0.79	ACTS_HUMAN	Actin, alpha skeletal muscle OS=Homo sapiens GN=ACTA1 PE=1 SV=1		7873.22	1	3424.76	3660.43	4250.53	2523.49	2781.6	3260.71	4048.44	4770.8	5339.84	4533.84	5193.68	4817.87	1478.98	1076.92	1046.49	1444.69	1821.71	1773.94	2363.86	2118.26	2095.9	2786.45	2759.64	3234.99
797.346	3	53.687	KDLYANNVMSGGTTM[147.0354]YPGIADR		7.1346	0.98	ACTS_HUMAN	Actin, alpha skeletal muscle OS=Homo sapiens GN=ACTA1 PE=1 SV=1		6676.56	1	61.799	73.357	142.219	242.557	161.032	93.726	0	0	67.729	0	0	0	128.217	0	590.48	79.513	0	186.54	1566.37	496.854	8.858	1608.37	635.541	211.291
424.698	2	27.104	FAGDDAPR		5.8927	0.96	ACTS_HUMAN	Actin, alpha skeletal muscle OS=Homo sapiens GN=ACTA1 PE=1 SV=1		7353.1	1	2475.17	2300.89	2411.86	1328.26	1259.89	1391.91	2473.56	2348.58	2681.15	944.53	762.988	1098.77	1592.6	1780.01	2026.91	812.362	917.172	921.029	733.07	569.945	537.669	653.777	501.303	536.481
833.426	1	23.349	VGDEAQSK		6.2456	1	ACTS_HUMAN	Actin, alpha skeletal muscle OS=Homo sapiens GN=ACTA1 PE=1 SV=1		7873.22	1	2049.56	2008.43	1910	1677.52	1717.96	1730.2	2903.29	2545.16	2742.83	1594.78	1578.93	1549.24	517.971	413.463	466.852	339.69	318.401	247.112	64.97	195.818	139.154	134.137	162.901	189.999
445.724	2	21.643	GDEAQSKR		6.3046	0.97	ACTS_HUMAN	Actin, alpha skeletal muscle OS=Homo sapiens GN=ACTA1 PE=1 SV=1		7873.22	1	570.36	534.375	465.032	445.091	510.232	415.156	629.558	551.867	599.27	499.186	369.974	384.172	2707.54	2804.53	3217.75	1575.83	1325.87	1620.88	1366.12	217.643	1321.12	581.403	546.337	604.928
405.748	2	23.688	IAPPERK		6.069	0.9	ACTS_HUMAN	Actin, alpha skeletal muscle OS=Homo sapiens GN=ACTA1 PE=1 SV=1		6194.4	1	1781.51	1690.01	1554.04	1764.28	1639.12	1468.09	1922.33	1923.18	1851.4	1785.46	1665.38	1431.64	5145.17	5091.34	4989.44	3772.3	3802.92	3568.83	2251.51	2481.4	2336.22	2540.75	2131.42	2192.95
678.026	3	53.21	ASFSAVPVLANPAATSGC[160.0307]RR		5.8945	0.79	ACY3_HUMAN	Aspartoacylase-2 OS=Homo sapiens GN=ACY3 PE=2 SV=1		221.745	0	32801.9	33687.5	35562	22784.8	25341.5	24988.7	27949.4	27354.4	29480	44063.1	44133.1	42364.6	23140.5	32627.9	34871.6	25965.8	26708.9	28002.5	30433.5	58689.7	62323.1	22146.1	29402.3	37680
314.534	3	42.246	AVLELLQR	31.57		0.99	ADAP1_HUMAN	Arf-GAP with dual PH domain-containing protein 1 OS=Homo sapiens GN=ADAP1 PE=1 SV=2			0.86	3494.97	3403.96	3144.15	2298.89	2298.67	2088.16	2761.61	2757.75	2548.4	1870.32	1689.49	1691.12	19862.1	21665.4	22138.3	17198.1	16056.9	16184.1	7047.45	6947.47	7517.8	8643.37	8416.52	7765.88
957.978	2	64.57	YGSVAFPNFEQGVAC[160.0307]LR		6.4363	0.98	ADAS_HUMAN	Alkyldihydroxyacetonephosphate synthase, peroxisomal OS=Homo sapiens GN=AGPS PE=1 SV=1		273.36	0.98	10231	10049.6	10721.5	7486.41	7231.32	7033.55	7978.23	8367.13	8460.76	6279.74	6398.43	6430.82	8159.14	7592.51	7847.38	9655.3	9042.23	9770.17	7918.57	7053.05	7559.91	4217.68	5211.27	5198.41
494.264	2	25.475	GLDRIEER	30.16	7.901	1	ADFP_HUMAN	Adipophilin OS=Homo sapiens GN=ADFP PE=1 SV=2	1068	15930.8	1	16978.6	17574.1	18216.7	16435.2	16207.9	18190.9	19666.7	19014.1	20279.8	32019.2	30767	31035.6	6020.11	6751.76	6983.77	13536	13381.7	12619.8	16424.1	19150.7	17776.3	17916.7	18486.3	17911.7
353.2106, 705.4256	1, 2	24.11	LGSLSTK	21.12	7.014500141143799, 8.07800006866455	0.84, 1.0	ADFP_HUMAN	Adipophilin OS=Homo sapiens GN=ADFP PE=1 SV=2	936	16988.0390625, 8094.076171875	1	18911.7	18889	13743.1	23099.2	23136.2	13448.5	25064.7	22522.9	19743.4	23282.5	23381.8	17964.1	14241.5	13887.7	15622.4	12136.4	12627	12325.5	39245.4	41376.3	37869.8	24798.6	23703	24442.3
468.746	2	24.292	AYQQALSR	51.47	8.8449	1	ADFP_HUMAN	Adipophilin OS=Homo sapiens GN=ADFP PE=1 SV=2	1141	19289.5	1	39189.6	38791.1	37910.9	49117.5	47523.4	47366.6	52075.4	47295.4	48948.8	71108.6	65811.1	67928.1	42660.5	40764.1	44163.6	42505	43470.1	43156.2	112255	116184	112760	87432.8	84177.8	82913.1
523.282	2	29.249	DAVTTTVTGAK		7.3228	1	ADFP_HUMAN	Adipophilin OS=Homo sapiens GN=ADFP PE=1 SV=2		18484.6	1	3095.03	2540.63	2678.38	4070.91	4099.99	4315.94	3980.33	3762.53	3892.27	5400.34	5589.01	5802.88	3928.62	5605.16	6165.33	2915.06	2770.45	3012.87	4209.61	4918.56	5390.63	2508.83	3596.35	3275.82
688.363	2	50.35	SVVSGSINTVLGSR		9.1116	1	ADFP_HUMAN	Adipophilin OS=Homo sapiens GN=ADFP PE=1 SV=2		19289.5	1	187670	185757	187913	217703	217362	219568	218121	208988	212044	304942	293823	307912	168140	172009	176338	162770	159982	162867	405088	398138	403569	325813	307069	306211
643.3462, 964.5237	2, 3	48.037	KVEGFDLVQKPSYYVR	48.44, 96.58	6.3982	1	ADFP_HUMAN	Adipophilin OS=Homo sapiens GN=ADFP PE=1 SV=2	1068, 1141	3703.83	1	112813	124248	118197	201708	195014	197799	181519	176681	184450	218379	214640	217202	72433.2	70094.5	72645.5	86302.6	81505.1	79479.8	196901	196183	191453	167266	170745	172077
740.965	3	31.339	SIGYDDTDESHC[160.0307]AEHIESR	70.63	9.134	1	ADFP_HUMAN	Adipophilin OS=Homo sapiens GN=ADFP PE=1 SV=2	1141	19289.5	1	81643.1	84983	85538.1	119502	111087	136619	111457	104208	133445	156550	146552	172668	60916.7	59795.8	54976.2	71705.3	77145.9	77842.3	180628	178343	185977	153120	140472	133728
853.997	2	51.841	LPILNQPSTQIVANAK	131.48	9.1346	1	ADFP_HUMAN	Adipophilin OS=Homo sapiens GN=ADFP PE=1 SV=2	1141	19289.5	1	190944	182828	182122	247266	246448	248761	247732	237111	230643	333798	322353	318936	68153.4	67805.1	70564.4	115241	112162	109024	194196	191363	191116	159348	151713	154921
830.758, 1245.6505	2, 3	69.212	SELLVEQYLPLTEEELEKEAK	35.39, 66.49	9.0294	0.99, 1.0	ADFP_HUMAN	Adipophilin OS=Homo sapiens GN=ADFP PE=1 SV=2	1068, 1141	19289.5	1	194090	186124	178997	212259	208861	198563	214884	219236	218995	326957	330255	330402	55795.5	51249.2	52964.8	63770.2	61307	61913.1	169627	157464	161321	157887	147734	156253
1099.23	3	82.723	VVNLPLVSSTYDLMSSAYLSTKDQYPYLK	31.51	7.8559	0.84	ADFP_HUMAN	Adipophilin OS=Homo sapiens GN=ADFP PE=1 SV=2	1141	19289.5	1	13667.2	13235.4	11031.7	20681.5	20285.4	19192.6	18946.1	17524.6	15909.2	20682.7	19385.7	18916.3	8953.36	8592.32	9539.97	8742.33	8881.34	8975.62	27070.8	30809.6	29862.6	16008.1	17309	17345.1
823.6612, 1097.9065	3, 4	66.845	NLTQQLQTTC[160.0307]HTLLSNIQGVPQNIQDQAK	115.46, 36.14	9.0818	1	ADFP_HUMAN	Adipophilin OS=Homo sapiens GN=ADFP PE=1 SV=2	1141	19289.5	1	80999.1	83870.4	76596.9	108462	106359	109156	101830	109017	105966	168297	168065	167091	21230.1	18742.3	20556.2	48898.3	52385.7	52513.1	89517.9	82696.9	82334.1	82194.1	80715.2	80212
549.53656, 732.39813	3, 4	52.732	SQQTISQLHSTVHLIEFAR	57.44, 61.6	6.065199851989746, 8.83590030670166	0.91, 1.0	ADFP_HUMAN	Adipophilin OS=Homo sapiens GN=ADFP PE=1 SV=2	1141, 428	10584.099609375, 19289.5390625	1	97233.7	94215.2	99194.5	139186	148224	141621	136095	129493	129613	196045	178885	178777	26528.8	24530.5	28776.3	76522.8	77174.9	77838.4	71735.7	76424.1	80162.2	88349.9	105012	112397
789.411	2	44.249	LEPQIAVANTYAC[160.0307]K		8.7404	0.91	ADFP_HUMAN	Adipophilin OS=Homo sapiens GN=ADFP PE=1 SV=2		19289.5	1	43434.7	46398.6	47126.7	65832.3	68760.2	63595.3	68057	67835.8	63620.8	107796	106172	100629	14168.5	16032.8	15042.4	28958.2	28079.7	28618.5	13043.8	14040.5	13644.3	19817	19324	19851.1
1081.57	2	72.201	SELLVEQYLPLTEEELEK	88.46	9.3065	1	ADFP_HUMAN	Adipophilin OS=Homo sapiens GN=ADFP PE=1 SV=2	1141	19289.5	1	100149	104375	99320.5	165812	163918	157847	155952	161355	156097	177732	180828	180434	2764.6	2793.39	2528.12	1270.43	1493.07	1760.65	5268.73	4944.55	5591.34	1425.39	1998.27	1438.81
1194.63	2	82.472	VVNLPLVSSTYDLMSSAYLSTK	88.81	8.1842	1	ADFP_HUMAN	Adipophilin OS=Homo sapiens GN=ADFP PE=1 SV=2	1141	19289.5	1	14907.7	14789.1	13445.6	29027.2	28668	28134	25531.6	25410	22843.2	31336.5	31268.1	30461.7	469.384	721.328	653.297	3332.13	3341.32	3620.92	1936.86	3644.88	3357.74	2800.6	3496.23	3436.96
612.326	2	69.232	LYLSWVEWK	40.4	8.8647	1	ADFP_HUMAN	Adipophilin OS=Homo sapiens GN=ADFP PE=1 SV=2	1141	19289.5	1	50490.2	45237.3	41277.1	86672.6	84080.2	79781.3	84343.4	85201.4	80270.5	94945.1	95011.6	92284	1050.92	1205.27	1382.12	934.651	1022.8	1200.3	761.38	531.099	777.874	341.211	469.525	812.777
583.302	2	37.413	EVSDSLLTSSK	59.74	8.6422	1	ADFP_HUMAN	Adipophilin OS=Homo sapiens GN=ADFP PE=1 SV=2	1141	19289.5	1	9679.46	9492.99	9465.61	15657.9	15917.2	16251.7	17648	17216	17657.2	26344	26651.7	27333.9	141.932	206.358	54.649	7645.8	8642.4	8899.99	1732.02	1714.03	2105.1	2692.2	2736.82	2593.53
804.416	2	56.032	MMQLVSSGVENALTK	70.06		1	ADFP_HUMAN	Adipophilin OS=Homo sapiens GN=ADFP PE=1 SV=2	1141		1	6257.65	7011.5	7206.35	24697.2	24779.3	28170.8	15874.8	16632.8	15786.5	15273.5	16026.5	14756.8	295.964	925.62	1064.52	2589.91	3074.48	3293.4	2758.92	3369.86	3241.02	7037.63	6489.13	6717.13
837.488	2	62.121	TITSVAMTSALPIIQK	87.24	8.7758	1	ADFP_HUMAN	Adipophilin OS=Homo sapiens GN=ADFP PE=1 SV=2	1141	19289.5	1	10129	9427.61	8929.32	32040.6	30688.5	31208.2	24727.9	26187	25543.7	30881.6	32078.8	30794	3943.27	3222.33	3851.2	1422.28	1289.09	1500.62	4332.25	3587.29	3932.95	1528.31	2229.37	1938.26
612.289	2	31.835	SVC[160.0307]EMAENGVK		7.0764	1	ADFP_HUMAN	Adipophilin OS=Homo sapiens GN=ADFP PE=1 SV=2		18484.6	1	9019.69	8143.59	8904.89	12022.4	11872.7	13980.4	9944.14	9400.5	10338.3	9180.94	9043.71	10826.6	3184.14	2881.09	2232.8	5052.16	5660.48	6129.9	6017.93	6347.19	6777.9	7473.43	7157.46	6871.06
732.719	3	53.92	SQ[129.0426]QTISQLHSTVHLIEFAR		7.2597	1	ADFP_HUMAN	Adipophilin OS=Homo sapiens GN=ADFP PE=1 SV=2		12553.4	1	7498.05	6782.27	7618.06	12270.1	12543.9	11978.2	10896.2	11033.4	12003.4	16804.4	17207.4	15013.2	9085.9	10272.6	9545.31	6153.18	7039.51	7595.95	6962.21	7686.49	7438.25	8593.15	6023.03	7287.25
442.25	2	23.538	PQPSVVTR	46.46	8.1924	1	ADFP_HUMAN	Adipophilin OS=Homo sapiens GN=ADFP PE=1 SV=2	1141	18484.6	1	25316.1	24659.6	24014.1	25950.2	24955	25424	29380.7	28477	27901.1	42153	40085.3	39516	11389.3	13952.3	15313.7	22085.4	23252.4	23495.3	28962.5	31147.9	32749	32525.3	30391.3	31046.2
674.267	3	31.317	GYDDTDESHC[160.0307]AEHIESR	53.22	7.8406	1	ADFP_HUMAN	Adipophilin OS=Homo sapiens GN=ADFP PE=1 SV=2	1068	19289.5	1	18357	16387.9	17271.6	23321.2	26344.3	27777	24808	26003.9	25113.5	37313.2	36765.3	41729.4	5323.45	5387.12	4714.54	4101.94	4852.95	4400.9	17749.8	17050.6	18228.6	13008.6	9662.22	10024.8
831.099	3	70.797	SELLVEQ[129.0426]YLPLTEEELEKEAK	25.72		0.99	ADFP_HUMAN	Adipophilin OS=Homo sapiens GN=ADFP PE=1 SV=2	1141		1	28564.9	27636.2	26391.5	23653.1	22897.4	22541.2	31531.4	33346.3	32255.5	44401.5	44072.2	44121.8	486.513	491.808	834.236	639.129	588.479	827.929	1939.37	1689.93	1902.87	3522.72	3576.88	3647.95
1078.25	3	78.67	TITSVAMTSALPIIQKLEPQIAVANTYAC[160.0307]K		7.3698	1	ADFP_HUMAN	Adipophilin OS=Homo sapiens GN=ADFP PE=1 SV=2		16988	1	5927.32	5478.37	5007.96	6864.45	6739.36	6424.1	7425.37	7037.14	6617.48	7763.67	8173.9	7571.01	670.152	794.564	582.986	321.115	346.374	430.106	1367.78	2074.8	1850.48	359.769	253.905	122.054
677.389	1	29.286	TTVTGAK		7.5016	1	ADFP_HUMAN	Adipophilin OS=Homo sapiens GN=ADFP PE=1 SV=2		19289.5	1	4846.46	4248.39	4551.55	5929.06	5938.08	6630.07	5965.05	5818.14	6214.6	8095.26	7915.62	8805.18	621.578	789.826	972.062	835.784	903.501	1038.18	932.03	1075.2	1597.13	956.57	933.177	1125.17
409.20923, 817.4189	1, 2	24.58	IQDAQDK		6.5355000495910645, 7.670100212097168	0.93, 1.0	ADFP_HUMAN	Adipophilin OS=Homo sapiens GN=ADFP PE=1 SV=2		19289.5390625, 8353.349609375	1	22398.1	22372.1	22007.5	19261.8	18833.8	18815.9	21379.6	20261.3	20536.7	27511.5	25753.5	26942.9	19060.5	20730.4	22100.7	13564.4	15217.4	14801.4	24115.4	26616	26112.9	22174.5	22459.4	23231.6
469.242	2	25.994	AYQ[129.0426]QALSR		6.9517	0.92	ADFP_HUMAN	Adipophilin OS=Homo sapiens GN=ADFP PE=1 SV=2		3703.83	1	4863.55	5389.64	4493.08	7381.13	7267.13	7138.93	7737.57	7158.39	7531.3	11120.7	10319.8	10723.5	2710.84	1732.05	2485.24	1433.06	1668.34	1894.65	10182.1	9953.66	9062.18	8846.08	8072.65	6988.76
594.996	4	28.972	RSIGYDDTDESHC[160.0307]AEHIESR		6.8856	0.99	ADFP_HUMAN	Adipophilin OS=Homo sapiens GN=ADFP PE=1 SV=2		15930.8	1	5667.31	5158.17	5174.1	7054.63	7057.39	9259.97	7111.87	6489.04	7617.06	11410.6	10465.6	12710.8	5889.27	5415.25	5428.42	4519.38	4534.06	5161.91	11606.3	12607.9	12869.6	6939.51	8692.46	9769.27
668.332	2	44.447	PQIAVANTYAC[160.0307]K		7.2747	1	ADFP_HUMAN	Adipophilin OS=Homo sapiens GN=ADFP PE=1 SV=2		19289.5	1	591.747	729.993	718.988	777.893	733.913	745.368	516.183	638.111	461.675	471.396	531.326	601.636	1098.44	628.799	877.043	771.156	806.027	809.574	555.205	326.524	265.771	562.612	304.131	354.356
545.818	2	50.281	SGSINTVLGSR		6.9552	0.99	ADFP_HUMAN	Adipophilin OS=Homo sapiens GN=ADFP PE=1 SV=2		17631.7	1	375.77	530.793	481.195	495.293	478.207	400.595	304.924	431.196	341.193	569.076	484.007	490.291	236.591	281.528	114.874	249.559	306.465	213.995	247.207	303.37	338.375	216.065	310.281	236.318
778.445	1	29.279	TTTVTGAK		7.5049	1	ADFP_HUMAN	Adipophilin OS=Homo sapiens GN=ADFP PE=1 SV=2		19289.5	1	27410.4	25739.7	25901.4	34835.2	35009.3	38111.4	36438.3	35309.6	37928.3	46523.9	45152.2	49588.4	4822.22	5239.92	5311.81	3379.41	3713.48	3855.71	8321.66	8650.62	9232.79	4653.44	5021.85	5064.94
619.815	2	44.24	QIAVANTYAC[160.0307]K		6.3241	0.95	ADFP_HUMAN	Adipophilin OS=Homo sapiens GN=ADFP PE=1 SV=2		17631.7	1	3726.86	3906.64	3998.34	5205.07	5591.75	5577.5	2540.57	2381.51	2628.36	4065.24	3887	4033.82	5062.39	5450.74	5909.75	2753.58	2541.74	2661.91	5554.54	5986.3	6196.06	8120	8508.73	8480.93
655.258	3	31.278	YDDTDESHC[160.0307]AEHIESR		7.1333	0.92	ADFP_HUMAN	Adipophilin OS=Homo sapiens GN=ADFP PE=1 SV=2		18484.6	1	517.127	366.83	353.141	626.7	718.884	691.53	734.762	728.434	582.387	1139.38	1153.55	1181.96	658.438	382.671	32.39	43.615	65.389	50.111	79.734	547.714	346.917	32.339	191.433	180.381
790.046, 790.06683, 790.0772	3	62.883	DAVTTTVTGAKDSVASTITGVMDK		7.219299793243408, 7.313499927520752, 7.364200115203857	0.96, 0.99	ADFP_HUMAN	Adipophilin OS=Homo sapiens GN=ADFP PE=1 SV=2		12545.919921875, 16988.0390625, 9739.2734375	1	1892.4	1853.64	1979.19	1066.23	996.914	1086.84	1094.21	1008.03	1191.26	1198.17	1365.51	1592.98	2133.27	2565.72	2985.98	1790.49	1881.51	2459.45	8470.8	7537.17	7276.57	11540.6	8777.1	8008.23
745.874	6	55.468	MKESLDDVMDYLVNNTPLNWLVGPFYPQLTESQNAQDQGc[16.0187]		6.3725	0.9	ADFP_HUMAN	Adipophilin OS=Homo sapiens GN=ADFP PE=1 SV=2		12545.9	1	4870.69	4999.08	4537.16	3229.7	2638.8	3259.98	3625.64	3429.56	3781.88	5267.49	5176.45	4938.62	5251.92	4116.2	4047.05	2856.03	4266.33	5130.41	7781.6	6559.56	5308.24	2170.76	1956.45	2361.47
660.706	3	52.663	QTISQLHSTVHLIEFAR		7.4834	1	ADFP_HUMAN	Adipophilin OS=Homo sapiens GN=ADFP PE=1 SV=2		19289.5	1	3082.76	2701.41	2471.68	4418.77	4844.6	4361.69	4608.49	4592.37	4012.16	6714.08	5955.89	6173.09	30.393	2.828	0	99.517	46.516	126.293	22.392	91.495	295.561	52.374	82.915	154.367
595.303	3	48.946	NAASFKEVSDSLLTSSK		7.5111	0.91	ADFP_HUMAN	Adipophilin OS=Homo sapiens GN=ADFP PE=1 SV=2		18484.6	1	2133.61	2107.36	2123.63	2164.89	2112	2154.15	2375.25	2198.05	2107.65	4625.15	4273.49	5167.53	1041.23	1922.66	633.982	4122.6	3343.06	2888.28	1342.33	2714.35	2144.66	3778.99	3497.3	4191.73
1098.24	3	71.097	NLTQQLQTTC[160.0307]HTLLSN[115.0269]IQGVPQNIQDQAK		7.3885	0.97	ADFP_HUMAN	Adipophilin OS=Homo sapiens GN=ADFP PE=1 SV=2		13640.2	1	3902.61	3734.02	3823.66	6167.37	5703.75	5581.02	5116.93	5339.08	5657.21	8454.2	8881.15	8739.5	0	0	0	94.412	109.054	131.966	0	0	0	0	2.27	0
947.53	1	69.231	LSWVEWK		6.822	1	ADFP_HUMAN	Adipophilin OS=Homo sapiens GN=ADFP PE=1 SV=2		15930.8	1	591.25	488.168	463.952	1217.59	1229.96	1096.9	1088.42	1224.81	1123.23	1224.48	1266.86	1244.73	0	0	0	0	0	0	0	0	0	0	0	0
975.558	1	69.177	EELEKEAK		6.9651	0.99	ADFP_HUMAN	Adipophilin OS=Homo sapiens GN=ADFP PE=1 SV=2		18484.6	1	2422.62	2113.2	2263.49	2117.28	2199.87	2075.55	1250.79	1448.06	1448.74	981.078	1068.54	1215.42	0	0	0	0	0	0	0	0	0	0	0	0
433.232	2	24.258	YQQALSR		7.0761	1	ADFP_HUMAN	Adipophilin OS=Homo sapiens GN=ADFP PE=1 SV=2		19289.5	1	1163.41	1234.56	878.448	1202.62	1014.09	1011.12	1300.18	978.678	981.263	1786.38	1572.98	1579.53	219.821	184.134	464.269	796.084	797.744	977.89	41.763	78.554	120.841	334.35	180.422	296.913
475.73828, 484.74326	2	56.522	EALDFFAR	51.89	6.65910005569458, 8.121800422668457	1	ADH1_YEAST	Alcohol dehydrogenase 1 OS=Saccharomyces cerevisiae GN=ADH1 PE=1 SV=4	544	6695.08	1	27889.7	29045.8	29162.2	24087.6	24275.4	23498.5	27749.2	27989.1	28055.3	31124.7	31866.9	29247.5	153506	157011	159373	102369	100363	99546.2	167917	161713	164931	170064	164245	166688
656.853	2	62.887	SIGGEVFIDFTK	53.06	8.0158	1	ADH1_YEAST	Alcohol dehydrogenase 1 OS=Saccharomyces cerevisiae GN=ADH1 PE=1 SV=4	544	5466.8	1	9997.68	8999.36	9105.9	3945.62	3606.05	3356.14	6332.96	6916.38	6770.82	4698.02	4811.58	4727.39	31562.2	33201.6	31476.9	66796.2	72628.1	76984.9	54858.2	56391.2	53591.9	106138	113774	120155
472.753	2	34.827	VLGIDGGEGK	53.68	7.7686	1	ADH1_YEAST	Alcohol dehydrogenase 1 OS=Saccharomyces cerevisiae GN=ADH1 PE=1 SV=4	353	6695.08	1	9381.45	8928.87	9022.48	7260.98	7520.53	7803.38	8240.7	8241.89	8187.18	10223.3	9284.18	9612.24	37536.6	37344.3	39486.8	17957.3	18561.8	19106.4	38837	38827.4	39268.6	33381.3	33004.2	32606.1
814.512	1	48.79	DIVGAVLK		6.8382	1	ADH1_YEAST	Alcohol dehydrogenase 1 OS=Saccharomyces cerevisiae GN=ADH1 PE=1 SV=4		2171.73	1	13251.6	13638.5	14341.7	11148.6	11465.6	12401.2	12886	12666.9	13559.6	14429.2	15184.1	17089	17321.8	17031.5	17333	11261.5	11001.2	10547.7	16011.7	17053	17118.8	17054.4	17830.7	18082.3
568.798	2	35.616	GVIFYESHGK	43.78	7.9811	0.91	ADH1_YEAST	Alcohol dehydrogenase 1 OS=Saccharomyces cerevisiae GN=ADH1 PE=1 SV=4	544	6695.08	1	21465.8	19938.6	22203.2	15793.7	17324.8	19181	20417.7	19338.8	23314.4	19640.2	20286.3	21080.7	36913.7	34132.7	35955.2	32808.4	31094.5	30403.1	32727.9	35559.7	34763.3	36027.5	37120.9	39828
693.888	2	44.277	ANGTTVLVGMPAGAK	57.08	7.7432	1	ADH1_YEAST	Alcohol dehydrogenase 1 OS=Saccharomyces cerevisiae GN=ADH1 PE=1 SV=4	544	6695.08	1	8603.99	9119.64	8365	10653.5	10778	9250.45	10577.8	9879.47	8993.96	8786.86	8798.23	7291.54	31033.4	28869.1	29287.7	17454.4	17662.5	17588.3	33636.2	33430.9	32558	28133.6	29624.9	31131.8
406.22202, 811.4315	1, 2	23.151	YVVDTSK		7.548600196838379, 7.770500183105469	1	ADH1_YEAST	Alcohol dehydrogenase 1 OS=Saccharomyces cerevisiae GN=ADH1 PE=1 SV=4		2283.424072265625, 6695.078125	1	15468.7	15759	15251.7	13832.1	13588.5	13053.8	15505.3	15357	15310.6	16960.1	16287.9	15539.4	28453.5	28303.8	30452.3	17598.6	18909.2	18359.8	31308.1	33156.9	31995.8	28110.1	28020.6	27234.2
507.307	2	47.114	ANELLINVK	46.29	8.1558	1	ADH1_YEAST	Alcohol dehydrogenase 1 OS=Saccharomyces cerevisiae GN=ADH1 PE=1 SV=4	544	6695.08	1	15686	16399.2	16131.3	14256.2	14116.1	13462.9	15196.3	14122.3	14157.4	16201.1	15610.5	15439.6	91005	90882.6	90328.6	58367.7	55845.7	56633.2	90022.5	96884.6	95636.5	102985	101236	101750
418.73	2	33.152	IGDYAGIK	35.9	6.8109	1	ADH1_YEAST	Alcohol dehydrogenase 1 OS=Saccharomyces cerevisiae GN=ADH1 PE=1 SV=4	544	5728.97	1	25907	24813.3	25699.6	19392.1	19090	20265.3	22928.3	21997	23301.4	25322.9	24395.2	26782.2	84932.2	88657.6	85228.3	47156.8	46853.7	47735.8	91583.3	85600.2	89658.2	83628.8	78825.8	76966.6
626.329	2	46.941	SISIVGSYVGNR	64.55	8.449	1	ADH1_YEAST	Alcohol dehydrogenase 1 OS=Saccharomyces cerevisiae GN=ADH1 PE=1 SV=4	544	6695.08	1	43460.7	48718.5	47400.3	36519.2	36658.5	35836.7	43542.8	41018.9	40622.1	44811.7	43428.3	39790.3	213211	211917	211585	128017	126921	126163	236769	244908	247010	222101	221876	223621
724.389	2	58.167	VVGLSTLPEIYEK		8.7678	1	ADH1_YEAST	Alcohol dehydrogenase 1 OS=Saccharomyces cerevisiae GN=ADH1 PE=1 SV=4		6695.08	1	65026.6	66482.8	68860.6	56187.6	57271.7	56957.5	64831.8	66830.9	66007.3	77374.3	80305.6	76276	237682	227712	240158	137471	138433	134293	259340	244701	244078	228029	227708	226073
540.27844, 540.28705	3	50.954	VLGIDGGEGKEELFR	23.3, 24.23	7.6632	0.88, 1.0	ADH1_YEAST	Alcohol dehydrogenase 1 OS=Saccharomyces cerevisiae GN=ADH1 PE=1 SV=4	330, 544	6695.08	1	16376.1	15759.7	15810.5	14174.3	13975	14014	14421.3	14295.7	13735.7	13735.5	13698.4	14182.4	93538.9	91595.2	95274.6	52117.2	50597.2	50761.3	88463.2	86826.5	83064.1	82182.2	76239.2	78834
678.335	2	44.462	C[160.0307]C[160.0307]SDVFNQVVK		6.5327	0.94	ADH1_YEAST	Alcohol dehydrogenase 1 OS=Saccharomyces cerevisiae GN=ADH1 PE=1 SV=4		5061.44	1	5313.82	6588.51	6711.32	5788.77	5907.17	5459.47	5102.82	5192.93	4655.77	5513.89	5916.55	5523.83	29594.2	30266.4	30565.7	13614.3	13916.6	13414.9	31834.3	32829.1	34802.1	14794.8	14360.7	14638.6
447.276	2	32.043	DIPVPKPK		7.5577	1	ADH1_YEAST	Alcohol dehydrogenase 1 OS=Saccharomyces cerevisiae GN=ADH1 PE=1 SV=4		6060.89	1	12376.1	12212.5	11899.6	10028.2	9462.17	10646.9	10645.7	10417.4	11225.5	10737.1	10773.4	11413.2	34460.9	35078.9	31522.2	20914.7	19681.6	21374.6	32616.6	36922.4	38496.6	36534.6	36551.9	34677
673.689	3	52.217	LPLVGGHEGAGVVVGMGENVK		7.0115	0.98	ADH1_YEAST	Alcohol dehydrogenase 1 OS=Saccharomyces cerevisiae GN=ADH1 PE=1 SV=4		6695.08	1	2149.87	1839.28	2462.51	2071.51	2097.47	2422.21	2825.39	3302.86	2694.13	1866.94	1866.63	1627.85	10478.2	9420.22	8705.6	11689.2	11292.8	11461.8	16385	17866.2	17972.3	17270.2	16446.6	17334.8
467.228	2	29.615	MSIPETQK		6.2412	0.96	ADH1_YEAST	Alcohol dehydrogenase 1 OS=Saccharomyces cerevisiae GN=ADH1 PE=1 SV=4		5037.78	1	5910	5216.62	5566.1	3035.59	3193.07	3635.05	4080.02	3667.39	4053.84	4048.64	4051.37	4709.58	4493.98	5422.84	4549.47	3424.66	3950.04	4457.12	3554.36	3302.02	3265.53	3771.16	3583.27	3196.96
434.19913, 867.41425	1, 2	35.677	FYESHGK		5.937900066375732, 6.605000019073486	0.97, 0.99	ADH1_YEAST	Alcohol dehydrogenase 1 OS=Saccharomyces cerevisiae GN=ADH1 PE=1 SV=4		2171.73291015625, 6695.078125	1	1547.42	1517.57	1480.85	1184.77	1235.86	1106.96	1335.7	1299.38	1217.46	1732.63	1961.23	1952.32	2476.14	2504.07	2437.05	1519.4	1422.39	1542.14	2508.15	2516.17	2279.43	2003.76	2450.02	2341.72
723.382	1	33.097	GDYAGIK		7.1679	1	ADH1_YEAST	Alcohol dehydrogenase 1 OS=Saccharomyces cerevisiae GN=ADH1 PE=1 SV=4		5728.97	1	21847	21044.1	22786.8	16821.7	16663.3	19391.9	19358.6	19228.5	21103.7	21850.5	21481.9	24411.7	10733.4	11877.5	11747.1	5762.35	6235.22	5998.32	13008.3	12298.9	13034.2	9208.08	8974.92	10493.6
564.829	2	53.269	IIGIDLNKDK		5.9123	0.85	ADH7_HUMAN	Alcohol dehydrogenase class 4 mu/sigma chain OS=Homo sapiens GN=ADH7 PE=1 SV=1		194.659	0.6	64076.4	64838.7	63160.1	35171.2	37014.3	35660.5	53498.1	48941.7	53833.8	68953	68705.8	67234.8	121665	119604	123702	72041	70289.1	71271.3	168561	164167	159337	101073	95582.4	99655.7
610.3459, 1219.6903	1, 2	57.21	DFLAGGVAAAISK	62.38	5.715199947357178, 6.073599815368652	0.88, 1.0	ADT2_HUMAN	ADP/ATP translocase 2 OS=Homo sapiens GN=SLC25A5 PE=1 SV=6	62	227.81790161132812, 671.784912109375	1	22626.8	22795.8	25548.3	16194.8	16282.5	17938.2	17289.7	19213.2	19563	13350.9	14417.5	14543.7	44094.3	41690.7	42753.1	42652	44043	43244	22892.5	23013.7	23276.8	21790.1	23535.4	23961.7
428.748	2	28.215	TAVAPIER		5.9059	0.99	ADT2_HUMAN	ADP/ATP translocase 2 OS=Homo sapiens GN=SLC25A5 PE=1 SV=6		671.785	1	9723	9023.25	8818.43	6413.95	6396.65	6835.07	7788.82	7849.38	8095.11	5956.96	5705.71	6432.42	21344.9	20549.1	21921.5	19056.6	19024.1	19356.6	13238.5	14592.5	13910.5	11168.6	10786.3	10495
610.309	2	49.583	AAYFGIYDTAK	27.78	5.8419	0.98	ADT2_HUMAN	ADP/ATP translocase 2 OS=Homo sapiens GN=SLC25A5 PE=1 SV=6		393.359	1	15314.4	16522.3	16700.8	12305	11858	12560.9	16263.5	15055.3	15713.2	13588.7	13739.7	15297.9	11727.6	11809	11329.7	12075.2	12377.6	12212.8	10636.5	9922.45	9073.24	8832.12	8658.38	8933.93
1398.7	2	77.212	YFAGNLASGGAAGATSLC[160.0307]FVYPLDFAR		6.4986	0.89	ADT2_HUMAN	ADP/ATP translocase 2 OS=Homo sapiens GN=SLC25A5 PE=1 SV=6		671.785	1	13973.7	14648.7	13317.7	10273.2	9683.25	9998.32	12125.1	12636.5	12217.9	10897.6	11937.4	11841.8	2814.06	3466.28	3161.15	80.767	0	0	2202.05	2990.89	2786.02	0	107.519	0
620.313	2	43.02	GEGPDVDVNLPK	33.61		0.94	AHNK_HUMAN	Neuroblast differentiation-associated protein AHNAK OS=Homo sapiens GN=AHNAK PE=1 SV=2	128		1	19950.6	19834.7	19144.9	19078.9	19920.2	19725.2	13804.3	14092.9	14220.5	11278.3	11110.8	10575.8	5662.41	6287.3	6063.85	6585.06	5950.88	6485	10509.7	12046.5	11728.9	7411.86	8145.86	8347.63
455.24762, 909.4764	1, 2	29.834	ASVETGFAK		5.972300052642822, 6.069200038909912	0.84, 0.99	AIFM2_HUMAN	Apoptosis-inducing factor 2 OS=Homo sapiens GN=AIFM2 PE=2 SV=1		388.2475891113281, 591.8812255859375	1	6970.21	7257.56	6849.76	7300.32	7419.02	6514.38	7756.55	7591.8	7322.43	9428.2	9608.3	9063.11	2878.16	3379.06	2691.3	4676.17	4136.16	3873.34	3487.52	3473.2	3534.56	3935.75	3562.8	3874.41
703.704	3	59.917	VSNLEELPLNEYREYIK	14.46	5.325	0.87	AIFM2_HUMAN	Apoptosis-inducing factor 2 OS=Homo sapiens GN=AIFM2 PE=2 SV=1	47	591.881	1	8240.77	7967.25	7609.13	5728.02	5862.25	5805.89	8156.81	7885.69	7521.43	13946.2	14181.7	13612.7	8271.47	6783.61	9522.72	16725.9	16842	16655.8	19132.5	18274.9	18603.3	28126.2	26580.6	28881.2
541.777	2	56.027	DLFVSTSWK		6.1184	0.98	AIFM2_HUMAN	Apoptosis-inducing factor 2 OS=Homo sapiens GN=AIFM2 PE=2 SV=1		591.881	1	8474.54	8863.68	8810.67	10336.9	9529.64	10222.1	11341.7	11090.1	10759.8	12208.2	12183.7	11521.9	8253.16	8521.87	9061.57	7747.35	8365.11	7954.18	14705.2	13830.6	13717.7	11781.1	11021.4	11592.1
844.976	2	61.949	GTEVATNLVILC[160.0307]TGIK		6.1408	0.96	AIFM2_HUMAN	Apoptosis-inducing factor 2 OS=Homo sapiens GN=AIFM2 PE=2 SV=1		591.881	1	3346.74	3342.02	3658.83	3776.44	3874.05	4074.58	4620.48	4796.65	5193.32	5735.16	5746.9	5902.31	117.276	148.362	18.998	1339.43	1176.49	1322.42	958.099	1063.29	762.871	1475.46	2142.43	2631.47
661.383	1	23.598	ASSGALR		5.5876	0.84	AIFM2_HUMAN	Apoptosis-inducing factor 2 OS=Homo sapiens GN=AIFM2 PE=2 SV=1		591.881	1	2940.83	2748.25	2463.48	2629.54	2771.5	2429.02	3513.49	3163.94	3253.3	4216.21	4180.2	3906.37	807.606	1136.2	1123.68	767.789	869.879	836.413	2076.25	1952.6	1957.79	1254.96	1438.07	1380.77
344.863	3	30.248	VSEALSN[115.0269]ALK	38.3		0.94	AKA11_HUMAN	A-kinase anchor protein 11 OS=Homo sapiens GN=AKAP11 PE=1 SV=1			0.42	1109.33	958.236	949.06	825.99	677.702	755.063	1077.99	974.496	1145.32	1002.35	774.452	919.956	3024.3	3332.57	3067.59	4893.12	4909.9	4932.64	954.654	1052.84	877.741	1539.02	1538.84	1732.8
412.754	2	37.523	VGPVSLPR	47.49		0.99	AKP13_HUMAN	A-kinase anchor protein 13 OS=Homo sapiens GN=AKAP13 PE=1 SV=2	65		0.91	38200.8	36929.3	35981.3	28839.3	29537.9	30769.3	33213	32452.7	32808.2	33700.1	33666	35155.2	28579.7	28423.9	28916.9	25743.6	25418	26161.8	31457.7	30520.5	30444.4	34032.6	34019.2	34327.9
722.336	2	28.844	YIC[160.0307]ENQDSISSK	27.52		0.93	ALBU_HUMAN	Serum albumin OS=Homo sapiens GN=ALB PE=1 SV=2			0.37	2193.78	2115.93	2034.74	1850.63	2004.57	2561.36	2837.87	2421.22	2621.66	2033.12	1685.6	1976.45	10864.7	11263.9	10955.2	11584.4	11977.1	11915.8	5632.78	5598.61	5613.94	6211.45	5778.54	5385.58
666.856	2	39.951	GILAADESTGSIAK	50.14	6.4932	1	ALDOA_HUMAN	Fructose-bisphosphate aldolase A OS=Homo sapiens GN=ALDOA PE=1 SV=2	49	527.367	1	13267.1	13286.7	12242.7	17549.5	18459.2	17443.5	13302.6	13122	12229.4	9164.86	9320.34	8677.02	9882	9035.96	8857.58	8101.19	7095.33	8008.3	8850.76	4450.52	2648.58	4819.81	6542.56	5551.61
671.863	2	41.578	ADDGRPFPQVIK		6.14	1	ALDOA_HUMAN	Fructose-bisphosphate aldolase A OS=Homo sapiens GN=ALDOA PE=1 SV=2		514.685	1	4411.25	3845.62	4244.41	5728.6	6302.2	5498.73	3940.96	3887.88	4173.32	2603.05	2536.03	2633.61	3690.51	3492.38	3264.39	2830.58	2472.03	2660.28	805.435	1071.96	933.25	1219.47	1048.59	934.419
547.282	2	19.934	AAQEEYVKR		6.6653	0.87	ALDOA_HUMAN	Fructose-bisphosphate aldolase A OS=Homo sapiens GN=ALDOA PE=1 SV=2		527.367	1	1216.36	1222.34	1328.25	1602.3	1580	1728.51	1203.64	1162.89	1244.95	638.707	724.633	851.705	1128.77	1156.76	1072.82	1108.91	1153.82	999.287	169.426	31.57	0	429.653	303.598	477.426
851.956	2	74.279	GLGTDEDTLIEILASR	37.33	7.0527	1	ANXA1_HUMAN	Annexin A1 OS=Homo sapiens GN=ANXA1 PE=1 SV=2		722.517	1	3926.33	4168.73	3840.95	4477.54	4577.55	4777.67	5918.91	6166.9	6218.8	4217.7	4744.47	4544.75	272.875	389.827	219.484	137.133	140.897	89.482	194.568	122.724	121.372	162.699	95.54	87.9
631.814	2	41.137	TPAQFDADELR	55.65		0.83	ANXA1_HUMAN	Annexin A1 OS=Homo sapiens GN=ANXA1 PE=1 SV=2	72		1	5969.92	5712.52	5843.69	5101.72	4889.91	5201.21	6596.47	5987.4	6310.15	5375.85	5045.28	4985.87	5798.73	6616.38	6473.41	6637.2	5787.87	6294.49	2437.53	3507.11	3695	5113.16	5740.01	5332.72
711.353	2	48.731	SLYYYIQQDTK	34.82	6.3958	0.84	ANXA2_HUMAN	Annexin A2 OS=Homo sapiens GN=ANXA2 PE=1 SV=2	312	4529.29	1	27008.4	27804.7	28173.1	23636.3	23466.6	23991.3	25563.8	24692.6	24640.7	17540.7	17614.3	18194.5	16045.4	17161.9	15774.2	14561	15599.5	15600.1	5730.81	7310.89	6840.57	5088.3	5976.86	6308.02
889.443	2	69.01	GLGTDEDSLIEIIC[160.0307]SR	102.37	7.1112	1	ANXA2_HUMAN	Annexin A2 OS=Homo sapiens GN=ANXA2 PE=1 SV=2	312	4529.29	1	46004.4	41848.1	41295.2	38496.1	37627.8	36638.8	37213.7	37301.4	39395.1	25248.3	25524.8	25893.3	10814.8	11035.3	10551.3	13932.2	13077.8	13100.4	4224.22	4476.91	5040.44	5969.54	6519.01	6739.13
544.305	2	49.19	DALNIETAIK	29.71	5.5711	0.93	ANXA2_HUMAN	Annexin A2 OS=Homo sapiens GN=ANXA2 PE=1 SV=2	299	2058.34	1	13208.6	14170.4	14308.8	9680.6	9974.43	10174.6	14349.8	14159.7	14361.9	10466.6	10174.1	12157.4	6553.62	8291.18	8157.31	9309.92	9706.65	10220.6	2163.99	5394.96	5180.06	2350.13	3438.78	4209.31
771.94	2	69.293	GVDEVTIVNILTNR	94.97	8.5359	1	ANXA2_HUMAN	Annexin A2 OS=Homo sapiens GN=ANXA2 PE=1 SV=2	312	4529.29	1	31775.3	30282.3	29645.8	26315.1	25587.5	25265.7	26244.8	27150.5	27399.6	16822	17008.6	17638.4	7243.75	7089.97	7220.76	11851.9	11257.8	11814.7	2237.63	1897.98	2100.15	3823.37	4158.13	5045.91
622.818	2	30.525	TNQELQEINR	67.19	7.2155	1	ANXA2_HUMAN	Annexin A2 OS=Homo sapiens GN=ANXA2 PE=1 SV=2	312	4529.29	1	32483.3	31655	32878.8	20616.1	20999	22925.3	23559.1	23198.8	25452.9	16962.2	15625.7	18133.3	59070.2	62499	57692.6	46813.8	47648.6	47605.7	28269.6	30829.2	30229.7	25396.4	23879.4	24940.7
611.803	2	32.008	TPAQYDASELK	26.86		0.79	ANXA2_HUMAN	Annexin A2 OS=Homo sapiens GN=ANXA2 PE=1 SV=2	299		1	3602.98	3737.59	3727.3	2491.54	2371.39	2615.62	3048.58	2969.84	3119.28	2106.27	2029.2	2213.61	442.359	406.649	380.563	1803.69	1673.59	1778.42	301.607	469.243	400.214	429.392	573.798	558.215
880.461	1	34.244	DLYDAGVK		6.5791	0.99	ANXA2_HUMAN	Annexin A2 OS=Homo sapiens GN=ANXA2 PE=1 SV=2		4529.29	1	3542.47	3580.8	4180.12	2781.11	3174.16	3386.41	3006.17	3112.48	3655.52	1968.14	1883.66	1973.65	1790.52	1732.57	1769.3	1442.06	1622.46	1450.89	471.115	1057.08	1010.3	580.06	623.166	814.182
1096.53	1	56.713	ALLYLC[160.0307]GGDD		5.5493	0.89	ANXA2_HUMAN	Annexin A2 OS=Homo sapiens GN=ANXA2 PE=1 SV=2		2567.99	1	24461.3	26381.1	26527.7	18984.2	18980.4	19505	19310.6	19810.5	20208.8	14658.1	15017.3	14860.3	15712	15597.1	16493	13866.8	14767.9	14440.8	7951.03	8266.23	8369.05	6774.42	7381.56	7908.47
543.744	2	32.104	AYTNFDAER		6.1781	0.98	ANXA2_HUMAN	Annexin A2 OS=Homo sapiens GN=ANXA2 PE=1 SV=2		4327.11	1	4358.01	4252.85	4578.85	3930.82	3847.6	4197.92	4087.04	4100.87	4191.32	2557.01	2645.95	2898.22	3204.96	3379.01	3322.86	4305.91	4237.81	4423.26	1562.38	1810.66	1959.56	1387.19	1693.62	1415.19
719.023	3	57.585	AYTNFDAERDALNIETAIK	50.64	6.6455	1	ANXA2_HUMAN	Annexin A2 OS=Homo sapiens GN=ANXA2 PE=1 SV=2	312	4529.29	1	23829.5	23661.1	24245.3	15233.5	15178.3	15876.1	15415.8	15738.2	15702.5	10056	11121.3	10178.2	57613.5	52245.3	54177.8	44415.3	44702.5	43863.7	27189.4	26256.6	25829.9	21997.8	24169.4	25877.5
700.375	3	61.61	GVDEVTIVNILTNRSNAQR		6.7036	0.95	ANXA2_HUMAN	Annexin A2 OS=Homo sapiens GN=ANXA2 PE=1 SV=2		4529.29	1	3551.2	3557.77	3241.62	1754.76	1754.02	1648.51	2221.18	2271.83	2238.98	2752.48	2809.61	2770.59	974.469	1295.01	1064.95	1806.37	1858.64	1479.15	638.6	432.398	292.969	30.926	127.025	139.307
852.971	2	76.945	GLGTDEESILTLLTSR	101.98	6.4917	1	ANXA5_HUMAN	Annexin A5 OS=Homo sapiens GN=ANXA5 PE=1 SV=2	104	393.839	0.99	6533.19	6553.63	6170.75	8363.78	8293.25	8396.25	8440.78	8072.04	7727.88	7428.88	7913.8	7622.63	5186.89	5410.89	5950.86	947.426	827.669	746.898	2260.45	2153.35	2112.76	482.579	453.91	471.149
378.192	3	23.4	Q[129.0426]GETLALN[115.0269]ER	45.52		1	ARBK2_HUMAN	Beta-adrenergic receptor kinase 2 OS=Homo sapiens GN=ADRBK2 PE=2 SV=2	55		0.98	11991.1	13154.4	12180.4	13623.5	13401.4	13305.5	14942.3	14427.4	15082.1	18636.8	18389	17331	11588.5	12262.2	13014.6	12364.8	12720.8	12658	22660.6	24927.4	24452.4	26126.1	23941.3	23306.9
896.443	2	92.852	GTGLDEAMEWLVETLK	61.06		1	ARL1_HUMAN	ADP-ribosylation factor-like protein 1 OS=Homo sapiens GN=ARL1 PE=1 SV=1	61		1	1118.72	997.644	693.049	2922.64	2722.64	2649.88	1368	1187.14	1103.77	661.573	847.854	751.528	0	0	0	52.857	132.2	87.062	0	0	0	245.687	230.151	224.784
535.333	2	58.574	ILILGLDGAGK	41.07		0.99	ARL1_HUMAN	ADP-ribosylation factor-like protein 1 OS=Homo sapiens GN=ARL1 PE=1 SV=1			1	6576.96	6556.56	6681.55	8043.71	8190.32	8019.39	5450.92	5727.45	5249.16	4751.17	4905.94	4695.38	5648.72	5622.69	5414.94	3348.44	3382	3035.41	5906.5	6878.89	6705.84	5354.83	5769.68	5872.73
915.468	2	54.191	GVGIISEGNETVEDIAAR	49.65	7.1269	1	AT1A1_HUMAN	Sodium/potassium-transporting ATPase subunit alpha-1 OS=Homo sapiens GN=ATP1A1 PE=1 SV=1	115	1180.1	1	31589.8	33530	34904	24248.1	28204.8	27040	16372.4	16644.5	17640.5	13278.5	13473.2	11764.2	40836.5	41367	43224.9	36354.4	37013.7	35013.5	11191.8	13025.9	14037.3	11117.7	9748.92	10192
544.297	2	38.779	LIIVEGC[160.0307]QR		6.0077	1	AT1A1_HUMAN	Sodium/potassium-transporting ATPase subunit alpha-1 OS=Homo sapiens GN=ATP1A1 PE=1 SV=1		1180.1	1	14110	13923.4	14446.1	9509.73	9724.9	9467.92	6974.46	7090.72	6987.69	5500.79	5767.64	5565.2	12102.4	11442.5	12210.5	8851.86	9117.63	8940.9	5242.74	4659.06	3834.97	5025.6	4687.39	4699.97
414.236	2	26.217	AAVPDAVGK		5.9615	0.86	AT1A1_HUMAN	Sodium/potassium-transporting ATPase subunit alpha-1 OS=Homo sapiens GN=ATP1A1 PE=1 SV=1		1180.1	1	3846.75	3799.11	3481.74	2929.57	2965.21	2907.99	2620.14	2737.9	2426.32	2843.58	2674.52	2559.87	2821.3	2651.63	2947.75	1308.9	1375.69	1393.25	3458.85	1753.98	1353.04	1572.79	1040.89	847.219
553.302	2	51.941	TSATWLALSR		6.884	1	AT1A1_HUMAN	Sodium/potassium-transporting ATPase subunit alpha-1 OS=Homo sapiens GN=ATP1A1 PE=1 SV=1		1180.1	1	26505.5	24844	25192.2	18579.3	18479	18071.3	12714.5	12018.1	11492.1	8933.24	8420.43	7841.46	13899.3	14893.2	16227.1	13003.8	12622.8	11490.9	3599.44	3503.79	3795.12	4418.63	3713.82	3714.15
631.348	2	48.014	IVEIPFNSTNK	16.96	6.7019	1	AT1A1_HUMAN	Sodium/potassium-transporting ATPase subunit alpha-1 OS=Homo sapiens GN=ATP1A1 PE=1 SV=1	115	1180.1	1	17685.2	17820.2	17654.1	15689.9	15696.4	15210.9	8092.32	8228.38	8482.25	4245.53	4639.94	4442.85	8851.44	8883.84	9508.59	8286.65	7680.94	8221.07	3832.84	3603.66	4022.48	3062.56	3011.23	3067.82
618.855	2	43.712	LNIPVSQVNPR	63.9	6.8804	1	AT1A1_HUMAN	Sodium/potassium-transporting ATPase subunit alpha-1 OS=Homo sapiens GN=ATP1A1 PE=1 SV=1	207	1180.1	1	34229.6	35126.3	34764	23689	24490.7	22843.1	14503	13973.3	13354.9	9053.36	9293.73	9014.74	21665.5	22316.3	21682.3	18827.9	18351.3	18776.8	2767.3	3069.97	3153.27	2957.08	3209.68	3108.85
916.922	2	56.695	DGPNALTPPPTTPEWIK		6.255	0.96	AT1A1_HUMAN	Sodium/potassium-transporting ATPase subunit alpha-1 OS=Homo sapiens GN=ATP1A1 PE=1 SV=1		920.88	1	66062.9	67979.2	68167.7	32212.8	32213	33654.7	21864.2	23860.8	24116.6	17793.8	20136	19411.2	45780.7	48011.5	50273.3	27523.5	28587.7	28518.2	7540.94	6415.74	6712.77	5033.95	5892.98	6440.23
945.463	3	83.066	EQPLDEELKDAFQNAYLELGGLGER	82.58	6.5866	1	AT1A1_HUMAN	Sodium/potassium-transporting ATPase subunit alpha-1 OS=Homo sapiens GN=ATP1A1 PE=1 SV=1	207	1180.1	1	30817.5	30798.7	26495.9	23661.7	22973.5	21750.4	14166.5	13942.7	12535.4	8696.17	8150.85	8662.64	13455.4	14029.1	13636.2	10605.1	10397.3	8243.75	1861.01	1801	1993.01	1567.41	2062.09	1826.52
792.941	2	56.224	AVFQANQENLPILK	73.72	6.754	1	AT1A1_HUMAN	Sodium/potassium-transporting ATPase subunit alpha-1 OS=Homo sapiens GN=ATP1A1 PE=1 SV=1	207	1180.1	1	31175.6	32598.6	32933.4	25334.8	24972	27137.3	20994	22039.5	22085.7	16720.8	16648.5	15536.6	14246.1	12379	12144.7	14952.6	16887.9	16416	10301.4	8755.25	6351.35	7825.06	7233.88	6930.43
760.358	2	45.834	SPDFTNENPLETR	60.29	6.3931	1	AT1A1_HUMAN	Sodium/potassium-transporting ATPase subunit alpha-1 OS=Homo sapiens GN=ATP1A1 PE=1 SV=1	206	1180.1	1	15921.1	16281	17013.8	12302.4	13038.4	11609.2	8372.55	8504.74	8269.27	6431.64	6167.85	5815.81	7331.3	7995.78	7721.22	7208.63	7398.83	7009.83	1710.31	1733.4	1376.23	1563.56	1719.9	1547.74
810.378	2	27.965	VDNSSLTGESEPQTR		5.988	0.89	AT1A1_HUMAN	Sodium/potassium-transporting ATPase subunit alpha-1 OS=Homo sapiens GN=ATP1A1 PE=1 SV=1		1180.1	1	23344.4	22202.3	23010.7	16257.2	15956.7	17843.4	9975.86	10003.5	10663.2	6922.19	6567.19	7724.62	9864.09	9734.69	10450.7	8510.04	8424.54	8559.82	1852.95	1590.02	1361.8	1679.61	1269.77	1089.6
685.4	1	26.265	VPDAVGK		5.459	0.95	AT1A1_HUMAN	Sodium/potassium-transporting ATPase subunit alpha-1 OS=Homo sapiens GN=ATP1A1 PE=1 SV=1		1180.1	1	783.338	680.841	680.615	388.859	331.761	395.74	264.54	230.492	195.541	129.431	135.601	188.596	92.762	180.812	135.834	2.599	66.045	41.342	45.092	2.359	3.188	0	0	0
1040.49	1	46.553	N[115.0269]SVFQ[129.0426]QGMK		6.1978	0.88	AT1A1_HUMAN	Sodium/potassium-transporting ATPase subunit alpha-1 OS=Homo sapiens GN=ATP1A1 PE=1 SV=1		958.621	1	76675.9	85849.1	90190.1	65335.5	67873.2	70841.6	121426	122004	139933	112839	124002	114249	10247.3	11905.6	10688	14355.4	13891.5	13578.6	13343.3	17486.7	18019.5	27347.8	30161.4	29293.5
579.844	2	43.33	IATLASGLEVGK		6.0464	0.93	AT1A3_HUMAN	Sodium/potassium-transporting ATPase subunit alpha-3 OS=Homo sapiens GN=ATP1A3 PE=1 SV=3		813.484	0.9	4262.37	4243.74	4297.49	2393.39	2789.62	2890.52	1593.62	1670.67	1707.87	1399.87	1280.6	1501.54	3497.47	4191.2	4097.44	3646.95	3467.41	3513.09	1339.78	1236.08	1240.41	1133.77	1211.91	1156.28
945.997	2	92.115	YGLIPEEFFQFLYPK	28.64		0.89	AT5F1_HUMAN	ATP synthase subunit b, mitochondrial OS=Homo sapiens GN=ATP5F1 PE=1 SV=2	48		0.28	5938.31	5999.54	4610.71	4600.23	4602.97	4436.91	6041.41	5775.65	5678.49	4073.42	4206.14	3991.81	6723.38	7627.61	7335.95	9222.5	9207.56	9260.91	3330.44	3082.18	2807.87	4413.53	4912.36	5182.19
750.747	3	60.704	LLSRPQDALEGVVLSPSLEAR	17.59	5.7639	1	ATD3A_HUMAN	ATPase family AAA domain-containing protein 3A OS=Homo sapiens GN=ATAD3A PE=1 SV=2		149.107	0.93	5726.44	5616.79	5778.27	4519.3	4546.44	4414.18	5508.62	6077.85	5536.47	4238.47	4522.17	4127.02	13456	12701.8	11998.7	11370.8	11666.9	12475.1	7424.66	6171.94	5908.56	7013.9	6400.31	6052.62
838.463	3	83.57	LVQAIQATAETVYDILSPAAPVSR	33.72	5.645	1	ATG2A_HUMAN	Autophagy-related protein 2 homolog A OS=Homo sapiens GN=ATG2A PE=1 SV=2		97.0136	1	1887.82	1749.54	1608.53	1196.67	1154.03	1161.26	3183.8	3006.02	2918.71	2068.85	2150.04	1961.12	947.829	1029.27	1021.87	4204.59	4456.76	4900.66	1987.97	2213.15	2000.59	4130.05	4357.21	4056.99
551.822	2	56.298	LSQPLFELR	31.88	5.2683	1	ATG2A_HUMAN	Autophagy-related protein 2 homolog A OS=Homo sapiens GN=ATG2A PE=1 SV=2		117.085	1	4023.86	4059.67	4266.46	3069.8	2896.8	3065.23	6196.93	6153.89	6360.44	4288.15	4455.81	4323.64	5703.53	5914.32	5832.81	6484.74	7306.9	7003.96	12645.2	11514.1	11251.1	9525.97	9189.55	8703.59
823.927	4	47.21	VSFQHEVYPAEPATGPAAPSQELEERPLSR		5.6212	0.91	ATG2A_HUMAN	Autophagy-related protein 2 homolog A OS=Homo sapiens GN=ATG2A PE=1 SV=2		117.085	1	4615.83	4700.11	4749.96	2984.47	3099.37	3035.72	7093.84	6741.46	6929.34	5512.63	5309.37	5222.98	8783.4	9759.8	8981.42	7407.24	7510.95	7881.8	16641.8	17236.4	17141.5	10369	11335.9	11814.5
966.508	2	64.375	LAALPENPPAIDWAYYK	36.4		0.88	ATP5H_HUMAN	ATP synthase subunit d, mitochondrial OS=Homo sapiens GN=ATP5H PE=1 SV=3			0	14834.8	16067.8	15323.2	14036.6	12885.4	12911.1	16728.2	17383.5	18083.3	13291.9	13727.2	13849.2	7877.8	7772.21	7853.67	23064.9	22655.1	23068.4	4925.54	5162.24	4745.73	8668.32	9358.38	9710.42
788.392	2	46.493	ILGADTSVDLEETGR	110.32	7.6795	1	ATPA_HUMAN	ATP synthase subunit alpha, mitochondrial OS=Homo sapiens GN=ATP5A1 PE=1 SV=1	386	3437.73	1	14712	16966.3	18284.3	12487	11890.7	12735.2	15728.3	15209.3	16562	14753.6	14576.1	14346.1	49455.8	55184.9	54800.1	51982.7	49998.5	49399.3	19278.5	22384.7	23697.3	23697.1	23897	24560.3
644.353	2	47.442	HALIIYDDLSK	62.12	6.6391	1	ATPA_HUMAN	ATP synthase subunit alpha, mitochondrial OS=Homo sapiens GN=ATP5A1 PE=1 SV=1	386	2158.9	1	19115.2	20225.3	19589.5	17452.2	19609.9	20619.5	19876.5	19823.6	19647.4	16783.1	16801.2	17506.7	13497.5	13854.8	13875.9	27268.5	25343.4	27038.4	5733.39	7403.78	6936.97	10213.2	10562.3	10827.7
586.313	2	42.421	VVDALGNAIDGK	60.01	7.3143	1	ATPA_HUMAN	ATP synthase subunit alpha, mitochondrial OS=Homo sapiens GN=ATP5A1 PE=1 SV=1	386	3437.73	1	25608.4	24090.7	23356.4	22330.5	22727.7	22391.5	26072.7	25254.4	24879.5	24938.4	24020.1	23929	43388.2	46906.3	47997.3	46854.8	44181.8	47157.8	31509	31118.6	34949.7	29177.8	31671.2	32080.3
512.5866, 518.57715, 777.371	2, 3	49.736	EAYPGDVFYLHSR		6.114699840545654, 6.214399814605713, 7.36870002746582	0.88, 0.99, 1.0	ATPA_HUMAN	ATP synthase subunit alpha, mitochondrial OS=Homo sapiens GN=ATP5A1 PE=1 SV=1		1128.8189697265625, 3437.72705078125	1	11126.1	11133.8	10911.1	12689.2	12812.3	12698.8	12587.4	11713.6	11874.8	12262.2	12215.5	12598	54233.1	54582.2	54723.3	49807.3	47880	47194.3	18870.1	18166.9	17716.2	24617	23066.2	23261.4
408.242	2	38.392	ELIIGDR	43.58	6.5476	0.81	ATPA_HUMAN	ATP synthase subunit alpha, mitochondrial OS=Homo sapiens GN=ATP5A1 PE=1 SV=1	386	2158.9	1	1436.41	1517.78	1465.68	1154.31	1260.95	1121.54	1408.04	1494.09	1375.33	1230.48	1246.6	1284.13	9718.99	9117.12	9931.76	8331.3	8443.28	9012.59	3564.75	3616.56	3511.45	4062.67	4096.37	3952.78
812.95	2	63.252	TGAIVDVPVGEELLGR	50.3	8.3873	1	ATPA_HUMAN	ATP synthase subunit alpha, mitochondrial OS=Homo sapiens GN=ATP5A1 PE=1 SV=1	386	3437.73	1	39428.5	39330.6	38782.6	40352.4	36888.2	34225.3	40139.9	40135.2	39880.7	29981.3	29345.4	28307	106298	101119	103552	90030.9	90426.6	89072.1	49275.7	46821.1	41114.2	43355.7	44385.1	43154.8
513.802	2	47.549	AVDSLVPIGR	40.51	8.0073	1	ATPA_HUMAN	ATP synthase subunit alpha, mitochondrial OS=Homo sapiens GN=ATP5A1 PE=1 SV=1	386	3437.73	1	14058.3	14663.4	14111.8	12746.2	13166.7	12205.5	13902.3	13563.8	12735.5	12563.5	12248.4	11950.7	66538	64567.4	66028.3	54382.1	52473.6	54053.7	20530.3	21552.1	21278.9	24879.4	24372.9	24205.3
702.0339, 1052.5283	2, 3	64.305	GMSLNLEPDNVGVVVFGNDK		6.359600067138672, 6.492000102996826	0.79, 0.98	ATPA_HUMAN	ATP synthase subunit alpha, mitochondrial OS=Homo sapiens GN=ATP5A1 PE=1 SV=1		1128.8189697265625, 1143.864013671875	1	5503.52	5831.34	5725.86	5085.63	4964.64	4692.67	3914.74	4315.08	4217.76	3407.34	3587.94	3611.74	3266.86	2841.2	2942.62	3344.22	3773.17	3827.48	2289.81	1839.04	1905.34	2070.05	1948.76	2344.22
712.362	2	48.063	TGTAEMSSILEER		5.8757	0.95	ATPA_HUMAN	ATP synthase subunit alpha, mitochondrial OS=Homo sapiens GN=ATP5A1 PE=1 SV=1		1128.82	1	1687	1599.77	1457.55	4447.23	4239.81	3791.75	3395.36	3345.98	3360.63	1624.32	1483.08	1343.15	3156.19	3678.86	4396.21	5975.47	5928.18	6122.77	2429.73	1565.68	3133.17	4300.2	3930.57	3970.15
706.361	3	56.085	RPPGREAYPGDVFYLHSR		6.6621	0.99	ATPA_HUMAN	ATP synthase subunit alpha, mitochondrial OS=Homo sapiens GN=ATP5A1 PE=1 SV=1		3437.73	1	15689.6	17804.5	17747	8124.98	7419.44	9033.06	9421.31	9380.62	9511.3	15464.8	14764.2	14164.3	17239.5	17197	16376.3	22483.8	24849	24098	17063	16455.6	14860.3	20250.5	18638.4	20656
570.982	3	45.357	VVDALGNAIDGKGPIGSK	27.31	6.5709	1	ATPA_HUMAN	ATP synthase subunit alpha, mitochondrial OS=Homo sapiens GN=ATP5A1 PE=1 SV=1	313	2158.9	1	305.606	324.639	375.649	661.648	612.507	666.219	488.429	517.632	562.581	937.1	868.674	888.516	37652.6	37410.1	35404.9	20900.4	20859.9	21433	12045.5	12921	12402.1	12605.4	12039.6	12099.9
788.444	1	44.707	SIGDGIAR		5.5816	0.89	ATPA_HUMAN	ATP synthase subunit alpha, mitochondrial OS=Homo sapiens GN=ATP5A1 PE=1 SV=1		796.388	1	3008.44	3847.94	4016.03	3512.25	3623.56	3706.93	3655.88	3982.9	4135.88	3818.22	3857.93	4089.95	2189.9	1552.34	1285.94	921.053	886.99	874.002	1433.55	1718.88	1384.1	823.139	922.615	1029.01
593.812	3	57.767	RTGAIVDVPVGEELLGR		6.5622	0.94	ATPA_HUMAN	ATP synthase subunit alpha, mitochondrial OS=Homo sapiens GN=ATP5A1 PE=1 SV=1		2158.9	1	810.89	744.462	717.59	905.727	1038.83	1035.16	620.527	569.547	453.244	324.011	173.981	223.481	5422.29	4829.69	5031.82	3233	3026.53	3142.46	2776.28	3212.87	2988.67	2203.95	2174.4	1971.74
488.298	2	50.638	IGLFGGAGVGK		6.0162	0.9	ATPB_HUMAN	ATP synthase subunit beta, mitochondrial OS=Homo sapiens GN=ATP5B PE=1 SV=3		977.569	1	2461.15	2579.6	2420.73	2192.43	2330.01	2186.12	2680.24	2568.57	2624.67	1919.29	1838.47	2100.92	1773.1	1887.67	1969.33	7957.24	7251.01	7422.63	288.352	353.323	332.087	992.527	952.489	1227.97
718.388	2	55.041	FTQAGSEVSALLGR	86.26		1	ATPB_HUMAN	ATP synthase subunit beta, mitochondrial OS=Homo sapiens GN=ATP5B PE=1 SV=3	404		1	5183.41	5580.33	5756.94	4118.78	4444.26	4534.12	5748.42	6216.38	6488.14	6645.78	6734.28	6864.13	1362.55	1191.19	1435.72	27713.6	25668.1	25797.8	571.753	554.764	1056.55	8792.04	8852.68	8790.63
994.525	2	65.422	AIAELGIYPAVDPLDSTSR	61.56	7.3685	1	ATPB_HUMAN	ATP synthase subunit beta, mitochondrial OS=Homo sapiens GN=ATP5B PE=1 SV=3	404	1012.32	1	31955.3	33611.4	32958.6	29063.2	27621.2	27314.1	32569.9	32848.5	33822.2	28815.9	28665.9	28945.2	56377.6	54724.7	50696.4	48792.8	51164.5	52598.1	24414.7	25128.5	23160.7	22338.8	23427.6	23929.8
519.808	2	41.117	IPVGPETLGR		6.352	0.99	ATPB_HUMAN	ATP synthase subunit beta, mitochondrial OS=Homo sapiens GN=ATP5B PE=1 SV=3		1012.32	1	6077.45	6137.9	6076.83	5561.47	5470.58	5589.69	7209.02	7138.5	7243.05	4950.95	4673.2	5021.89	6231.55	6921	8744.88	8512.08	8146.23	8561.04	1834.27	1640.34	2162.85	1564.62	1611.36	1412.38
544.824	2	54.916	VVDLLAPYAK	78.16	6.4369	1	ATPB_HUMAN	ATP synthase subunit beta, mitochondrial OS=Homo sapiens GN=ATP5B PE=1 SV=3	131	1012.32	1	19494.7	21340.6	20743.2	15299.8	16618.4	16652.4	19517.8	19931.3	19051.5	17971.8	16990.1	16836.8	42553.9	42888.5	44969.9	63849.9	66568.6	63723.9	18868.1	19588.5	19856.8	24806.6	24259.8	24402.1
825.956	2	51.504	LVLEVAQHLGESTVR	75.18		1	ATPB_HUMAN	ATP synthase subunit beta, mitochondrial OS=Homo sapiens GN=ATP5B PE=1 SV=3	404		1	7963.39	8054.52	7514.2	7153.09	6753.35	6491.2	8102.65	7314.46	7214.03	7574.07	7973.61	7616.19	53184.7	51402.3	50984.7	48069.7	44197.9	42518.2	40800.8	36584.8	36392.6	34009.6	35625.1	34141.5
693.37	2	49.864	IMNVIGEPIDER		6.2912	0.98	ATPB_HUMAN	ATP synthase subunit beta, mitochondrial OS=Homo sapiens GN=ATP5B PE=1 SV=3		1012.32	1	1930.3	2117.68	2133.47	3894.86	3851.95	3686.94	3422.1	3485.9	3527.91	2347.36	2162.4	2362.63	1508.64	1325.28	1143.27	3756.87	3812.15	3774.26	533.821	417.4	389.165	1372.75	1393.38	1312.78
729.423	2	80.685	TVLIMELINNVAK	46.89	6.226	1	ATPB_HUMAN	ATP synthase subunit beta, mitochondrial OS=Homo sapiens GN=ATP5B PE=1 SV=3	404	961.054	1	2475.45	2093.24	1825.39	3471.35	3166.34	2795.32	3678.17	3357.81	2955.38	3218	2795.37	2726.64	878.574	946.169	1386.47	2402.61	2400.5	2484.51	508.829	372.296	624.196	879.426	830.995	791.613
640.369	3	56.512	VLDSGAPIKIPVGPETLGR	56.95	6.3501	0.88	ATPB_HUMAN	ATP synthase subunit beta, mitochondrial OS=Homo sapiens GN=ATP5B PE=1 SV=3	404	1012.32	1	25006.2	26263.7	25359.6	23671.3	23805.6	23870.8	25135.3	25668.2	24460.5	21395.2	22088.4	20172	151428	141842	146315	117426	115101	111871	57720.4	54611.8	53908.9	56224.1	54743.7	54508.5
892.465	3	84.937	SLQDIIAILGMDELSEEDKLTVSR	19.64		0.97	ATPB_HUMAN	ATP synthase subunit beta, mitochondrial OS=Homo sapiens GN=ATP5B PE=1 SV=3	404		1	1546.04	1422.11	1133.47	2829.44	2578.04	2049.04	2176.34	1718.89	1632.07	1662.29	1443.92	1253.68	2239.48	2030.27	2246.19	3333.38	4430.39	3385.64	777.594	881.4	908.049	2417.01	2607.48	3115.21
623.66	3	54.314	PAPATTFAHLDATTVLSR	66.17		1	ATPB_HUMAN	ATP synthase subunit beta, mitochondrial OS=Homo sapiens GN=ATP5B PE=1 SV=3	205		1	19843.8	20450.3	21136.1	15235.4	16089.5	15789.8	19058.9	18871.5	19101.6	17108.3	16852.6	15181.2	82716.7	80782.1	87604.3	101681	98692.9	95695.1	44324.5	40449.6	39313.1	66158.6	60186.2	60315.7
486.242	3	34.361	PNIVGSEHYDVAR	37.78		0.82	ATPB_HUMAN	ATP synthase subunit beta, mitochondrial OS=Homo sapiens GN=ATP5B PE=1 SV=3	404		1	2866.19	2916.81	3273.42	1928.62	1991.08	2280.68	2878.71	2998.31	3021.44	4847.07	4972.62	5574.31	18289.3	20684.2	18634.7	24206.5	24009.8	24226.9	6465.45	7567.97	8874.76	10951.9	11570.5	11770.2
663.864	2	61.296	IYGLGSLALYEK	66.59		1	ATPG_HUMAN	ATP synthase subunit gamma, mitochondrial OS=Homo sapiens GN=ATP5C1 PE=1 SV=1	66		1	21495.3	21474.7	21270.2	14591	14739.9	15056	15154.5	15945.6	15623.5	10740.5	11459.1	11513.7	29081.8	29467.5	30823.4	34279.9	35266.9	34424.2	10628.8	10569.6	10394.4	13247.9	16087.9	15602.2
548.799	2	37.65	HLLIGVSSDR	30.64		0.84	ATPG_HUMAN	ATP synthase subunit gamma, mitochondrial OS=Homo sapiens GN=ATP5C1 PE=1 SV=1			1	6979	6196.05	5469.23	7788.95	6358.09	5986.7	7554.12	6269.56	6192.87	8243.66	7463.46	6955.03	5359.94	4591.19	6961.14	7293.83	7559.61	7888.72	3316.95	3492.19	4036.42	2701.85	3194	4075.76
528.306	3	46.681	LVRPPVQVYGIEGR	30.64	4.8689	1	ATPO_HUMAN	ATP synthase subunit O, mitochondrial OS=Homo sapiens GN=ATP5O PE=1 SV=1		193.648	1	5350.12	6128.79	6028.66	5093.69	4632.75	4390.06	6576.75	6324.37	6393.57	5975.38	5559.77	5012.19	43834.6	47023.6	47514.2	41483.8	41182	39329.5	16181	17505.8	16880.2	21199.9	21337.4	21049.2
573.296	2	35.229	YATALYSAASK	45.82	5.8007	1	ATPO_HUMAN	ATP synthase subunit O, mitochondrial OS=Homo sapiens GN=ATP5O PE=1 SV=1	63	193.648	1	3180.96	2919.12	3048.05	3532.01	3303.01	3476.1	3937.26	3743.74	3891.95	3328.54	3190.11	3336.11	6946.76	11637.7	8018.12	12765.7	14008.9	16835.7	3198.44	5475.98	7160.2	4957.8	4467.01	4381.62
344.19672, 515.80005	2, 3	32.322	GELVESLKR	20.57, 48.34	8.3482	1	AUP1_HUMAN	Ancient ubiquitous protein 1 OS=Homo sapiens GN=AUP1 PE=1 SV=1	672	5682.19	1	36813.8	36047.6	38496.4	47411.7	45616.4	51888	50681.3	49598.8	56874.3	60812.5	57759.6	63868.3	6070.65	6893.81	6626.48	16995.7	15739.7	14594.6	18572.1	17130.3	19306.3	20378.8	21651.4	20990.4
992.188	3	54.436	GTQSLPTASASKFPSSGPVTPQPTALTFAK	63.29	7.2892	1	AUP1_HUMAN	Ancient ubiquitous protein 1 OS=Homo sapiens GN=AUP1 PE=1 SV=1	324	3365.12	1	2540.41	2898.38	2640.6	4016.67	4052	3949.43	1711.6	1752.57	1622.72	6305.07	5817.66	5285.34	82733.2	75001.8	81662	39548.5	38221.2	35628.6	123233	115324	115925	91671	88286.9	85378.1
571.31	2	30.147	KQALYEYAR	62.51	7.3023	1	AUP1_HUMAN	Ancient ubiquitous protein 1 OS=Homo sapiens GN=AUP1 PE=1 SV=1	672	4306.24	1	51032.7	48865.2	51819.6	59213.6	55051.4	68097.8	63359.1	60685.4	73077.2	79400.3	74596.8	92909.6	11508.5	18912.4	15503.5	29142.4	30566.9	30128	2600.54	12985.3	22737.8	3010.11	18485.7	22683.1
688.849	2	46.163	QLGEANEEFALR	75.84	8.0146	1	AUP1_HUMAN	Ancient ubiquitous protein 1 OS=Homo sapiens GN=AUP1 PE=1 SV=1	520	5682.19	1	19192.2	21212.6	21886.3	19634.8	20462.7	19928.8	22086.7	22635	22341.1	35250.5	33115.2	30773.6	37167	40577.8	37876	27896.4	27778.5	26624.2	75339.4	81407.1	81072.8	28980.2	29487.7	30811.1
785.505	1	24.126	VQQLVAK		8.4064	1	AUP1_HUMAN	Ancient ubiquitous protein 1 OS=Homo sapiens GN=AUP1 PE=1 SV=1		5682.19	1	22109.2	23627.7	21532.9	28164.1	27787.8	23596.2	30845.3	31072.1	31146.7	39149.2	38597.4	35982.8	7921.09	7901.82	8712.05	8349.44	8786.83	8430.53	18172.7	19547.7	18768.8	15367.6	15991.5	16090.7
421.75778, 562.006	3, 4	51.099	VKEVLPHVPLGVIQR	40.6, 42.96	7.753	1	AUP1_HUMAN	Ancient ubiquitous protein 1 OS=Homo sapiens GN=AUP1 PE=1 SV=1	672	5682.19	1	134042	131383	136483	166381	157426	170255	184954	173241	179090	233568	239302	238173	79720	73511.5	77218.7	151953	140150	138494	226933	230566	216938	294991	281266	284586
565.2954, 574.2985	2	25.169	GTQSLPTASASK	54.82	6.945799827575684, 8.555700302124023	1	AUP1_HUMAN	Ancient ubiquitous protein 1 OS=Homo sapiens GN=AUP1 PE=1 SV=1	672	5682.19	1	91270.2	89956.8	90176.7	112008	109408	110281	119782	115681	115821	143646	136454	139389	56569.2	56141.2	55245.5	60571.4	64954	63228.4	97174.3	102685	99140.5	79949.5	79660.3	73319.5
923.487	2	55.147	FPSSGPVTPQPTALTFAK	97.82	7.8893	1	AUP1_HUMAN	Ancient ubiquitous protein 1 OS=Homo sapiens GN=AUP1 PE=1 SV=1	672	5682.19	1	279053	286256	287279	338391	342342	358024	341486	354765	359045	419453	410901	402330	139591	137011	144878	159689	159694	153005	194577	199715	202060	187861	183736	181364
486.29068, 728.93304	2, 3	53.977	EVLPHVPLGVIQR	14.79, 37.4	7.9398	0.96, 1.0	AUP1_HUMAN	Ancient ubiquitous protein 1 OS=Homo sapiens GN=AUP1 PE=1 SV=1	601, 672	5682.19	1	39914.2	41420.8	43021.2	60268.6	61767.2	61171.8	64133.8	64320.2	63710.8	74319	73288.1	65571.6	14200.2	14493	13587	31776.6	30924.8	30548.4	32359.9	31497.8	31107.3	45157.8	40024.1	39517.2
978.187	3	54.412	LRPQSAQSSFPPSPGPSPDVQLATLAQR	63.38	7.0456	0.99	AUP1_HUMAN	Ancient ubiquitous protein 1 OS=Homo sapiens GN=AUP1 PE=1 SV=1	672	5494.53	1	134264	140861	141134	173810	183928	180670	161297	167098	164335	251254	242222	231836	48428	46623.5	48923.2	157690	152954	146701	72243.4	68518.4	68834.4	163916	160129	158699
855.132	3	74.584	LPPTPLLLFPEEEATN[115.0269]GREGLLR	15.84, 20.43	7.436999797821045, 8.020500183105469	0.82, 1.0	AUP1_HUMAN	Ancient ubiquitous protein 1 OS=Homo sapiens GN=AUP1 PE=1 SV=1	221, 672	3782.031005859375, 5494.52685546875	1	215122	213768	208490	204274	205777	198147	242729	240757	239858	345753	349444	349721	23018.9	20711.1	20460.5	28844.5	27965.3	28514.1	41109.1	36589.4	36480.7	47063.7	43862.5	44310.6
620.821	2	21.906	LTPADKAEHMK	36.11		1	AUP1_HUMAN	Ancient ubiquitous protein 1 OS=Homo sapiens GN=AUP1 PE=1 SV=1	672		1	2238.03	1798.12	2074.29	6509.66	6380.46	6924.57	4678.27	4792.08	5241.23	4235.84	3992.5	4255.37	499.064	530.236	513.185	1482.04	1331.47	1660.39	1361.73	1531.07	1608.78	3294.84	3049.66	3606.54
665.3545, 665.364, 997.54004	2, 3	66.296	LPPTPLLLFPEEEATNGR	58.07, 89.09	5.9496002197265625, 8.451399803161621	0.8, 1.0	AUP1_HUMAN	Ancient ubiquitous protein 1 OS=Homo sapiens GN=AUP1 PE=1 SV=1	672	1523.8280029296875, 5682.19482421875	1	103663	100219	101602	121777	117586	116056	122722	125579	125262	146995	148908	145388	18567.8	18238.3	19423.1	29544.7	29448.4	29233.2	35610.9	34180.5	33680.8	44885.8	47276.9	47491
998.029	2	73.694	LPPTPLLLFPEEEATN[115.0269]GR	68.8	7.7649	1	AUP1_HUMAN	Ancient ubiquitous protein 1 OS=Homo sapiens GN=AUP1 PE=1 SV=1	520	3782.03	1	183465	189413	186334	222723	215631	213544	248992	255018	266801	298489	313250	310362	4804.84	4838.44	4626.45	8651.74	8441.96	8500.16	7109.38	6546.98	6876.08	7826.81	7186.94	8081.63
482.289	2	25.587	WLRPVHR	26.19	8.148	1	AUP1_HUMAN	Ancient ubiquitous protein 1 OS=Homo sapiens GN=AUP1 PE=1 SV=1	601	5682.19	1	19795.6	20263.1	20705.2	21731.3	21786.7	24406.3	27566.5	25305.4	28698.5	33424.4	32845.6	33377.2	2090.62	849.835	1260.64	498.284	529.61	756.015	408.548	709.342	423.169	215.143	403.998	540.805
595.828	2	58.857	TMC[160.0307]AVLGLVAR	50.68	6.9253	1	AUP1_HUMAN	Ancient ubiquitous protein 1 OS=Homo sapiens GN=AUP1 PE=1 SV=1	672	5372.4	1	14626.7	14188.3	14956.6	20003.6	20809.9	21054.1	21521.1	22213	22351.9	23972.6	25948.9	23905.1	7160.18	6694.71	5609.97	9423.19	9912.85	9688.34	14882.2	11037.6	10055.1	12063.7	13726.4	14974.5
903.4592, 1354.6991	2, 3	94.688	TGC[160.0307]VDLTITNLLEGAVAFMPEDITK	45.8	7.456600189208984, 7.641300201416016	1	AUP1_HUMAN	Ancient ubiquitous protein 1 OS=Homo sapiens GN=AUP1 PE=1 SV=1	672	5494.52685546875, 5682.19482421875	1	9921.17	8355.61	7868.86	18039.9	15732.3	13845.9	13900.1	12278.4	10278.3	12147.5	13633	11930.8	3067.84	3310.15	3474.27	2379.91	2022.75	2681.28	5231.48	5904.46	5857.34	4868.02	6102.87	6635.78
874.505	1	37.329	GELVESLK		7.1362	0.9	AUP1_HUMAN	Ancient ubiquitous protein 1 OS=Homo sapiens GN=AUP1 PE=1 SV=1		5372.4	1	1495.69	1553.04	1567.25	2046.64	2190.51	2355.81	2551.66	2651.43	2749.19	2641.17	2658.05	2542.93	417.106	430.492	432.222	425.794	361.379	341.47	175.196	46.29	113.907	52.874	97.042	122.037
574.796	2	27.027	GTQ[129.0426]SLPTASASK	40.43		1	AUP1_HUMAN	Ancient ubiquitous protein 1 OS=Homo sapiens GN=AUP1 PE=1 SV=1	672		1	6297.98	5972.94	6729.05	9631.32	9243.92	9902.4	9895.7	9635.07	10521.9	10757.6	11137.6	12618.8	5231.97	5104.68	5726.32	2929.31	3069.03	2760.28	4808.89	4795.42	4210.7	4584.25	4344.8	4239.29
922.466	3	82.933	TGC[160.0307]VDLTITNLLEGAVAFMPEDITKG	28.82		0.89	AUP1_HUMAN	Ancient ubiquitous protein 1 OS=Homo sapiens GN=AUP1 PE=1 SV=1	672		1	144073	135437	118082	111823	107514	98475.6	136029	132210	115907	155401	142969	140098	133388	134873	140265	28408.9	38624.4	44529.8	196345	219280	228473	64002.7	79405.4	91843.2
562.34	3	52.401	VKEVLPHVPLGVIQ[129.0426]R		6.8526	0.97	AUP1_HUMAN	Ancient ubiquitous protein 1 OS=Homo sapiens GN=AUP1 PE=1 SV=1		4365.13	1	12540.4	11456.5	13538.5	16356.5	16047.6	17195.4	19557.9	19765.7	18941.5	21711.5	22548.4	21699.8	4327.01	3775.33	4435.59	5579.68	5188.83	4983.02	10966.2	10190	9716.41	14774.4	15596.8	15539.4
466.89313, 699.83606	2, 3	31.304	QEDSGLRDHSVR		6.744200229644775, 7.090700149536133	0.95, 0.99	AUP1_HUMAN	Ancient ubiquitous protein 1 OS=Homo sapiens GN=AUP1 PE=1 SV=1		2609.05908203125, 5682.19482421875	1	4275.65	4241.62	3926.35	3655.17	3385.97	3086.5	2827.26	2824.93	3005.11	3620.69	3834	3960.5	5794.12	5519.26	5874.16	5039.79	5441.59	5359.5	4936.4	4254.43	4967.7	2626.44	1734.37	1909.54
606.351	2	53.702	PDVQLATLAQR		6.4011	0.91	AUP1_HUMAN	Ancient ubiquitous protein 1 OS=Homo sapiens GN=AUP1 PE=1 SV=1		3782.03	1	43887	44928.8	45612.2	40606.9	42745.9	39513.7	33181.6	33170.7	35745.8	20324.3	20356.6	18614.7	11552.5	10957.9	12275.7	21621.3	20188.1	20397.5	6442.93	6452.51	6337.52	4898.09	4113.68	4831.67
585.363	2	51.481	VKEVLPHVPLG		6.704699993133545, 6.903900146484375	0.92, 0.98	AUP1_HUMAN	Ancient ubiquitous protein 1 OS=Homo sapiens GN=AUP1 PE=1 SV=1		4365.1328125, 5682.19482421875	1	23909.8	22011.5	21020.4	29075.1	30164.1	29066.7	29870.9	32148	28892.1	39062.2	34631	36334.7	12546.3	13221.2	15593	20951	21271.5	20686.1	38886.1	35525.2	37893	30991.8	35444.5	42091.5
501.732	2	72.716	PEEEATNGR		6.3375	0.98	AUP1_HUMAN	Ancient ubiquitous protein 1 OS=Homo sapiens GN=AUP1 PE=1 SV=1		5494.53	1	955.801	1204.25	865.639	1320.22	1286.95	1130.55	1354.98	1368.02	1249.72	1365.17	1479.75	1312.78	0	0	0	0	0	0	0	0	0	0	0	0
661.364	1	25.15	PTASASK		7.5413	1	AUP1_HUMAN	Ancient ubiquitous protein 1 OS=Homo sapiens GN=AUP1 PE=1 SV=1		5682.19	1	20317.8	18572.1	19619.7	23990.4	22970.4	22306	24342.5	23142.8	22454	27549.2	26624.1	27075.5	6651.59	6412.97	5471.95	4325.6	4345.13	2703.31	4612.81	4976.12	4887.91	4380.04	4207.85	4043.16
634.893	2	51.03	VKEVLPHVPLGV		7.0203	1	AUP1_HUMAN	Ancient ubiquitous protein 1 OS=Homo sapiens GN=AUP1 PE=1 SV=1		5682.19	1	8333.01	6564.15	6965	10530.8	10614.1	10222.2	11558.5	12331.8	10692.6	15251.7	13582.5	13690.4	10282.5	10264.3	10316.1	10829	11089.2	11098.1	25296.8	25916.2	25874.6	16196.1	19201.3	22823.1
422.765	2	32.323	LVESLKR		6.2333	0.99	AUP1_HUMAN	Ancient ubiquitous protein 1 OS=Homo sapiens GN=AUP1 PE=1 SV=1		5682.19	1	5216.43	4944.39	5140.56	6537.45	6651.65	7258.99	7459.35	7240.75	7631.99	8467.95	8661.06	9353.58	1390.84	1670.47	1798.54	3550.21	3922.89	4163.43	4268.19	4786.79	5605.53	4783.02	4842.75	5184.46
923.992	2	56.597	FPSSGPVTPQ[129.0426]PTALTFAK	96.22		1	AUP1_HUMAN	Ancient ubiquitous protein 1 OS=Homo sapiens GN=AUP1 PE=1 SV=1	672		1	28130.2	28897.1	30511	41883.4	41574.7	45584.8	43455.7	46657.1	46862	46669.3	51668.2	48488.1	8405.13	6878.88	8040.79	6183.94	6745.2	6519.42	9166.51	11699.8	10972.5	14466.7	12845.8	14321.3
451.782	2	51.03	VKEVLPHV		6.5733	0.95	AUP1_HUMAN	Ancient ubiquitous protein 1 OS=Homo sapiens GN=AUP1 PE=1 SV=1		5682.19	1	2178.49	1928.73	2108.4	3001.03	2998.29	3243.48	3102.78	3344.23	3122.38	4247.75	4187.94	4243.17	222.902	196.801	186.692	620.339	643.441	602.895	1979.31	1916.8	1955.47	1909.98	1886.31	2066.57
861.49	1	25.177	SLPTASASK		6.6005	1	AUP1_HUMAN	Ancient ubiquitous protein 1 OS=Homo sapiens GN=AUP1 PE=1 SV=1		5682.19	1	5013.82	5189.22	5134.1	4699.15	4493.18	4592.3	5113.65	4909.6	5215.36	5924.01	5566.81	5856.14	667.299	417.926	456.426	865.298	1005.18	1076.88	340.919	358.495	352.123	95.5	124.868	138.698
556.845	2	51.009	VKEVLPHVPL		6.7405	0.93	AUP1_HUMAN	Ancient ubiquitous protein 1 OS=Homo sapiens GN=AUP1 PE=1 SV=1		5682.19	1	1372.8	1126.95	1187.97	1545.29	1448.29	1486.97	1494.52	1673.74	1478	2143.57	2085.9	2135.39	3027.13	2119.28	2630.3	4533.55	3742.26	2592.22	5631.53	3209.84	3100.6	2334.81	3172.68	4596.57
500.308	2	51.018	VKEVLPHVP		6.6172	0.99	AUP1_HUMAN	Ancient ubiquitous protein 1 OS=Homo sapiens GN=AUP1 PE=1 SV=1		5682.19	1	1782.8	1537.91	1474.75	2502.23	2774.49	2551.44	2574.22	2825.51	2355.01	3430.68	3069.97	3194.32	1685.94	738.154	1330.52	3102.84	1781.56	1299.38	4684.92	2869.81	2418.55	2186.96	2632.54	4061.55
614.887	2	53.978	LPHVPLGVIQR		6.8985	1	AUP1_HUMAN	Ancient ubiquitous protein 1 OS=Homo sapiens GN=AUP1 PE=1 SV=1		5682.19	1	838.953	1023.05	919.802	2073.01	2356.18	2091.12	2337.34	2438.4	2262.19	2558.85	2292.88	2117.47	970.083	205.21	251.045	60.02	5.68	10.837	2458.68	2255.78	801.111	479.409	1642.96	1153.68
558.341	2	53.995	PHVPLGVIQR		6.7946	0.99	AUP1_HUMAN	Ancient ubiquitous protein 1 OS=Homo sapiens GN=AUP1 PE=1 SV=1		5682.19	1	652.179	926.761	919.094	1691.94	2113.48	1850.51	1747.43	2039.04	1798.35	2168.46	2203.1	1856.95	18.782	0	0	1.735	5.186	0	121.716	106.341	96.574	51.171	17.726	21.606
767.086	6	78.247	LRPQSAQSSFPPSPGPSPDVQLATLAQRVKEVLPHVPLGVIQR	20.14		1	AUP1_HUMAN	Ancient ubiquitous protein 1 OS=Homo sapiens GN=AUP1 PE=1 SV=1	601		1	17987	17763.7	16267.3	5991.11	6117.68	5727.85	8960.46	9035.17	7942.79	6205.52	5902.19	5546.24	17335.8	17694.1	18560.7	111.228	642.462	550.665	20226.4	20040.1	19701.5	314.343	619.773	1520.26
374.87234, 561.8216	2, 3	25.128	VNHVTLSQPK	28.71, 48.51	8.1716	1	B2MG_HUMAN	Beta-2-microglobulin OS=Homo sapiens GN=B2M PE=1 SV=1	110, 60	14029.2	1	23615.6	22823.8	24997.5	24319.5	22427.8	24182	14085.5	13747.2	14377	8296.5	8306.57	8903.42	22611.3	23846.6	24672	21974.7	22379.2	21455.2	6791.24	5225.05	5528.94	8062.07	9010.32	7604.13
852.085	3	71.76	SNFLNC[160.0307]YVSGFHPSDIEVDLLK	49.39	8.924	1	B2MG_HUMAN	Beta-2-microglobulin OS=Homo sapiens GN=B2M PE=1 SV=1	110	14029.2	1	120844	116173	108166	111343	111543	108202	67491.9	68451.2	66743.7	43905.7	45872.4	43733.5	23226.8	19916.5	17544.3	12636.5	12600.4	13979.9	3035.92	3245.03	3331.59	2985.03	3210.35	3407.41
383.5175, 574.787	2, 3	30.253	VEHSDLSFSK	32.72, 36.8	8.6132	1	B2MG_HUMAN	Beta-2-microglobulin OS=Homo sapiens GN=B2M PE=1 SV=1	110	14029.2	1	31438.1	29338.1	32953.1	30707.5	30105.7	34174	19568.3	18736.7	21794.8	11516.3	10961.8	12768.6	10727.6	12760.2	10374.3	11237.7	12764.6	11761.4	2737.69	2958.66	3060.42	2547.28	2895.53	3002.88
383.215	2	26.347	IQVYSR	39.64	6.6452	0.99	B2MG_HUMAN	Beta-2-microglobulin OS=Homo sapiens GN=B2M PE=1 SV=1	64	10825.6	1	12581.4	12513.2	12440.1	10591.4	10549.3	10703.2	6203.25	6024.65	6224.68	4728.9	4479.39	5207.12	20653.3	20488.4	21462.7	14134.9	14455.6	14123.7	5356.77	6061.23	5534.63	5474.93	5417.14	5106.13
562.269	2	34.668	VN[115.0269]HVTLSQPK		6.9811	1	B2MG_HUMAN	Beta-2-microglobulin OS=Homo sapiens GN=B2M PE=1 SV=1		10825.6	1	6273.92	6186.85	5990.51	4988.21	5250.62	5408.69	3890.17	3858.15	3918.68	8534.78	8323.95	9361.28	17141.6	16978.8	17330	13931.3	14900.4	14973.7	21332.8	22649.8	22284.3	18840.4	18981.9	19242.6
512.293	2	25.158	NHVTLSQPK		7.3156	1	B2MG_HUMAN	Beta-2-microglobulin OS=Homo sapiens GN=B2M PE=1 SV=1		14029.2	1	4279.7	4227.57	4398.1	4289.69	3886.3	4225.85	2441.15	2326.03	2391.33	2175.27	2007.53	2204.48	3671.15	3713.17	3483.98	2872.81	3029.29	2642.01	1992.17	2411.36	2590.05	3679.71	3684.39	4732.94
615.641	3	37.57	QISDGEREELNLTANR		7.0831	0.99	BAG2_HUMAN	BAG family molecular chaperone regulator 2 OS=Homo sapiens GN=BAG2 PE=1 SV=1		4769.51	1	381.857	480.585	372.744	189.118	196.409	241.885	205.365	195.424	174.483	96.299	57.077	18.609	15572.6	13794	13653.1	8393.46	8111.65	8714.17	25078.9	12390.6	12354.5	10257.7	4494.51	3831.95
579.3	3	49.478	FQSIVIGC[160.0307]ALEDQKK	42.4	7.4471	1	BAG2_HUMAN	BAG family molecular chaperone regulator 2 OS=Homo sapiens GN=BAG2 PE=1 SV=1	226	4769.51	1	12661.5	13844.1	13450.9	7620.39	7945.86	8823.56	8365.64	8582.2	8923.65	4725.14	4625.19	5652.58	42661.5	40393.3	43388.1	68694	67259.5	67810.4	28724.4	30680.1	32019.6	35300.4	33881.5	33540.9
523.765	2	19.272	TLQQNAESR	51.82	8.0879	1	BAG2_HUMAN	BAG family molecular chaperone regulator 2 OS=Homo sapiens GN=BAG2 PE=1 SV=1	226	4769.51	1	9867.86	9339.14	7988.68	5556.22	5316.85	3634.32	5881.42	5796.08	4861.45	4047.85	3924.62	3567.02	65469.7	67407.9	65244.5	51861.3	54547.2	52019	50059.6	46596.7	45696.6	38518.9	36209.9	34145.6
664.876	2	60.486	LLESLDQLELR		8.5324	1	BAG2_HUMAN	BAG family molecular chaperone regulator 2 OS=Homo sapiens GN=BAG2 PE=1 SV=1		4769.51	1	36791.9	37595.8	38163.9	22637.3	23484.7	22613.2	24736	26290.6	25060.8	15752.4	16875.3	15118.4	166538	160556	162488	148189	150420	154149	133411	128236	120482	112377	112422	116650
635.005	3	71.284	IIDEVVNKFLDDLGNAK	46.48		1	BAG2_HUMAN	BAG family molecular chaperone regulator 2 OS=Homo sapiens GN=BAG2 PE=1 SV=1	226		1	3501.81	3639.34	3331.36	2026.78	2036.66	1913.99	1711.78	1735.09	1748.9	1592.8	1723.23	1790.45	2883.59	3001.34	3053.66	12399.7	11603.4	11900.1	1147.38	1105.37	956.609	5826.62	5642.76	5684
633.035	3	70.092	LLESLDQLELRVEALR	33.66	6.2111	1	BAG2_HUMAN	BAG family molecular chaperone regulator 2 OS=Homo sapiens GN=BAG2 PE=1 SV=1	74	3200.34	1	475.525	370.807	409.343	428.911	445.095	419.149	290.842	311.195	338.909	189.765	215.144	159.439	8949.13	8521.52	8157.55	4048	4289.5	4006.06	5422.64	5158.91	4989.52	6806.21	6761.78	7308.07
465.267	2	31.796	IIDEVVNK	20.58	6.5495	0.9	BAG2_HUMAN	BAG family molecular chaperone regulator 2 OS=Homo sapiens GN=BAG2 PE=1 SV=1	226	1347.08	1	5051.2	4770.24	4518.59	3381.35	3316.38	3494.57	4072.26	3785.73	3803.53	2359.12	2549.56	2687.65	5135.08	5025.73	4456.42	12369.2	12254	12727.4	2927.38	3445.57	3229.1	6568.8	6156.77	5747.83
450.786	2	36.746	RLETLLR		6.8386	0.8	BAG2_HUMAN	BAG family molecular chaperone regulator 2 OS=Homo sapiens GN=BAG2 PE=1 SV=1		595.592	1	10503	10229.9	11208.6	5954.99	6465.54	6678.11	7187.05	6810.83	7528.85	4618.39	4767.01	4938.81	3750.4	6955.78	9360.7	27405.1	28665.4	30730.6	694.579	1701.09	4817.65	3675.33	10115.8	12568.5
535.761	2	31.767	NPQQQESLK		6.9635	0.99	BAG2_HUMAN	BAG family molecular chaperone regulator 2 OS=Homo sapiens GN=BAG2 PE=1 SV=1		4769.51	1	7310.65	7421.27	7107.31	7015.77	6204.89	8376.51	6959.34	6313.81	7837.17	6115.14	5477.27	7607.57	14765.2	15830.3	14252	10554.1	12676.4	12742.3	22343.1	23929.3	25381.5	10658.8	10389.2	10059.3
538.266	2	28.395	EAATAVEQEK		6.4754	0.92	BAG2_HUMAN	BAG family molecular chaperone regulator 2 OS=Homo sapiens GN=BAG2 PE=1 SV=1		3187.06	1	1036.45	1147.03	1336.98	672.28	700.853	965.822	2019.06	2233.86	2382.94	2016.27	2176.4	2607	2754.14	2687.91	3685.97	1326.22	1175.99	1310.39	0	348.236	0	0	0.306	3.163
537.305	2	43.924	GSDQAIITLR	28.03	7.9407	1	BASI_HUMAN	Basigin OS=Homo sapiens GN=BSG PE=1 SV=2	167	3317.36	1	39588.8	39905.1	40048.4	34660.7	34607	33858.2	26304.3	25451.4	25199.5	24816	24409	23540	34777.8	36002.3	36549.4	22229.3	21936.7	21763.4	22986.7	23070.2	24320.3	17392.7	16776.4	16640.8
470.93207, 705.90796	2, 3	37.774	GGVVLKEDALPGQK	38.94, 55.62	6.670000076293945, 7.9019999504089355	1	BASI_HUMAN	Basigin OS=Homo sapiens GN=BSG PE=1 SV=2	167	1089.241943359375, 3317.35693359375	1	27879.8	27058.3	27623.1	26357.4	26129.1	26486.7	16681.6	16315.3	15885.1	10465.9	10192.9	10694.9	44612.1	39826.9	41649.6	36490.9	35178.5	36835	12038.7	10484.1	8409.09	10102.1	11812.9	11511.7
507.757	2	34.431	FFVSSSQGR		6.8144	1	BASI_HUMAN	Basigin OS=Homo sapiens GN=BSG PE=1 SV=2		771.44	1	25884.2	24633.5	25398.1	20379.2	20647.7	21463.3	14476.6	14125.7	14425	10665.8	10657.9	11274.7	43696.4	43977.5	44342.4	33641.7	33835.9	34677.5	9720.56	10394	10709.6	9297.82	9297.69	9634.38
601.778	3	38.641	SSEHINEGETAMLVC[160.0307]K		6.7477	0.95	BASI_HUMAN	Basigin OS=Homo sapiens GN=BSG PE=1 SV=2		2663.58	1	8182.23	8540.07	7849.41	6519.56	7001	6912.27	11716	11935.5	11210.6	11319.8	11686.4	11517.6	17949.3	14483.6	15182.7	11436.7	10985.7	11666	25100.6	27136.8	22440.1	23834.6	28442	27813.4
647.65	3	37.408	RKPEDVLDDDDAGSAPLK	51.11	7.7906	1	BASI_HUMAN	Basigin OS=Homo sapiens GN=BSG PE=1 SV=2	167	3317.36	1	44732.8	45368.3	46552.4	41801.3	41470.3	44781	27848.6	27259.9	28828.9	16918	17688.2	17457.4	36562.8	38201	39609.8	12426.2	12525.1	11989.7	8193.52	7853.13	7462.95	3095.31	3837.76	1744.59
595.62	3	39.539	KPEDVLDDDDAGSAPLK		6.4939	0.97	BASI_HUMAN	Basigin OS=Homo sapiens GN=BSG PE=1 SV=2		3317.36	1	1058.81	1168.65	1151.79	1160.38	1322.78	1353	741.59	780.514	605.446	352.708	455.159	424.207	765.221	789.269	1121.54	350.533	424.751	412.334	126.25	0	0	621.622	12.315	0
832.902	2	62.667	SESVPPVTDWAWYK	60.26	7.7827	1	BASI_HUMAN	Basigin OS=Homo sapiens GN=BSG PE=1 SV=2	167	3317.36	1	122030	117346	115996	114204	110852	106805	73055.6	76159	77500.5	48432.7	50061.2	48865.6	84425.2	85242.6	78840.2	56255.2	58732.4	61192.8	25230.8	23907.9	22732.3	18626	20632.6	20844.6
561.26	3	37.313	RKPEDVLDDDDAGSAP		6.7708	1	BASI_HUMAN	Basigin OS=Homo sapiens GN=BSG PE=1 SV=2		2716.64	1	1174.54	1031.23	1022.32	2881.73	3073.01	2988.68	2204.72	1974.15	2162.9	4458.01	4612.24	4956.35	6414.74	7147.63	7113.2	3321.64	3652.03	3627.72	17072.7	18064.2	18821	33938.7	36089.6	34829.9
599.343	2	37.804	VLKEDALPGQK		6.7181	1	BASI_HUMAN	Basigin OS=Homo sapiens GN=BSG PE=1 SV=2		3317.36	1	4673.54	4397.15	4383.03	4119.05	4202.59	4064.93	2602.7	2676.1	2408.06	1867.92	1795.48	1888.88	3866.73	3542.29	3126.31	3092.52	2860.34	3033.03	372.026	458.848	440.305	529.321	762.26	631.914
591.638	2	37.085	RKPEDVLDDD		6.0998	0.83	BASI_HUMAN	Basigin OS=Homo sapiens GN=BSG PE=1 SV=2		1701.18	1	10201.1	8257.31	9515.7	6176.21	5782.13	6366.42	7271.51	6338.71	7265.18	9579.16	8869.96	9243.3	2932.99	5040.95	4506	2180.65	2363.14	2536.08	2785.99	3573.48	4187.6	906.607	1180.18	1651.24
869.495	1	37.797	GGVVLKEDA		6.1307	1	BASI_HUMAN	Basigin OS=Homo sapiens GN=BSG PE=1 SV=2		3317.36	1	3030.99	3007.15	3011.7	2671.29	2715.87	2814.08	1649.29	1668.85	1631.66	868.8	954.864	969.358	744.491	854.197	797.738	490.227	574.632	573.628	0	0	81.915	0	0	0
766.7122, 1149.5802	2, 3	28.614	AEPPKAPEQEQAAPGPAAGGEAPK	56.45, 96.5	8.4046	0.86, 0.98	BASP1_HUMAN	Brain acid soluble protein 1 OS=Homo sapiens GN=BASP1 PE=1 SV=2	788	29693.4	1	259231	248117	254255	250505	249730	275341	151462	144497	163932	109086	104463	121143	282503	284984	281788	249424	255311	244866	62950.1	68014.5	65835.8	82002.1	78150.3	79211.7
473.2275, 709.3484	2, 3	18.551	KAEGAATEEEGTPK	39.91, 40.11	7.662300109863281, 8.353799819946289	1	BASP1_HUMAN	Brain acid soluble protein 1 OS=Homo sapiens GN=BASP1 PE=1 SV=2	788	18465.580078125, 32876.2109375	1	16635.9	17155.6	16455.5	18204.2	19138.8	14707.9	12233	13101.2	12329	9806.37	9965.88	9698.64	6355.42	6284.18	6336	7578.84	7486.33	7936.88	3929.99	3011.51	2634.19	3002.7	3254.47	2914.45
444.21472, 665.83264	2, 3	17.967	AEPEKTEGAAEAK	67.21	7.438600063323975, 8.844499588012695	1	BASP1_HUMAN	Brain acid soluble protein 1 OS=Homo sapiens GN=BASP1 PE=1 SV=2	788	19259.509765625, 32876.2109375	1	16769	16739.5	13509.4	18550.4	18376.1	11733.1	10449.3	9459.51	8345.74	6316.32	5916.47	4704.77	13109.8	11435	9003.26	9592.51	9521.75	9525.98	7977.35	4351.98	2873.86	5241.84	3834.7	3251.17
707.366	2	21.642	KTEAPAAPAAQ[129.0426]ETK		7.766	1	BASP1_HUMAN	Brain acid soluble protein 1 OS=Homo sapiens GN=BASP1 PE=1 SV=2		14628.9	1	6999.18	7225.85	7030.94	7623.22	8007.68	8270.87	4398.4	4789.66	4588.85	2152.94	2367.93	2332.16	2403.13	2432.92	2693.76	2373.44	2096.55	2864.56	422.481	567.547	370.412	667.336	597.655	549.969
714.837	2	24.967	ESEPQ[129.0426]AAAEPAEAK		7.9047	1	BASP1_HUMAN	Brain acid soluble protein 1 OS=Homo sapiens GN=BASP1 PE=1 SV=2		36973.4	1	16548.7	16818.2	17874.4	18728.5	18837.4	19891.1	11265.3	10741.2	11469.6	7128.51	6972.25	7849.04	1725.82	1398.31	1810.73	1836.96	2149.76	1946.77	0	13.947	17.302	322.19	263.593	176.905
1040.99	2	29.706	PAESAAPAAGEEPSKEEGEPK		8.2762	1	BASP1_HUMAN	Brain acid soluble protein 1 OS=Homo sapiens GN=BASP1 PE=1 SV=2		30674.1	1	3293.91	3210.02	3137.24	2821.12	2826.03	2721.17	1614.65	1791.16	1632.61	1191.5	1162.76	1316.39	107.699	104.933	182.358	65.529	120.607	121.819	0	0	0	0	0	0
714.341	2	23.784	ESEPQAAAEPAEAK	49.57	9.2756	1	BASP1_HUMAN	Brain acid soluble protein 1 OS=Homo sapiens GN=BASP1 PE=1 SV=2	788	36973.4	1	165367	164688	162786	166963	164248	164830	101470	99245.1	100212	71099.6	68991.5	68551.8	47815	44621.8	48856.3	55638.4	59222.3	60052.2	8245.31	9947.65	9477.21	9712.05	10226.9	9648.48
644.955, 966.9436	2, 3	19.434	SDGAPASDSKPGSSEAAPSSK	67.35, 74.87	8.9836	1	BASP1_HUMAN	Brain acid soluble protein 1 OS=Homo sapiens GN=BASP1 PE=1 SV=2	788	32876.2	1	123550	120522	126053	125595	128666	127334	74103.1	76708.6	73216.8	49529.3	50814.7	52963.5	107725	111381	110839	95116	101204	94977.1	23961.1	22993.1	22264.3	29197.2	28553.3	26746.8
879.39777, 1318.6417	2, 3	29.666	AAEAAAAPAESAAPAAGEEPSKEEGEPK	74.5	9.4456	0.99, 1.0	BASP1_HUMAN	Brain acid soluble protein 1 OS=Homo sapiens GN=BASP1 PE=1 SV=2	788	36973.4	1	313561	310302	313245	299641	298596	323858	211462	211429	230301	182446	177878	201426	252035	257038	240766	224425	227294	217283	73793.1	75727.4	78403.8	82697.6	82514	83755.7
456.89508, 684.84717, 693.8388	2, 3	23.71	ETPAATEAPSSTPK	38.78	6.997600078582764, 7.784900188446045, 9.630499839782715	1	BASP1_HUMAN	Brain acid soluble protein 1 OS=Homo sapiens GN=BASP1 PE=1 SV=2	662	29110.080078125, 36973.4296875	1	208609	207114	203014	191300	188459	186720	132849	129479	126737	112468	108268	106502	177994	169735	180776	141438	147233	148070	52784.1	58567.7	56997.4	57556.9	57899.4	55389.2
471.58157, 706.8732	2, 3	20.834	KTEAPAAPAAQETK	64.04, 98.05	7.1361	1	BASP1_HUMAN	Brain acid soluble protein 1 OS=Homo sapiens GN=BASP1 PE=1 SV=2	788	5991.55	1	91315.4	94270.5	94227.6	93055.6	95333	94155.7	58158.9	57176.8	55179.7	38004.1	39245.3	39754.6	81385.4	82590	84767.6	82641.7	83241.2	84339	17572.8	18686.1	16861.4	25009.4	23403.2	22365.3
645.294	2	19.912	AEGAATEEEGTPK		9.4809	1	BASP1_HUMAN	Brain acid soluble protein 1 OS=Homo sapiens GN=BASP1 PE=1 SV=2		36973.4	1	65401.3	65102.1	64805.1	69033.9	69757.8	70616.6	43002.7	42362	43000.2	28259.1	27916.4	28066.5	16118.8	15586.4	16583.9	23030.9	23940.5	23021	2776.38	2698.94	2699	3455.39	3911.16	3385.95
825.871	4	26.68	SDGAPASDSKPGSSEAAPSSKETPAATEAPSSTPK		6.9499	0.82	BASP1_HUMAN	Brain acid soluble protein 1 OS=Homo sapiens GN=BASP1 PE=1 SV=2		29110.1	1	892.08	950.473	974.371	619.208	712.495	795.569	394.633	406.464	468.554	332.204	334.066	452.872	7378.11	6611.58	7531.1	2739.42	2710.35	2804.71	934.661	1049	1067.13	2063.68	2156.56	2002.93
667.316	3	50.355	AEEKEGEKDAAAAKEEAPK		8.1819	0.88	BASP1_HUMAN	Brain acid soluble protein 1 OS=Homo sapiens GN=BASP1 PE=1 SV=2		32876.2	1	26746.6	25404.8	25350.3	36070.5	36231.8	35129.9	39842.9	38118.2	36200.2	43893.5	42454.4	45609.6	36399.6	30252.8	36833.5	32533.1	31570.1	31480	26613.9	25500.7	24371.9	38136.8	35773.4	37946
965.143	3	37.007	AQ[129.0426]GPAASAEEPKPVEAPAANSDQTVTVKE		7.2809	1	BASP1_HUMAN	Brain acid soluble protein 1 OS=Homo sapiens GN=BASP1 PE=1 SV=2		9893.13	1	56953.7	56067.8	54135.6	57364.9	56004.7	56735.4	33084.3	31588.5	31500.3	23136.6	22431.9	24090.6	25205.9	27372.8	24836.9	28419	28014.4	29436.7	4390.08	4460	4699.6	8277.61	8615.34	8517.09
372.694	2	20.837	PAAQETK	23.8	6.0193	0.9	BASP1_HUMAN	Brain acid soluble protein 1 OS=Homo sapiens GN=BASP1 PE=1 SV=2	788	2478.33	1	12659.1	12315.1	12031.6	10904.8	10973.4	10749.8	6620.7	6426.88	6293.05	4901.7	4510.11	4733.28	8523.29	8348	8392.95	7796.91	7544.32	7790.07	1427.59	1241.31	1112.13	1972.58	1800.32	1474.57
900.076	3	28.309	AEGAATEEEGTPKESEPQAAAEPAEAK	73.34	9.1497	0.92	BASP1_HUMAN	Brain acid soluble protein 1 OS=Homo sapiens GN=BASP1 PE=1 SV=2	788	36973.4	1	33336.2	31293.3	32626.6	22743.5	22194.1	23836.2	12171.2	11902.6	13142.2	11904.1	11597.3	13604	45414.6	45984.1	47109.6	44295.1	44712.8	43785.6	7027.28	8802.17	8631.6	11851.4	12130.7	11394.9
554.27	3	18.51	DKKAEGAATEEEGTPK	61.43		1	BASP1_HUMAN	Brain acid soluble protein 1 OS=Homo sapiens GN=BASP1 PE=1 SV=2	788		1	11124	11943.1	12203.7	11909.9	11644.9	11319.4	7133.35	6657.99	7029.13	5101.55	4492.03	4795.17	8808.63	9379.74	9402.89	11529.3	10737.9	11105.3	2271.95	1952.48	2150.92	2879.2	2930.29	2488.64
515.25397, 772.403	2, 3	28.309	EGEKDAAAAKEEAPK	26.68	7.526199817657471, 8.219499588012695	0.96, 1.0	BASP1_HUMAN	Brain acid soluble protein 1 OS=Homo sapiens GN=BASP1 PE=1 SV=2	788	29693.41015625, 36973.4296875	1	11652.5	9838.78	9883.45	10443.3	10373.7	10883.6	7325.79	6863.2	6832.72	4690.67	4378.59	4043.68	6777.77	6604.88	6099.52	5181.57	5025.24	5292.18	11787.7	8830.55	7660.32	6066.98	6000.75	5737.35
461.206	2	20.491	GYNVNDEK		6.5724	1	BASP1_HUMAN	Brain acid soluble protein 1 OS=Homo sapiens GN=BASP1 PE=1 SV=2		33305	1	723.542	1030.05	741.608	753.382	1195.23	1209.51	416.971	596.752	617.957	270.504	372.855	349.358	267.257	184.022	161.096	143.807	70.729	37.644	0	0.244	113.099	75.569	30.713	43.366
556.277	1	29.641	AAEAAAA		6.9547	1	BASP1_HUMAN	Brain acid soluble protein 1 OS=Homo sapiens GN=BASP1 PE=1 SV=2		36973.4	1	3099.56	2925.06	3073.71	2301.44	2406.76	2409.53	2279.07	2150.76	2485.74	2855.39	3044.14	3334.2	2570.35	2830.89	2419.96	2078.07	2107.51	2049.6	3554.18	3986.71	3551.17	3367.74	3059.06	3193.59
1076.51	2	29.701	APAESAAPAAGEEPSKEEGEPK		7.5161	1	BASP1_HUMAN	Brain acid soluble protein 1 OS=Homo sapiens GN=BASP1 PE=1 SV=2		17321.7	1	421.902	427.113	390.162	351.055	338.714	295.775	222.649	240.987	192.285	139.54	164.54	132.556	96.706	127.729	51.726	107.921	45.726	73.636	0	0	0	0	0	0
1112.03	2	29.692	AAPAESAAPAAGEEPSKEEGEPK		7.5982	1	BASP1_HUMAN	Brain acid soluble protein 1 OS=Homo sapiens GN=BASP1 PE=1 SV=2		36973.4	1	448.592	502.146	428.992	404.92	382.971	399.178	259.507	312.729	275.018	210.66	218.474	232.93	0	0	0	0	0	0	0	0	0	0	0	0
606.287	2	23.841	EPQAAAEPAEAK		6.5471	0.99	BASP1_HUMAN	Brain acid soluble protein 1 OS=Homo sapiens GN=BASP1 PE=1 SV=2		18248.6	1	1268.72	1055.96	999.232	871.706	701.054	708.923	1170.49	1050.6	803.638	1428.02	1320.07	1275.46	1899.33	1449.9	1665.42	1295.34	1323.8	1334.13	1066.2	1611.54	1420.13	2697.24	2217.29	1756.03
577.606	3	18.724	GAPASDSKPGSSEAAPSSK	17.88		0.98	BASP1_HUMAN	Brain acid soluble protein 1 OS=Homo sapiens GN=BASP1 PE=1 SV=2	423		1	3926.3	3898.36	3913.99	3746.16	3957.05	3801.78	2184.02	2057.51	2135.23	1405.65	1472.64	1300.61	4026.5	3945.19	4105.26	6606.76	7135.88	6702.6	1049.23	924.152	942.315	2125.53	1970	1824.64
642.3311, 642.81976, 642.82916, 642.83856	2	43.54	TEAPAAPAAQETK		7.063199996948242, 7.1092000007629395, 7.250199794769287, 7.393899917602539	0.92, 0.95, 0.98, 1.0	BASP1_HUMAN	Brain acid soluble protein 1 OS=Homo sapiens GN=BASP1 PE=1 SV=2		17321.720703125, 24654.529296875, 29693.41015625, 30674.119140625	1	8623.37	8704.14	8022.69	9761.81	10012.5	10251.1	9290.52	9588.25	8807.31	14238.4	13616.6	13068.8	5730.05	5624.11	5605.84	3784.44	3704.44	3514.42	1569.4	2431.93	2297.66	2425.12	1947.5	2135.16
921.793	3	35.767	AQGPAASAEEPKPVEAPAANSDQTVTVK		8.2027	1	BASP1_HUMAN	Brain acid soluble protein 1 OS=Homo sapiens GN=BASP1 PE=1 SV=2		36973.4	1	6640.23	6743.03	6519.66	9233.53	9468.04	9305.94	4806.5	4806.98	4773.4	2687.71	2676.04	3156.12	677.662	595.975	442.56	2382.06	1609.03	1351.48	98.728	16.726	35.302	239.063	208.386	210.962
669.367	1	21.661	KTEAPAA		6.5278	1	BASP1_HUMAN	Brain acid soluble protein 1 OS=Homo sapiens GN=BASP1 PE=1 SV=2		14628.9	1	2248.41	2147.28	2144.07	2293.78	2229.84	2093.64	1003.22	1006.11	950.84	545.322	462.315	530.068	632.931	548.792	558.523	293.478	352.432	388.736	146.719	70.898	78.525	87.508	0	3.533
888.44	2	25.619	APEQEQAAPGPAAGGEAPK		8.1001	1	BASP1_HUMAN	Brain acid soluble protein 1 OS=Homo sapiens GN=BASP1 PE=1 SV=2		33305	1	3318.57	3471	3212.15	3730.49	3758.79	4009	2644.37	2258.18	2720	2070.68	2014.78	2074.28	406.724	261.635	469.976	1850.21	1881.53	2132.6	0	0	0	0	0	26.821
983.989	2	62.657	AAEAAAAPAESAAPAAGEEPSK		7.3363	0.9	BASP1_HUMAN	Brain acid soluble protein 1 OS=Homo sapiens GN=BASP1 PE=1 SV=2		32876.2	1	3754.63	3451.83	3478.32	1532.85	1390.16	1376.84	1923.12	2172.53	2183.05	3541.04	3583.99	3252.27	3434.22	4337.32	3259.3	3670.33	3565.45	3660.67	4387.39	4309.3	3650.75	3440.23	3431.84	3601.03
965.475	3	37.85	AQGPAASAEEPKPVEAPAAN[115.0269]SDQ[129.0426]TVTVKE		7.5435	1	BASP1_HUMAN	Brain acid soluble protein 1 OS=Homo sapiens GN=BASP1 PE=1 SV=2		29693.4	1	6706.14	6820.95	7239.72	6748.02	6945.66	7722.18	4091.41	4130.59	4328.84	2467.6	2371.91	2720.25	1470.53	1308.2	1032.78	1710.31	1495.57	1667.32	38.758	59.766	55.132	207.807	253.588	295.681
801.888	2	19.438	PASDSKPGSSEAAPSSK		8.5032	1	BASP1_HUMAN	Brain acid soluble protein 1 OS=Homo sapiens GN=BASP1 PE=1 SV=2		30674.1	1	3573.04	3476.59	3436.07	3090.36	3154.22	3038.73	1848.44	1977.68	1907.65	2051.05	1904.14	2078.75	1948.23	1236.98	1130.44	947.821	982.469	977.298	3365.81	3172.1	2456.09	2257.51	2139.95	1927.45
716.393	2	66.486	TGALLLQGFIQDR	54.43		1	BAX_HUMAN	Apoptosis regulator BAX OS=Homo sapiens GN=BAX PE=1 SV=1	54		0.98	7686.68	7991.54	7748.31	7689.78	7272.33	7232.99	8059.04	8687.41	8744.05	17111.9	16743.3	17202.5	11329.1	10930.1	10399.3	12227.1	12879.3	12614.9	27106.5	25642.6	24627.3	16775.6	21217.7	24605.4
786.398	2	34.321	WQQTPAPTDTEAVK		5.6076	0.82	BPAEA_HUMAN	Bullous pemphigoid antigen 1, isoforms 6/9/10 OS=Homo sapiens GN=DST PE=1 SV=3		67.7505	0.83	3304.66	3211.21	3612.9	2568.78	2998.72	3440.38	4387.59	4346.69	4746.08	4207.77	4405.47	5382.68	1555.07	1487.59	1673.5	3820.13	4004.36	4199.36	2012.02	2277.79	2547.32	3839.02	3682.26	4167.74
1046.14	3	63.374	ALVLDC[160.0307]HYPEDEVGQEDEAESDIFSIR	94.86	6.6144	1	C1QBP_HUMAN	Complement component 1 Q subcomponent-binding protein, mitochondrial OS=Homo sapiens GN=C1QBP PE=1 SV=1	130	1426.1	1	31468.3	32962.5	32427.7	28788.4	27976.8	27352.7	29755.5	30972.7	31369.6	25514.7	26088.4	25714	99838.5	97110.8	95060.6	117421	118271	120536	37967.1	36551.3	34451.6	56331.5	60829.1	59291.6
1147.25	3	99.875	GVDNTFADELVELSTALEHQEYITFLEDLK	67.17	7.2258	1	C1QBP_HUMAN	Complement component 1 Q subcomponent-binding protein, mitochondrial OS=Homo sapiens GN=C1QBP PE=1 SV=1	130	1426.1	1	10468.6	7708.45	7494.3	6983.48	5713.9	5631.47	7923.86	7015.47	6180.52	4215.9	6707.87	6209.22	37452.7	37034.6	32327.8	43362.8	36803.3	33716.2	12885.2	12177.1	11422.3	25170.7	22563.8	21875.1
1144.1	2	67.084	VEEQEPELTSTPNFVVEVIK		6.7762	0.98	C1QBP_HUMAN	Complement component 1 Q subcomponent-binding protein, mitochondrial OS=Homo sapiens GN=C1QBP PE=1 SV=1		1033.26	1	12674.6	13411.2	12606.9	13565.1	13696.5	13182.4	14224.1	15033.5	15162.8	9153.9	9825.02	10028.4	3513.63	3337.95	3469.71	5872.27	6284.39	6511.32	2580.74	2381.11	2448.47	2347.75	1863.24	1821.23
811.084	2	56.141	MSGGWELELNGTEAK		6.2634	0.96	C1QBP_HUMAN	Complement component 1 Q subcomponent-binding protein, mitochondrial OS=Homo sapiens GN=C1QBP PE=1 SV=1		1033.26	1	611.188	654.951	769.527	577.192	512.532	690.947	890.292	826.136	810.585	982.237	920.205	928.386	2509.03	2390.71	2604.79	1717.97	2530.92	2686.6	7978.46	7456.37	7767.98	5340.1	4990.96	5282.33
687.012	3	33.781	TPENSLIVTNPSGTQTNSAK		5.722	0.81	CAC1A_HUMAN	Voltage-dependent P/Q-type calcium channel subunit alpha-1A OS=Homo sapiens GN=CACNA1A PE=1 SV=2		117.964	0	521192	506579	514464	417436	411365	434212	651993	630333	640911	620911	602642	640072	349092	341575	338507	436972	441494	445920	502830	483665	486410	495989	480883	471585
465.753	2	30.487	NLSEAQLR	45.72		0.99	CALL5_HUMAN	Calmodulin-like protein 5 OS=Homo sapiens GN=CALML5 PE=1 SV=2			0.87	448.818	379.066	415.438	666.468	672.256	726.168	752.006	647.547	708.076	6758.62	6560.85	7429.23	1168.94	1827.8	1441.08	284.574	183.107	190.928	958.476	1464.3	1188.52	735.171	583.058	749.129
615.641	3	52.051	EAFSLFDKDGDGTITTK	44.79	6.773	0.9	CALM_HUMAN	Calmodulin OS=Homo sapiens GN=CALM1 PE=1 SV=2		822.524	0.57	32050.5	30395.5	31704.8	33473.2	32577.4	33575.7	29362.6	28769.9	26841.6	21986.4	21379.9	20409	51377.7	52519.4	54895	38839.8	37448.1	36075.6	13595.6	16554	17311.5	12649.1	11745	11744.7
1090.18	3	82.018	SGTIFDNFLITNDEAYAEEFGNETWGVTK	92.2	7.9715	1	CALR_HUMAN	Calreticulin OS=Homo sapiens GN=CALR PE=1 SV=1	325	4427.12	1	29014.8	28760.5	22978.9	25763.2	24930.8	24210.1	21017.9	19342.2	16944.3	12721.2	12265.4	12729	52990.1	55221.4	52542	38406.6	39385.7	38065.6	25648.5	23681	25309.1	27543.3	27271.5	30206
804.395	2	64.419	FYALSASFEPFSNK	89.15	8.3445	1	CALR_HUMAN	Calreticulin OS=Homo sapiens GN=CALR PE=1 SV=1	325	4427.12	1	60313.6	62655.3	60092.9	63376.5	59816.1	59496.4	47884.7	48653.3	50215.1	40606.2	41187.6	41980.9	31663.9	30372.1	30634.2	48726.4	50428.5	50285.2	17337.9	17744.8	16670.8	46234.2	35850.6	38062.1
738.839	2	25.719	HEQNIDC[160.0307]GGGYVK	67.29	7.569300174713135, 8.180899620056152	1	CALR_HUMAN	Calreticulin OS=Homo sapiens GN=CALR PE=1 SV=1	233	2028.60498046875, 4427.125	1	19244.5	20454.8	20549.7	19957.2	19517.9	21080.4	13749.1	12407.8	14978.6	11444.5	10420.8	11865.5	36983.9	35345.6	36062.6	40203.2	39963	38997.5	31814.8	37560.9	33632.2	40912.3	40821.8	40998.8
565.762	2	21.819	FYGDEEKDK	41.08	7.4978	1	CALR_HUMAN	Calreticulin OS=Homo sapiens GN=CALR PE=1 SV=1	325	4427.12	1	14756.5	14038.4	13777.9	13152.2	12439.2	13855.6	9510.43	10508.5	10319.8	7843.91	7125.89	7418.95	12439.1	11701.6	12503.4	14444.2	13151.8	14227.3	4536.72	6069.84	5720.31	6608.91	7605.44	7720.29
705.819	2	49.594	EQFLDGDGWTSR		7.3023	1	CALR_HUMAN	Calreticulin OS=Homo sapiens GN=CALR PE=1 SV=1		4427.12	1	57335.1	60385.9	61258.9	56931	56119.6	58184.2	42317	40595.9	42934.2	33213.4	33525.2	35779.2	87216.3	86716.1	88858.8	71209.3	69557.5	69429.7	33927.3	34423.5	34541.6	36077.5	35500.3	36679
369.2164, 737.42975	1, 2	32.842	FVLSSGK	35.51	6.250999927520752, 7.225100040435791	1	CALR_HUMAN	Calreticulin OS=Homo sapiens GN=CALR PE=1 SV=1	325	2028.60498046875, 2902.071044921875	1	18046	18529.1	19897.8	18041	17843.5	19027.9	13703.6	13584.9	15106.4	11506	11217.2	12103.5	33365.7	34068	33555	28990.3	28192.9	28421.1	14677.4	15230.4	15748.8	17587.4	18270.5	17443.1
574.334	2	35.372	KVHVIFNYK		7.3047	1	CALR_HUMAN	Calreticulin OS=Homo sapiens GN=CALR PE=1 SV=1		4102.7	1	4308.62	4187.72	4768.72	4546.9	4915.15	5636.15	3303.37	3651.24	4226.63	2238.03	2348.05	2635.76	728.629	1656.8	989.658	1623.65	1451.41	1875.64	20.883	305.528	475.547	241.664	339.019	347.642
510.302	2	40.287	VHVIFNYK		6.764	0.99	CALR_HUMAN	Calreticulin OS=Homo sapiens GN=CALR PE=1 SV=1		2756.42	1	5740.43	5875.66	5915.16	6061.69	5295.32	5991.4	4376.65	4272.54	4359.87	2659.43	3696.1	3417	7700.86	7891.5	9397.7	10084.9	8694.64	9670.23	2950.61	3001.49	3846.07	5414.32	6070.03	5657.77
610.3642, 610.37335	2	59.427	GQTLVVQFTVK		6.252500057220459, 6.52400016784668	0.82, 0.99	CALR_HUMAN	Calreticulin OS=Homo sapiens GN=CALR PE=1 SV=1		2276.35205078125, 4427.125	1	13902.6	14099.2	13859.4	11565.1	11367	11278.9	10077.9	8837.23	10298.1	7155.16	7580.01	7404.59	9230.82	8081.96	7824.25	14311.6	15038.6	15406.9	8851.59	6376.27	4791.39	9826.47	7426.55	7392.41
488.249	2	19.264	GLQTSQDAR	42.05		1	CALR_HUMAN	Calreticulin OS=Homo sapiens GN=CALR PE=1 SV=1	325		1	1696.1	1390.78	618.172	1636.18	1410.17	502.727	1644.8	1246.7	719.745	1371.48	1327.89	940.649	5777.67	4230	4578.03	875.8	989.515	1003.51	5938.68	5626.83	4137.77	2442.34	1750.1	1573.15
840.402	3	59.338	IDNSQVESGSLEDDWDFLPPKK	29.25	6.8235	1	CALR_HUMAN	Calreticulin OS=Homo sapiens GN=CALR PE=1 SV=1	325	2276.35	1	42987.2	43579.4	45279.5	43760.9	45404.9	46616.6	32138.6	33051.1	33787.1	23947	24290.3	23631.1	123470	122464	119859	106835	106714	106302	56217.4	56559.5	50297.4	64729	63427.9	68160.7
600.951	3	31.22	IKDPDASKPEDWDER		7.6309	1	CALR_HUMAN	Calreticulin OS=Homo sapiens GN=CALR PE=1 SV=1		4427.12	1	21080.6	21203.1	23204.8	24047.1	24357.1	29103.8	16666.5	15029.8	18940.5	15734	14631.3	17732.1	56470.8	55462.9	51945.1	45293.9	49278.9	46539	25212.3	23530.8	25069	27325.6	24543.3	25447.7
696.321	3	29.445	FYGDEEKDKGLQTSQDAR	48.85		1	CALR_HUMAN	Calreticulin OS=Homo sapiens GN=CALR PE=1 SV=1	325		1	11155.1	9610.83	9200.43	8891.56	7871.03	9294.27	5078.08	4745.62	5248.41	5172.59	4922.64	5642.4	67241.1	63437.4	61438.5	51410.4	52253.7	50139.8	24155.7	26767.1	25640.9	32248	32611.7	31338
690.825	4	40.788	IDDPTDSKPEDWDKPEHIPDPDAK		6.1629	0.83	CALR_HUMAN	Calreticulin OS=Homo sapiens GN=CALR PE=1 SV=1		2902.07	1	1180.04	1278.57	1320.11	1595.91	1676.6	1811.96	1178.25	1220.03	1307.16	797.072	816.658	865.688	941.673	892.94	718.654	1246.03	1032.89	1257.29	470.954	234.894	359.339	2197.13	786.047	623.37
935.432	2	51.918	GTWIHPEIDNPEYSPD	47.51		0.97	CALR_HUMAN	Calreticulin OS=Homo sapiens GN=CALR PE=1 SV=1	287		1	13334.9	12799.5	12702.1	13146.6	13675.2	13431.9	9904.15	9646.91	9278.29	7688.71	7378.74	7427.21	14616.8	14837.6	15364.2	16454.8	16316.2	15995.3	5689.36	5575.45	5987.65	11346.4	11324.2	11502.5
855.381	1	25.702	DC[160.0307]GGGYVK		6.3606	1	CALR_HUMAN	Calreticulin OS=Homo sapiens GN=CALR PE=1 SV=1		4427.12	1	975.266	987.484	819.973	983.501	958.741	995.518	709.746	628.901	680.051	513.819	431.727	574.027	328.144	466.024	433.009	387.457	499.871	394.394	104.531	182.696	206.547	144.254	161.426	220.861
714.846	4	61.873	C[160.0307]KDDEFTHLYTLIVRPDNTYEVK		5.7503	0.88	CALR_HUMAN	Calreticulin OS=Homo sapiens GN=CALR PE=1 SV=1		2579.32	1	6858.45	6295.61	6081.55	7341.28	7117.39	7090.91	4358.14	4543.03	4529.45	3446.27	3592.46	3212.45	21359.7	18687.3	17530.1	9539.27	11983.6	13021.4	9477.84	8705.61	8116.61	2678.07	5271.14	6452.4
1383.7	3	85.32	GTWIHPEIDNPEYSPDPSIYAYDNFGVLGLDLWQVK		6.8011	0.88	CALR_HUMAN	Calreticulin OS=Homo sapiens GN=CALR PE=1 SV=1		2689.33	1	6013.07	5479.92	4013.28	6270.31	5724.69	4910.56	3864.62	3130.01	2793.33	4166.07	3962.1	3434.32	10468.2	10334.7	9259.86	88.174	436.699	42.303	5663.06	5671.88	5672.46	327.139	162.01	413.999
749.023	3	59.946	EPAVYFKEQFLDGDGWTSR	20.31	6.211	0.87	CALR_HUMAN	Calreticulin OS=Homo sapiens GN=CALR PE=1 SV=1	325	1870.28	1	3712.02	2903.06	2536.38	1647.75	1666.42	1568.73	3256	3164.25	3022.77	4737.5	4105.4	4151.14	27432.6	22522.8	21784.4	13975.6	16865.6	19159.4	32504.9	31779.1	24396.7	23727.1	25100.7	31284.1
605.794	2	25.611	QNIDC[160.0307]GGGYVK		5.5581	0.93	CALR_HUMAN	Calreticulin OS=Homo sapiens GN=CALR PE=1 SV=1		3269.14	1	3833.64	3978.06	4084.95	2554.8	2623.24	2787.44	5545.78	5006.73	5943.69	6461.18	6170.22	7353.7	3553.96	3645.34	2873.84	3069.95	3003.81	3023.53	10298.4	11824.5	9063.77	7904.67	6679.18	5854.86
555.273	2	45.053	WIYEDVER	30.55	4.5495	0.88	CALU_HUMAN	Calumenin OS=Homo sapiens GN=CALU PE=1 SV=2		70.9471	0.7	12148.9	14198.5	14470.2	14040.6	14533.8	12451.4	11875.3	11570.5	12286.7	11460.3	11500.8	10766.3	40065.9	42941.7	41583.6	23245.6	24939.2	25507.6	17428.5	22625.4	24111.7	20789.5	21534.5	22456.5
885.931	2	57.839	APVPTGEVYFADSFDR	104.94	6.3826	1	CALX_HUMAN	Calnexin OS=Homo sapiens GN=CANX PE=1 SV=2	240	412.278	1	67225.8	66092.1	70468.9	50742.5	51796.9	55244.4	44361	46029.4	46531.1	36715.4	39564.6	37705.8	62726.9	60381.9	61395	63387.7	61682	62210.9	38173.6	38343.3	37578.3	35497.6	37230.4	36762.3
621.976	3	69.773	KIPNPDFFEDLEPFR	67.67		1	CALX_HUMAN	Calnexin OS=Homo sapiens GN=CANX PE=1 SV=2	240		1	36301.5	35313.8	33907.7	31165.1	31142.8	30348	25361.9	26364.3	25924.3	21087	21028.3	21539.5	6186	6304.76	6828.76	23880.5	24084.2	24080.4	2608.79	2645.46	2739.29	14307.1	14415.8	15540.8
531.306	2	57.359	GTLSGWILSK	51.67	6.5216	1	CALX_HUMAN	Calnexin OS=Homo sapiens GN=CANX PE=1 SV=2	240	412.278	1	25073.2	25623.3	26382.9	22307.8	21728.8	22951.7	17915	18771.3	18229.7	14096.1	14224.4	14265.7	53691	52442.9	55192.5	46150.2	49090.4	47449.6	30616.6	30420.1	30979.5	28143.8	28605.2	30409.7
420.21603, 839.4268	1, 2	23.74	TGIYEEK		5.755000114440918, 5.899499893188477	0.94	CALX_HUMAN	Calnexin OS=Homo sapiens GN=CANX PE=1 SV=2		169.0762939453125, 412.2784118652344	1	12068.8	12389.3	12298.4	8265.42	8207.02	8000.69	7782.6	7389.8	7767.06	4935.22	5289.06	5249.02	17380.3	18086.8	18917	13876.8	14464.9	14724.8	11150.2	12349.3	12119.6	10197	9591.26	9460.18
544.763	2	33.825	AEEDEILNR		6.2456	0.98	CALX_HUMAN	Calnexin OS=Homo sapiens GN=CANX PE=1 SV=2		412.278	1	5937.31	5610.63	6238.23	5814.48	5524.37	6008.79	3799.01	3679.83	3913.61	4352.21	4597.64	4865.12	10487.6	9603.51	9730.47	8838.51	9224.34	8790.54	5650.05	4936.42	4843.74	8826.66	7785.74	8532.16
571.514	4	32.536	EIEDPEDRKPEDWDERPK	21.53		1	CALX_HUMAN	Calnexin OS=Homo sapiens GN=CANX PE=1 SV=2	240		1	6789.06	6966.92	7020.55	5399.2	5572.3	5859.38	4874.05	4538.66	4951.44	4861.49	4872.49	5662.69	14680.9	15902.2	13573.6	11133.3	11297.4	11443.8	9181.23	9765.7	9550.15	5186.09	6898.11	7105.05
1392.25	2	99.133	NLSDLIDLVPSLC[160.0307]EDLLSSVDQPLK		7.0908	0.98	CAPZB_HUMAN	F-actin-capping protein subunit beta OS=Homo sapiens GN=CAPZB PE=1 SV=4		1054.74	0.7	2125.93	1569.15	1510.2	1886.23	1405.7	1542.57	1847.4	1721.41	1417.44	729.143	1160.09	919.517	1390.53	1321.22	645.844	398.303	52.624	338.972	401.042	535.808	414.916	24.393	56.257	6.377
521.835	2	51.799	VSTLPAITLK	37.31		0.99	CATD_HUMAN	Cathepsin D OS=Homo sapiens GN=CTSD PE=1 SV=1	62		0.89	2923.31	2839.89	2438.7	2833.25	3000.93	2774.94	2150.09	2054.99	1974.52	3433.28	3367.44	3013.36	11071.2	11212.4	11435.7	15577.2	14659.8	13896.1	1997.91	1787.78	1950.07	3687.74	3152.41	3218.18
603.853	2	72.085	AFLLFPTIER	70.34	8.5349	1	CB043_HUMAN	UPF0554 protein C2orf43 OS=Homo sapiens GN=C2orf43 PE=1 SV=1	371	6261.36	1	107026	106246	100643	103564	102029	97374.5	124439	126102	123292	158647	157830	157069	6366.41	6208.12	6218.24	14922.2	13985.3	14800.9	5054.98	4203.21	5445.7	12625	12182	13442.6
774.895	2	32.83	ILTTSEDSNAQEIK	128.48	8.3563	1	CB043_HUMAN	UPF0554 protein C2orf43 OS=Homo sapiens GN=C2orf43 PE=1 SV=1	371	6261.36	1	34955.2	34314.2	36242.1	46031.3	46118.4	49542.6	50804.5	50627.2	53976.9	55870.8	54044.3	60609.5	4865.16	5364.16	4746.56	9231.31	9583.17	9856.03	10415.9	9016.73	11521.7	9712.26	9286.16	9578.46
694.337	2	27.685	DDETIKEHLC[160.0307]K	44.14		0.99	CB043_HUMAN	UPF0554 protein C2orf43 OS=Homo sapiens GN=C2orf43 PE=1 SV=1	371		1	7370.06	6632.47	7763.15	8489.71	8504.94	9859.75	9163.48	9384.36	11813.7	10786.8	9825.25	12989.9	3021.3	3283.85	3664.72	3794.47	3740.95	3622.7	4759.98	6078.09	5477.98	4182.24	4450.49	4565.31
880.922	2	67.693	LTFYYGTIDPWC[160.0307]PK	122.89	8.6208	1	CB043_HUMAN	UPF0554 protein C2orf43 OS=Homo sapiens GN=C2orf43 PE=1 SV=1	371	6261.36	1	77735.1	78618.7	75250.2	101195	97881.3	94850.2	100883	103395	102543	121309	120551	120531	10860.6	10241.9	9659.23	9475.13	9339.93	9348.92	34109.4	31083.5	31332.2	19647.9	17612	18826.7
357.175, 544.2709	2, 3	26.45	EYYEDIKK	28.81	5.819499969482422, 7.877999782562256	0.97, 1.0	CB043_HUMAN	UPF0554 protein C2orf43 OS=Homo sapiens GN=C2orf43 PE=1 SV=1	371	6261.36	1	20820	18619.9	18880.7	28381.2	26189.5	27986.7	30082.1	24674.9	28140.4	30239.6	24398.9	34018.7	8880.39	7623.04	9100.11	8141.12	8555.86	8116.59	10731.6	12129.4	10886.8	6927.55	7395.29	6867.22
577.981	3	49.819	FPVWTISHAGHALAPK	9.16	6.5023	0.91	CB043_HUMAN	UPF0554 protein C2orf43 OS=Homo sapiens GN=C2orf43 PE=1 SV=1	347	3425.52	1	8061.26	8437.67	8736.09	11052.4	10995.9	12237.4	11999.9	11145	11977.3	13698.9	15874.8	15865.8	1726.13	1833.03	1848.44	1616.61	1773.52	1600.84	597.26	1003.83	1111.72	360.644	522.029	470.616
469.266	2	38.339	ALYSLTNR	9.47	7.8106	1	CB043_HUMAN	UPF0554 protein C2orf43 OS=Homo sapiens GN=C2orf43 PE=1 SV=1	361	6261.36	1	11708.1	11698	11537	7575.26	7485.59	7564.24	10515.2	9848.37	10517.9	13355.4	12729.9	14162.5	2070.22	1865.51	1253.17	4098.26	3897.5	3928.22	1960.81	1982.2	1973.53	2210.71	2076.1	1630.16
693.858	2	46.093	DIYGLNGQIEHK		7.0252	1	CB043_HUMAN	UPF0554 protein C2orf43 OS=Homo sapiens GN=C2orf43 PE=1 SV=1		6261.36	1	6663.78	4694.97	4933.53	5477.76	5854.3	4850.37	8743.83	6689.82	3731.3	8744.67	8781.83	7854.37	13190.5	14305.8	13776.6	11524.3	12082.3	11635.7	10462.7	11982.7	12678.7	10106.2	10490.6	11028.9
539.84	2	46.091	RVPELPVIR		7.9338	1	CB043_HUMAN	UPF0554 protein C2orf43 OS=Homo sapiens GN=C2orf43 PE=1 SV=1		6261.36	1	41584.4	42665.7	44902.8	46530.8	45312.5	46568.4	57044	56493.2	59129.8	72270.8	71294.4	65201.4	5366.43	5461.84	5857.78	16769.2	15314.7	15137.5	12255.4	13636.1	13991.5	19360.3	20595.6	20095.8
461.793	2	51.09	VPELPVIR		7.2296	1	CB043_HUMAN	UPF0554 protein C2orf43 OS=Homo sapiens GN=C2orf43 PE=1 SV=1		6261.36	1	9683.62	8630.94	8711.98	9506.99	9460.11	9426.81	11812.1	11506.5	11134.5	16588.4	16474.5	16008.4	4713.75	4530.74	5191.46	7670.69	7169.4	7027.12	7962.89	8190.93	8670.7	8049.3	7826.08	7955.14
694.347	2	42.495	DIYGLN[115.0269]GQIEHK	17.45	6.8677	1	CB043_HUMAN	UPF0554 protein C2orf43 OS=Homo sapiens GN=C2orf43 PE=1 SV=1	361	3267.86	1	5065.03	5069.73	4813.31	5466.08	5474.87	5802.25	7116.48	6255.8	6937.96	7607.6	7687.6	7443.27	811.661	1755.36	1988.16	1362.43	1531.23	1637.66	2932.4	2539	2994.05	2553.35	2682.06	2583.39
988.612	1	72.062	LLFPTIER		6.5519	1	CB043_HUMAN	UPF0554 protein C2orf43 OS=Homo sapiens GN=C2orf43 PE=1 SV=1		6261.36	1	838.856	883.959	826.214	975.555	900.375	837.875	1220.6	1354.48	1335.9	1580.84	1561.87	1707.01	0	0	0	0	0	0	0	0	0	0	0	0
474.723	2	38.896	DFPEGDIR	21.12	6.5009	0.82	CB043_HUMAN	UPF0554 protein C2orf43 OS=Homo sapiens GN=C2orf43 PE=1 SV=1	361	3684.47	1	14915.8	14122.4	14367.1	16562.6	17650.8	16204.3	19934	19044.1	19112.8	24923.4	23760	24440.8	12801.5	13472.8	13298.9	13131.7	13637.5	13507.8	23438.6	26500.9	25626.8	14417.1	16451.6	16812.7
875.522	1	72.079	LFPTIER		6.3546	1	CB043_HUMAN	UPF0554 protein C2orf43 OS=Homo sapiens GN=C2orf43 PE=1 SV=1		6261.36	1	3483.44	3415.41	3405.52	3702.42	3568.64	3377.62	4144.82	4536.17	4360.8	5634.69	5697.52	5716.15	0	0	0	0	0	0	0	0	0	0	0	0
579.79	2	46.024	YGLNGQIEHK		6.6109	0.98	CB043_HUMAN	UPF0554 protein C2orf43 OS=Homo sapiens GN=C2orf43 PE=1 SV=1		6261.36	1	968.158	1031.26	1094.27	629.6	663.832	716.35	908.922	997.885	795.2	871.697	636.671	766.01	3748.18	3918.85	3315.22	2265.55	2318.35	2461.85	870.744	1340.47	1163.04	985.95	1173.4	1139.84
815.96	2	68.28	TAPPDYDILLPLFR		5.2088	0.97	CBPC4_HUMAN	Cytosolic carboxypeptidase 4 OS=Homo sapiens GN=AGBL1 PE=2 SV=2		47.007	0.6	7960.98	7785.77	8305.56	5485.73	5082.34	5377.5	6807.09	7371.25	7637.81	13052.9	13317.7	13940.1	115.502	199.903	27.808	217.444	318.259	320.196	1460.27	1167.12	1035.51	661.08	674.703	393.83
577.286	2	48.236	ALSIGFETC[160.0307]R	52.09	6.9025	1	CD44_HUMAN	CD44 antigen OS=Homo sapiens GN=CD44 PE=1 SV=2	119	379.381	1	32645.7	35822.5	36321.2	29197.6	30121	30864.2	19030	19134.7	20552.6	16908.7	17034	17303.5	65764	64731.6	65257.1	52801.6	50677.5	52311.6	20333.8	18844.4	19010.9	17559	17615.7	17767.7
454.217	2	22.242	TEAADLC[160.0307]K	33.04	6.2598	1	CD44_HUMAN	CD44 antigen OS=Homo sapiens GN=CD44 PE=1 SV=2	119	379.381	1	7256.45	7223.5	7086.22	6105.89	5797.7	6209.1	3778.66	3733.19	3927.6	2868.38	2849.34	2984.17	15754.8	15906.6	15631.7	12155.4	12068.1	12171.6	4016.22	3410.96	3319.42	2218.22	2833.44	2752.06
462.92	3	51.02	YGFIEGHVVIPR	44.68	6.1356	0.83	CD44_HUMAN	CD44 antigen OS=Homo sapiens GN=CD44 PE=1 SV=2	126	278.934	1	22301.9	21774.1	21177.4	17612.9	17691.8	16764.4	13551.9	12950.8	12483	8314.59	8224.44	8291.42	43802.8	43545.8	47751.5	37755.9	34776.1	34978.7	10743.1	12132.2	11955.9	10161.2	10009.8	9798.6
446.745	2	30.255	AGLQVYNK		7.9118	0.81	CD59_HUMAN	CD59 glycoprotein OS=Homo sapiens GN=CD59 PE=1 SV=1		13497.1	1	21145.4	20066	20674.1	20587.3	20314.1	22615.3	11884.5	11252.8	12513.3	6829.56	6440.6	7267.2	36330.9	38315	35708.3	26678.7	27652.6	26757.7	11792.5	12020.7	12289.8	11827.4	11039.4	12043.1
549.26746, 824.8827	2, 3	35.933	LRENELTYYC[160.0307]C[160.0307]K		8.318699836730957, 8.941200256347656	0.8, 1.0	CD59_HUMAN	CD59 glycoprotein OS=Homo sapiens GN=CD59 PE=1 SV=1		13497.080078125, 5657.88818359375	1	283174	276633	288440	205089	207925	225928	312393	297165	312895	342243	332668	353637	243128	247349	244743	202376	200753	206594	294134	306436	314763	229360	255882	258179
508.21524, 513.8858, 770.33594	2, 3	33.354	FEHC[160.0307]NFNDVTTR	53.11, 84.71	6.830399990081787, 8.152400016784668, 9.006600379943848	1	CD59_HUMAN	CD59 glycoprotein OS=Homo sapiens GN=CD59 PE=1 SV=1	163	13497.080078125, 6174.458984375	1	85389.6	84589.2	85371.8	89322.4	88990	97578.9	47418.7	47358	49527.6	38764.3	38902.6	44601.8	121999	124157	124372	92278.9	95038.6	95925.7	39817.9	40324.4	42635.2	40334.7	42230.2	41500.3
870.869	2	30.406	LQC[160.0307]YNC[160.0307]PNPTADC[160.0307]K	83.09	8.136	1	CD59_HUMAN	CD59 glycoprotein OS=Homo sapiens GN=CD59 PE=1 SV=1	163	6174.46	1	72749	72138.4	77296.4	82630.2	83691.6	95348.5	42991.8	41692.5	48446.8	31341.9	30190.3	35948.5	95069.4	100382	91721.8	41918.2	43428.5	43136.5	28307.4	29844.6	30133.9	22052.6	21763.9	22377.8
514.221	3	32.825	FEHC[160.0307]N[115.0269]FNDVTTR		7.5736	1	CD59_HUMAN	CD59 glycoprotein OS=Homo sapiens GN=CD59 PE=1 SV=1		13497.1	1	6026.24	5900.1	5835.25	5764.34	5760.62	5993.35	3138.34	3329.59	3390.37	3023.42	2852.51	3089.57	11198.4	11506.7	11540.4	8293.81	8075.65	8968.61	4086.13	4144.45	4262	2829.14	3295.15	3375.26
532.715	2	33.324	FEHC[160.0307]NFND		6.7625	1	CD59_HUMAN	CD59 glycoprotein OS=Homo sapiens GN=CD59 PE=1 SV=1		13497.1	1	1221.25	1235.54	1248.51	1318.1	1368.88	1487.42	663.089	658.274	699.017	553.404	494.576	610.711	226.807	286.808	360.373	177.189	150.482	167.21	0	0	22.417	57.504	215.455	124.389
821.465	1	30.189	GLQVYNK		6.7966	1	CD59_HUMAN	CD59 glycoprotein OS=Homo sapiens GN=CD59 PE=1 SV=1		13497.1	1	2617.69	2563.97	2797.06	2518.62	2523.41	3126.95	1359.53	1216.94	1484.25	907.877	871.181	1064.46	420.608	413.393	376.025	360.71	446.411	360.704	128.726	8.857	0.424	83.865	75.004	30.297
856.462	1	35.994	LRENELT		6.4119	0.99	CD59_HUMAN	CD59 glycoprotein OS=Homo sapiens GN=CD59 PE=1 SV=1		13497.1	1	3259.8	3256.1	3487.57	2950.71	3151.64	3307.14	1618.8	1553.4	1645.39	1079.07	1317.86	1562.33	1393.8	1542.03	1200.19	850.486	1069.63	1058.2	146.033	137.293	3.045	0	0	3.537
931.787	3	76.56	AIHYALNC[160.0307]C[160.0307]GLAGGVEQFISDIC[160.0307]PK	25.71		0.94	CD9_HUMAN	CD9 antigen OS=Homo sapiens GN=CD9 PE=1 SV=4			0.41	6838.1	6701.06	6225.23	6352.46	6304.18	6114.69	3557.95	3132.25	2949.39	1708.86	1482.93	1599.51	1959.64	1921.8	2055.76	288.458	291.468	247.406	0	32.337	107.664	0	0	0
736.937	2	69.528	TPFLLVGTQIDLR	60.58	6.537	1	CDC42_HUMAN	Cell division control protein 42 homolog OS=Homo sapiens GN=CDC42 PE=1 SV=1	74	587.144	1	26267.2	24014	23882.4	21852.3	20926.2	19920.2	19899.4	21021	19823	21148.9	21079.2	21253	5084.96	5066.05	4732.13	783.003	841.49	864.757	6866.24	5854.78	5835.34	405.694	420.439	927.805
801.448	1	33.85	IPSSELR		6.6392	1	CG063_HUMAN	Uncharacterized protein C7orf63 OS=Homo sapiens GN=C7orf63 PE=2 SV=3		228.247	0.99	25274.3	23620.4	26406.1	41105.6	41002.7	44642.6	50665.2	54378.3	58141.7	119031	122001	129424	5455.48	5499.8	4413.4	5650.05	6722.94	5690.75	7164.2	7816.66	7776.27	10515.7	9654.74	9422.28
454.25592, 907.5168	1, 2	61.137	FLPLFDR	38.44	6.843800067901611, 7.382199764251709	0.98, 1.0	CH10_HUMAN	10 kDa heat shock protein, mitochondrial OS=Homo sapiens GN=HSPE1 PE=1 SV=2	432	14892.3798828125, 2726.0048828125	1	20754.7	20209.2	20269.7	14932.9	15291.5	15317.3	17489.5	18252.1	17784.5	15727.9	18081.4	18633.4	48961.8	47730.8	52072.3	81811	78430	75659.5	20144.6	20340.9	18067.4	40658.4	40173.6	41123.3
510.6033, 765.40027	2, 3	60.252	VVLDDKDYFLFR	52.51, 80.33	8.2196	1	CH10_HUMAN	10 kDa heat shock protein, mitochondrial OS=Homo sapiens GN=HSPE1 PE=1 SV=2	311, 432	14892.4	1	72108.4	73477	73495.7	59398.9	60857.5	60634.2	65057.2	70022.8	66900	52311.2	56140.3	54463.6	326136	327624	329121	325244	313732	308632	147012	144925	134564	219963	213712	221877
658.374	2	39.869	VLQATVVAVGSGSK	90.82	9.0714	1	CH10_HUMAN	10 kDa heat shock protein, mitochondrial OS=Homo sapiens GN=HSPE1 PE=1 SV=2	432	14892.4	1	14128.3	13328.5	10605.9	11954.1	12060.5	9431.1	12790.5	11580.4	9198.74	12759.5	11463.6	8950.14	248038	240070	245431	201434	180826	197553	105774	104661	108662	137850	132477	132863
658.887	2	42.104	VLQ[129.0426]ATVVAVGSGSK	63.91		1	CH10_HUMAN	10 kDa heat shock protein, mitochondrial OS=Homo sapiens GN=HSPE1 PE=1 SV=2	432		1	6694.04	6023.11	5697.15	5033.67	4929.08	4746.97	5650.52	5900.3	5649.05	4239.52	4364.9	3955.33	15585.1	19513.6	18863.5	13856.2	12310.7	13408.2	6190.57	6833.98	7427.22	10322.4	11358.3	10571.4
359.1938, 717.38495	1, 2	29.904	DGDILGK		6.623199939727783, 7.718100070953369	1	CH10_HUMAN	10 kDa heat shock protein, mitochondrial OS=Homo sapiens GN=HSPE1 PE=1 SV=2		14891.26953125, 9160.47265625	1	15026.3	15954.5	15919.3	11346	11707	12290.7	12933.2	13210.4	14286.4	7412.59	7457.76	8587.81	41756.5	43923.6	40936.9	36282	38649.4	36701.4	15464.5	15046.4	15836.5	17382	17452.2	17110.3
599.852	2	27.904	GKGGEIQPVSVK	54.75	8.204	0.86	CH10_HUMAN	10 kDa heat shock protein, mitochondrial OS=Homo sapiens GN=HSPE1 PE=1 SV=2	432	14020.4	1	11601.7	10533.7	11032.9	11714.5	11084.3	12806.1	12394.1	11991.9	12730.1	8436.26	7635.5	9813.74	35813.2	35361.3	39258.3	44327.8	40886.8	40266.6	11740	12330.9	11280.7	20241.5	19812.3	18513.3
518.299	2	54.932	KFLPLFDR		8.0521	1	CH10_HUMAN	10 kDa heat shock protein, mitochondrial OS=Homo sapiens GN=HSPE1 PE=1 SV=2		14892.4	1	31490	32044.1	33167.9	24143.6	25188.1	26130.7	29658.2	30469.5	30549.9	27622.2	26974	26257.5	48960.6	50719	59396.3	115386	113388	107939	21441.5	22764	27007.8	60994.6	61485.3	61254.8
507.282	2	32.214	GGEIQPVSVK	26.17	8.7878	1	CH10_HUMAN	10 kDa heat shock protein, mitochondrial OS=Homo sapiens GN=HSPE1 PE=1 SV=2	432	14892.4	1	13250.1	12562.9	13023.3	11015.5	10926	12315.9	11584.3	11325.5	11473.7	7844.55	7894.65	8395.48	59647.1	62055.7	62009.5	53700.2	52376.2	54082.2	20510.6	22575.4	24282.2	27038.3	28075.3	27558.2
492.604	3	41.924	VGDKVLLPEYGGTK		7.0475	0.99	CH10_HUMAN	10 kDa heat shock protein, mitochondrial OS=Homo sapiens GN=HSPE1 PE=1 SV=2		9539.4	1	819.844	604.643	459.769	890.136	935.661	721.474	699.859	495.998	368.262	963.292	570.261	525.632	24500.7	25226.7	23674.6	20550.4	18083.2	20130.2	9293.07	8707.01	8705.22	16424.9	17226.6	15114.3
686.895	2	39.7	VLQATVVAVGSGSKG	72.99		0.99	CH10_HUMAN	10 kDa heat shock protein, mitochondrial OS=Homo sapiens GN=HSPE1 PE=1 SV=2	432		1	5636.71	5542.13	5231.66	2478.15	2608.15	2437.38	4028.34	3827.48	3415.12	4811.72	4778.56	4191.52	33365.1	35362.6	34397	37055.9	35400.3	36509.6	11805.1	17013.1	13895	21115.6	21893.2	22142.2
815.949	2	51.973	SAAETVTKGGIMLPEK		6.6656	0.95	CH10_HUMAN	10 kDa heat shock protein, mitochondrial OS=Homo sapiens GN=HSPE1 PE=1 SV=2		5375.7	1	2227.01	2119.18	3038.11	826.613	896.348	1102.32	2858.52	2788.86	3111.5	2361.78	2662.28	2458.3	1249.96	1593.16	1865.44	789.798	829.414	881.118	53486.4	2092.13	2557.87	26487.1	2050.35	1362.87
572.666	3	61.289	SQGKVLQATVVAVGSGSK		7.3183	1	CH10_HUMAN	10 kDa heat shock protein, mitochondrial OS=Homo sapiens GN=HSPE1 PE=1 SV=2		14892.4	1	792.682	816.263	734.665	600.549	692.717	632.584	812.134	869.871	760.408	727.425	956.88	918.209	5289.12	5187.41	5410.84	6323.04	6620.36	6336.23	2020.02	1917.48	1947.52	2722.36	2785.12	2953.69
454.752	2	29.109	MAGQAFRK		6.6617	0.99	CH10_HUMAN	10 kDa heat shock protein, mitochondrial OS=Homo sapiens GN=HSPE1 PE=1 SV=2		5189.09	1	1557.22	1474.74	1490.59	1442.76	1401.57	1648.48	1101.74	1000.62	1171.13	989.783	966.667	1299.99	526.192	687.187	1505.19	574.089	791.844	1234.5	1218.06	1337.92	1249.29	754.342	617.253	599.529
751.387	1	43.04	PEYGGTK		7.1099	1	CH10_HUMAN	10 kDa heat shock protein, mitochondrial OS=Homo sapiens GN=HSPE1 PE=1 SV=2		14892.4	1	10598	9242.62	9302.34	8554.9	9101.56	8876.09	7866.06	8099.24	7968.25	7116.11	7140.09	6894.49	5130.54	5629.98	5821.21	3733.03	3679.21	4181.71	1572.2	2340.42	1816.51	2248.31	1649.91	1812.39
864.466	1	43.043	LPEYGGTK		6.9874	1	CH10_HUMAN	10 kDa heat shock protein, mitochondrial OS=Homo sapiens GN=HSPE1 PE=1 SV=2		14892.4	1	3301.13	3099.61	2908.84	2900.36	2930.04	2943.57	3329.99	3319.82	3273.49	2816.05	2748.18	2713.05	1363.44	1703.25	1473.74	1262.84	1246.61	1290.02	669.886	781.33	820.507	681.727	882.893	771.439
666.34	2	60.235	LDDKDYFLFR	25.89	7.2403	1	CH10_HUMAN	10 kDa heat shock protein, mitochondrial OS=Homo sapiens GN=HSPE1 PE=1 SV=2	432	14892.4	1	25654.7	25894.5	26752.1	20046.1	21483.1	21988.2	23168.6	23772	23188.6	17660.3	17871.1	17659.1	36383.7	38752.4	38601.5	32483.9	33169.6	33206.9	17679.3	17988.6	16502.2	18782.9	19859.2	20831.7
335.682	2	27.899	GKGGEIQ		6.0858	0.81	CH10_HUMAN	10 kDa heat shock protein, mitochondrial OS=Homo sapiens GN=HSPE1 PE=1 SV=2		9160.47	1	400.835	340.116	286.301	381.674	340.532	399.044	333.325	371.484	408.631	374.262	296.582	368.368	3092.68	3105.09	3368.73	2927.3	2721.83	2939.95	771.36	884.334	731.257	1246.49	1256.53	1479.45
609.797	2	60.176	DDKDYFLFR		6.2783	0.95	CH10_HUMAN	10 kDa heat shock protein, mitochondrial OS=Homo sapiens GN=HSPE1 PE=1 SV=2		5734.02	1	1188.4	1167.01	1273.97	971.127	1080.49	997.854	1031.94	1013.77	955.646	630.621	637.672	644.02	1527.37	1562.89	1819.9	2184.72	1404.86	1131.3	848.441	326.877	494.804	1577.39	1345.57	694.277
770.49	1	32.282	IQPVSVK		6.4228	1	CH10_HUMAN	10 kDa heat shock protein, mitochondrial OS=Homo sapiens GN=HSPE1 PE=1 SV=2		5734.02	1	1762.93	1637.73	1671.3	1445.7	1446.08	1652.45	1221.99	1419.42	1359.66	969.301	924.483	1063.59	477.797	542.31	558.87	530.647	403.46	376.842	0	0	0	62.506	162.74	59.926
471.309	2	42.221	IGIEIIKR	51.56	8.0158	1	CH60_HUMAN	60 kDa heat shock protein, mitochondrial OS=Homo sapiens GN=HSPD1 PE=1 SV=2	885	11633.5	1	23054.2	21326.6	21208.6	17578	16898.1	16426.3	16559.3	15976.6	15434.7	10105	10301.4	10003.6	59734.1	66052.4	62842.5	58787.5	53241	52494.2	22271.6	21211.4	20635.8	23669.8	26773.5	25475.8
422.757	2	30.83	VGEVIVTK	44.14	7.4171	1	CH60_HUMAN	60 kDa heat shock protein, mitochondrial OS=Homo sapiens GN=HSPD1 PE=1 SV=2	885	11633.5	1	11355.4	10912.9	10799.1	7649.55	7863.39	8470.63	10405.1	10208.6	10367.3	6649.94	6283.22	6553.53	41571.1	42406.8	41366.9	31797.6	32195.9	32213.7	14608.8	13610.7	13808.5	12190	11069.3	11433.4
617.307	2	24.537	VGGTSDVEVNEK	87.26	8.5981	1	CH60_HUMAN	60 kDa heat shock protein, mitochondrial OS=Homo sapiens GN=HSPD1 PE=1 SV=2	885	11633.5	1	28888.9	28207.5	30386.3	22282.4	21738.1	22073	26699.2	26001.3	27503.9	18024.1	17052.6	18671.2	67772	62980.4	65537.3	68257.2	68902.5	67763	18820.4	21146.7	20117.2	20843.2	20715.6	19731
562.3046, 842.9452	2, 3	60.126	AAVEEGIVLGGGC[160.0307]ALLR	104.48, 53.13	9.1632	1	CH60_HUMAN	60 kDa heat shock protein, mitochondrial OS=Homo sapiens GN=HSPD1 PE=1 SV=2	885	11633.5	1	62629.8	63942.1	64956.4	42121.3	44751	44990.4	47926	50646.7	50442.3	41884.4	45422.6	42369.7	264337	263055	256442	231316	228150	230647	121241	122616	118759	126299	125481	132647
608.333	2	40.593	NAGVEGSLIVEK	76.01	8.623	1	CH60_HUMAN	60 kDa heat shock protein, mitochondrial OS=Homo sapiens GN=HSPD1 PE=1 SV=2	885	11633.5	1	49064	47676.1	45230.4	34811.4	35321.4	35396.3	42729.3	40778.6	40698.8	37571.7	36859	35736.9	216919	221791	220313	193701	176712	185614	76980	82805.9	85872.4	86260.4	90634.1	87616.5
695.353	2	53.027	GYISPYFINTSK	54.5	8.0801	1	CH60_HUMAN	60 kDa heat shock protein, mitochondrial OS=Homo sapiens GN=HSPD1 PE=1 SV=2	885	11633.5	1	34052.4	35830.5	34193.3	33839	35181	35751.8	31376.5	30993.3	30487.9	27354.9	25710.9	26260	179203	175424	185166	146239	136177	136842	61077	61944.5	59461.8	73258.7	74236.5	73543.5
471.75806, 480.7563	2	26.503	VTDALNATR	45.99	6.499300003051758, 8.602399826049805	0.99, 1.0	CH60_HUMAN	60 kDa heat shock protein, mitochondrial OS=Homo sapiens GN=HSPD1 PE=1 SV=2	540	11633.490234375, 7852.509765625	1	26570.3	25204.5	24724.7	18063.7	17931.4	18060.4	22364	20723.2	21836.1	19398.3	18504.3	20966.4	148732	149760	159492	123497	127212	123858	51084.3	50861.8	51806.6	55984.5	52606.3	52418.6
672.862	2	46.637	TVIIEQSWGSPK	65.49	8.8717	1	CH60_HUMAN	60 kDa heat shock protein, mitochondrial OS=Homo sapiens GN=HSPD1 PE=1 SV=2	872	11633.5	1	66874.5	69631.9	71916.9	56255.8	54106.1	54559.8	66065.9	62480.1	65044.4	56184.6	56092.2	51830.7	287479	289956	287977	203728	207677	201995	114865	123368	122671	114072	117892	114923
1280.64	2	42.853	LVQDVANNTNEEAGDGTTTATVLAR	153.73	7.9588	1	CH60_HUMAN	60 kDa heat shock protein, mitochondrial OS=Homo sapiens GN=HSPD1 PE=1 SV=2	885	4383.26	1	35665.7	36306.7	35863.4	26281.4	27319	26917.2	30714.9	30961.1	30197.5	26098.7	29207.2	28894.5	151223	170976	167720	127077	123481	127224	45429.3	56137.7	57238.9	49950.5	52522.4	51001.1
765.718	3	57.251	IQEIIEQLDVTTSEYEKEK	59.59	8.6128	1	CH60_HUMAN	60 kDa heat shock protein, mitochondrial OS=Homo sapiens GN=HSPD1 PE=1 SV=2	885	11633.5	1	26110.1	27085.4	29021.4	18592.3	19052.1	20048.2	21125.3	22006.6	22826.3	18060.8	19093.3	18389.1	136441	136310	140844	118656	122714	122377	61577.8	62845.5	60615.4	51883.5	54843	62954.6
451.264	2	39.259	LSDGVAVLK	60.91	7.4111	1	CH60_HUMAN	60 kDa heat shock protein, mitochondrial OS=Homo sapiens GN=HSPD1 PE=1 SV=2	885	10554.9	1	21002.6	19372.3	19921.8	16023.7	16350	16144.2	19530.5	18898.2	18832.2	15646.4	15100.9	14845.5	96197	94990.2	93480.1	83620.3	83816.7	83699.8	37124	36397.7	35333.5	40657	43793.3	42079.5
481.259	2	20.704	APGFGDNRK		6.6846	0.99	CH60_HUMAN	60 kDa heat shock protein, mitochondrial OS=Homo sapiens GN=HSPD1 PE=1 SV=2		7852.51	1	621.114	631.71	434.271	174.883	120.649	67.738	435.33	386.981	308.16	1358.24	1455.72	1136.67	1172.32	1365.74	1423.04	1625.76	1241.83	1175.37	3072.77	3190.28	3308.31	2442.45	2179.99	1899.85
1019.53	2	59.979	IQEIIEQLDVTTSEYEK		6.9814	0.95	CH60_HUMAN	60 kDa heat shock protein, mitochondrial OS=Homo sapiens GN=HSPD1 PE=1 SV=2		3323.61	1	4583.87	4718.77	4920.68	4325.19	4772.44	5172.48	5163.03	5514.86	5593.86	3415.36	4020.73	3721.14	4058.14	4358.82	4752.17	7636.35	7935.18	7829.52	1781.52	1901.12	2727.83	1838.06	1693.62	2183.25
801.877	2	63.028	C[160.0307]EFQ[129.0426]DAYVLLSEK	37.46		1	CH60_HUMAN	60 kDa heat shock protein, mitochondrial OS=Homo sapiens GN=HSPD1 PE=1 SV=2	885		1	7100.31	7118.31	7040.85	6007.19	6118	5961.19	6998.05	7446.61	7787.76	5261.45	5644.03	5303.71	6643.82	6795.1	6605.71	6673.22	6869.51	7154.47	2156.5	2270.25	1750.52	3560.25	3813.58	3656.16
752.38214, 752.8902	2	59.569	TLNDELEIIEGMK	73.51	6.472300052642822, 7.735499858856201	0.89, 1.0	CH60_HUMAN	60 kDa heat shock protein, mitochondrial OS=Homo sapiens GN=HSPD1 PE=1 SV=2	695	10554.8701171875, 2171.3798828125	1	19279.4	18943.8	18796.5	29147.9	27273.1	27426.6	24789.2	24685.9	25110.5	16294.6	16092.2	16358	33689.1	32960.9	35580.5	54063	54353.1	55505	13991.6	15076.1	14584.7	19206.2	22147.9	22285.4
428.23676, 855.4887	1, 2	31.817	GANPVEIR		6.51230001449585, 6.982500076293945	0.82, 0.84	CH60_HUMAN	60 kDa heat shock protein, mitochondrial OS=Homo sapiens GN=HSPD1 PE=1 SV=2		7291.78076171875, 7852.509765625	1	16152.8	15643.6	17016.6	8201.32	8026.1	8629.87	14047.2	14298.1	15573.2	19545.9	19559.9	21132.6	33268.3	35562.4	34049.6	41218.7	44789.2	45733	9363.16	10076.3	11723.2	9164.02	10367.4	10435.4
801.385	2	59.903	C[160.0307]EFQDAYVLLSEK	59.64	7.7471	1	CH60_HUMAN	60 kDa heat shock protein, mitochondrial OS=Homo sapiens GN=HSPD1 PE=1 SV=2	885	11633.5	1	9272.9	8930.31	8977.25	5752.35	6469.91	6290.5	8139.84	8324.47	8029.46	6171.3	7010.8	6453.31	34573.3	31187.8	31398.8	37862.6	35012.7	33252.5	22394.7	16703.2	13932.2	19256.6	19277.8	16318.5
886.437	2	51.934	C[160.0307]IPALDSLTPANEDQK	65.33	7.877	0.82	CH60_HUMAN	60 kDa heat shock protein, mitochondrial OS=Homo sapiens GN=HSPD1 PE=1 SV=2	872	11633.5	1	9410.36	8574.54	9029.73	6119.45	6166.41	6389.61	7431.33	7134.69	6179.05	6654.91	6183.44	5708.77	44656	44041	45922	38921.6	37555.7	36072.9	13157.6	11905.5	12421	9256.46	8394.24	8452.34
956.859	3	95.945	TALLDAAGVASLLTTAEVVVTEIPKEEK	52.19	7.9399	1	CH60_HUMAN	60 kDa heat shock protein, mitochondrial OS=Homo sapiens GN=HSPD1 PE=1 SV=2	885	11633.5	1	16081	13234.2	12736	11229.8	10407.4	10419.1	14164.2	13719.7	12854	7897.53	9615.56	9657.56	25908.7	26059.2	27756.1	23274.5	24400	26327.8	10355.4	9832.14	9875.91	14371.6	16527.3	16261.5
640.36	3	63.342	ISSIQSIVPALEIANAHR	80.83	7.4047	1	CH60_HUMAN	60 kDa heat shock protein, mitochondrial OS=Homo sapiens GN=HSPD1 PE=1 SV=2	885	7852.51	1	15741.5	16417.5	16206.9	14260	14541.7	13295.1	16992.6	17644	18238.8	16066	16598.8	16068.2	15595	15151.1	15668.2	68573.1	67914	67782.8	6600.54	7565.5	7001.65	16182.8	16006.2	15160.2
833.404	1	31.255	APGFGDNR		6.9054	0.99	CH60_HUMAN	60 kDa heat shock protein, mitochondrial OS=Homo sapiens GN=HSPD1 PE=1 SV=2		4687.3	1	9913.33	9878.41	10176.1	3598.09	3935.94	4378.06	8106.36	7877.33	9079.45	4324.94	4053.39	5079.15	8861.39	9623.89	8974.1	6318.12	6927.15	6999.41	12975.2	13636.6	14145.8	5318.65	5474.78	5329.51
372.219	2	31.392	GIIDPTK		6.7873	1	CH60_HUMAN	60 kDa heat shock protein, mitochondrial OS=Homo sapiens GN=HSPD1 PE=1 SV=2		10554.9	1	2792.25	2698.76	2879.26	2205.06	2221.84	2485.24	2747.41	2753.04	2753.7	1821.12	1817.59	2038.52	15394.3	16662.6	15918.5	12908.4	13010.4	13038.7	5449.59	5272.22	5555.33	6227.83	5165.4	4949.63
595.81	2	34.339	EIGNIISDAMK		6.7343	0.96	CH60_HUMAN	60 kDa heat shock protein, mitochondrial OS=Homo sapiens GN=HSPD1 PE=1 SV=2		4383.26	1	1015.79	811.094	994.234	675.383	693.929	830.003	1684.42	1574.8	1636.29	1542.03	1326.31	1619.23	368.881	402.446	291.057	531.32	530.324	549.219	1075.09	1188.67	939.302	1679.23	1453.09	1639.04
544.3141, 815.98083	2, 3	58.777	VGEVIVTKDDAMLLK		6.621399879455566, 6.843100070953369	0.9	CH60_HUMAN	60 kDa heat shock protein, mitochondrial OS=Homo sapiens GN=HSPD1 PE=1 SV=2		4383.2578125, 7852.509765625	1	5012.86	4812.91	5043.4	2253.26	2302.87	2396.01	3134.33	3317.91	3247.5	2695.11	3086.89	2645.95	12125.3	10666.8	11512.4	14046.7	13871.3	12718	8697.93	8334.65	6314.02	8807.92	7644.21	6568.4
454.56277, 681.3597	2, 3	28.459	VGGTSDVEVNEKK		6.5142998695373535, 6.701300144195557	0.92, 1.0	CH60_HUMAN	60 kDa heat shock protein, mitochondrial OS=Homo sapiens GN=HSPD1 PE=1 SV=2		2788.10791015625, 7291.78076171875	1	3911.41	3954.46	4259.72	2174.94	2329.39	2766.06	3062.82	3236.53	3519.53	2826.04	2641.83	2997.03	15921.2	14344.3	14854.2	12948.5	11098.2	11345.6	4760.18	5775.89	5060.36	5368.59	5263.44	5160.79
524.54425, 705.05164	3, 4	88.006	ALMLQGVDLLADAVAVTMGPK	78.32	6.817500114440918, 7.012199878692627	0.89, 1.0	CH60_HUMAN	60 kDa heat shock protein, mitochondrial OS=Homo sapiens GN=HSPD1 PE=1 SV=2	695	4084.675048828125, 7750.5322265625	1	972.954	802.217	660.318	2696.35	2505.62	2362.08	1683.87	1606.05	1437.43	1075.58	1280.88	1076.78	963.12	924.439	936.161	3259.32	3271.42	3718.51	1274.21	1119.62	930.545	2119.98	2397.29	2806.63
544.945	3	20.521	VGGTSDVEVNEKKDR	23.97		0.82	CH60_HUMAN	60 kDa heat shock protein, mitochondrial OS=Homo sapiens GN=HSPD1 PE=1 SV=2	612		1	184.37	173.433	149.339	137.617	109.787	145.799	100.568	81.694	109.303	175.781	134.716	247.704	25079	24655.6	21870.4	16372.5	15813.3	15614.7	8053.7	7533.66	7405.97	10769.3	9954.78	9331.56
504.7687, 504.777	2	26.165	SIAKEGFEK		7.022200107574463, 7.93120002746582	1	CH60_HUMAN	60 kDa heat shock protein, mitochondrial OS=Homo sapiens GN=HSPD1 PE=1 SV=2		11633.490234375, 7852.509765625	1	3431.64	3325.05	3413.32	1511.42	1494.23	1684.46	1800.18	1812.18	1861.37	2481.94	2298.7	2404.73	13355.8	13191.6	14336.5	11521.7	12113.1	11917.9	4395.27	4972.45	4848.54	6786.98	6748.49	6256.31
786.959	2	62.491	GVM[147.0354]LAVDAVIAELKK		6.8227	0.9	CH60_HUMAN	60 kDa heat shock protein, mitochondrial OS=Homo sapiens GN=HSPD1 PE=1 SV=2		6653.53	1	560.116	450.274	556.992	135.719	81.901	57.696	347.479	513.227	444.887	219.008	260.42	275.665	7556.81	7548.74	7072.01	7494.02	7863.28	6678.09	11629.2	10664.5	9932.33	3908.89	4938.56	5593.27
788.465	1	39.307	SDGVAVLK		7.9414	0.89	CH60_HUMAN	60 kDa heat shock protein, mitochondrial OS=Homo sapiens GN=HSPD1 PE=1 SV=2		10554.9	1	6053.09	5602.09	5859.18	4529.22	4933.79	4906.8	6061.53	5908.2	5892.15	5603.77	5249.6	5395.96	2381.14	2627.7	2602.05	1066.3	1253.25	1293.49	898.222	921.586	974.888	1274.95	1236.78	903.87
659.868	2	54.867	EIGNIISDAMKK		6.9576	0.99	CH60_HUMAN	60 kDa heat shock protein, mitochondrial OS=Homo sapiens GN=HSPD1 PE=1 SV=2		7852.51	1	10359.5	10972.6	11390.4	6751.8	7422.24	7619.76	9862.84	10145.1	10193.4	13447.5	12446.8	12481.4	15734.2	15805.9	17048.8	13834	12745.1	11778.3	33927.3	29701.1	31766.4	25993.4	25374.7	25536.3
760.419	1	26.51	DALNATR		7.0134	1	CH60_HUMAN	60 kDa heat shock protein, mitochondrial OS=Homo sapiens GN=HSPD1 PE=1 SV=2		11633.5	1	6690.6	6411.13	5885.12	5575.19	5681.74	5808.38	6236.51	5867.93	5983.59	5734.9	5559.91	6714.94	4037.68	4000.62	4134.86	2754.75	3084.61	2738.8	1602.15	1870.55	1814.33	1227.56	1294.72	1409.53
596.9595, 1194.2727	3, 6	64.261	NQLKDMAIATGGAVFGEEGLTLNLEDVQPHDLGK		6.501299858093262, 6.882800102233887	0.83, 0.96	CH60_HUMAN	60 kDa heat shock protein, mitochondrial OS=Homo sapiens GN=HSPD1 PE=1 SV=2		4084.675048828125, 4383.2578125	1	7913.65	8581.5	8450.87	6642.27	6972.59	6415.93	3858.2	3948.22	3414.53	4459.9	4448.69	4579.6	10885.2	10429.2	10098.7	11482.5	11849	11712.1	7700.74	8226.42	7325.86	4014.08	3869.52	3816.27
804.468	2	63.344	ISSIQSIVPALEIANA		6.4438	0.9	CH60_HUMAN	60 kDa heat shock protein, mitochondrial OS=Homo sapiens GN=HSPD1 PE=1 SV=2		3197.54	1	870.854	837.349	891.938	407.393	568.329	465.725	620.059	702.432	613.443	615.872	585.401	577.12	839.594	943.509	983.742	1069.61	1032.8	907.705	2980.32	3135.86	3188.72	1385.3	1435.85	1593.87
404.711	2	23.722	AKEGFEK		6.7128	0.97	CH60_HUMAN	60 kDa heat shock protein, mitochondrial OS=Homo sapiens GN=HSPD1 PE=1 SV=2		11633.5	1	962.35	991.101	842.421	997.512	902.278	685.318	945.708	963.124	741.889	996.005	995.814	799.232	3131.28	3099.19	3119.23	2280.04	2325.6	2192.55	1296.71	1361.65	1333.72	1500.89	1384.06	1365.46
701.435	1	39.296	DGVAVLK		7.1582	1	CH60_HUMAN	60 kDa heat shock protein, mitochondrial OS=Homo sapiens GN=HSPD1 PE=1 SV=2		10554.9	1	5109.27	4656.32	4700.08	3937.93	4168.68	4363.97	4701.27	4915.39	4767.99	4004.96	3707.84	3596.06	3059.11	3102.76	2855.3	2111.82	2156.91	2283.19	852.473	797.293	768.956	912.521	994.159	983.662
631.833	2	21.594	GGTSDVEVNEKK		7.1488	1	CH60_HUMAN	60 kDa heat shock protein, mitochondrial OS=Homo sapiens GN=HSPD1 PE=1 SV=2		7852.51	1	1008.43	956.626	1189.07	738.747	655.1	696.203	613.014	549.516	620.592	229.044	258.591	332.563	2285.34	2088.31	2495.02	1520.77	1327.04	1480.92	1715.98	2035.87	1872.63	1527.65	1299.49	1364.48
573.331	1	31.541	IDPTK	21.45	7.2149	0.98	CH60_HUMAN	60 kDa heat shock protein, mitochondrial OS=Homo sapiens GN=HSPD1 PE=1 SV=2	872	10554.9	1	13047.8	13067.3	13220.4	9621.18	10021.2	10985.9	11958.9	11518.6	12900.9	9663.63	10051	11380.9	34019	35503.7	33629.3	19331.2	19536.7	19984.5	12440.7	12915.3	13977.4	10653.9	8849.46	8812.08
437.247	2	45.082	QMRPVSR		6.9546	0.89	CH60_HUMAN	60 kDa heat shock protein, mitochondrial OS=Homo sapiens GN=HSPD1 PE=1 SV=2		11633.5	1	5352.02	6147.97	6088.29	5252.98	5248.77	5056.88	4095.09	4173.53	4083.43	3863.49	3783.49	3876.36	9683.42	9841.71	9154.97	12104	12290.3	12093.5	5498.06	5940.37	5766.59	7908.37	7967.95	7654.77
530.291	2	44.035	ADAVAVTMGPK		6.8035	0.99	CH60_HUMAN	60 kDa heat shock protein, mitochondrial OS=Homo sapiens GN=HSPD1 PE=1 SV=2		10554.9	1	1052.86	959.089	1032.89	1632.71	1615.84	1610.62	1470.77	1554.83	1333.42	1392.18	1446.76	1451.74	1431.63	1679.53	1579.1	2742.92	2792.17	2719.78	1248.94	1123.54	1039.4	1854.62	1684.66	1357.01
746.39	2	42.879	EEAGDGTTTATVLAR		6.1329	0.83	CH60_HUMAN	60 kDa heat shock protein, mitochondrial OS=Homo sapiens GN=HSPD1 PE=1 SV=2		4383.26	1	2258.99	2084.55	2124.14	906.891	1007.62	1055.82	982.866	1058.31	1046.3	443.879	466.915	480.804	3129.11	3282.23	3044.64	1705.81	1632.91	1934.28	253.511	391.853	489.759	19.445	131.916	81.694
948.473	2	63.351	IINAFFPEGEDQVNFR	60.56	7.9724	1	CHP1_HUMAN	Calcium-binding protein p22 OS=Homo sapiens GN=CHP PE=1 SV=3	157	3543.14	1	32804.9	33619.5	33911.3	38061.7	36135.6	35100.3	42324.4	45077.7	45193.6	56602.3	59801.6	58859.4	9764.26	10162.1	10195.6	18188.8	17422.4	17484.8	19927	21732.1	20203.2	30279.3	31631.2	30506.8
661.678	3	61.829	EDFQRIPELAINPLGDR	44.03	5.9022	1	CHP1_HUMAN	Calcium-binding protein p22 OS=Homo sapiens GN=CHP PE=1 SV=3	131	3425.02	1	6500.19	6006.25	5859.21	6772.82	6706.49	6576.55	6163.31	6327.02	6642.1	10699.9	10962.5	10277.1	6956.91	6769.98	5774.29	13485.5	13570.4	14604.2	17284.3	16320.2	15799	25817.7	26942.9	26653.3
631.814	2	25.936	ETGFSHSQITR	59.5	6.854	1	CHP1_HUMAN	Calcium-binding protein p22 OS=Homo sapiens GN=CHP PE=1 SV=3	157	2837.33	1	3747.52	3691.76	3728.91	4032.16	4396.52	4800.03	6213.79	6049.86	6741.06	6703.55	6331.09	6984.85	361.161	683.449	243.829	1653.4	1580.69	2368.61	856.992	2167.78	2416.34	1674.28	2052.06	1706.08
654.366	2	59.31	IPELAINPLGDR	67.12	7.8085	1	CHP1_HUMAN	Calcium-binding protein p22 OS=Homo sapiens GN=CHP PE=1 SV=3	135	3543.14	1	29501.9	29032	29342.8	30903.2	31308.7	31607.7	40624	41051.1	40588.3	47366.1	48138.7	44704.5	6380.86	5595.3	6125.09	18134.2	19235.7	18152.2	16363.1	13755.4	12219.6	23827.1	22939.8	23302.5
591.989	3	40.534	ASTLLRDEELEEIKK	42.35		1	CHP1_HUMAN	Calcium-binding protein p22 OS=Homo sapiens GN=CHP PE=1 SV=3	157		1	16779.2	17406.9	17507.2	18509	19212.3	22371.3	25087.9	23766	25065.9	29072.3	33565.1	28804.8	4584.41	3933.49	3897.56	11159.1	9450.43	9638.5	7937.89	8163.27	7574.89	13239.9	13638.5	11941.3
1101.03	2	61.193	TIQEADQDGDSAISFTEFVK		7.4597	0.81	CHP1_HUMAN	Calcium-binding protein p22 OS=Homo sapiens GN=CHP PE=1 SV=3		3543.14	1	13013.6	12302.3	13460.3	13769.9	14290.5	14320.3	15831.8	17844.4	18218.3	19672	22273.5	22247.1	9519.72	9403.62	9159.44	12779.6	13337.6	12357.8	21744.6	22234.4	21690.8	20887.6	24216.3	24157.7
509.275	3	32.699	FTSLDKGEN[115.0269]GTLSR		6.5281	0.89	CHP1_HUMAN	Calcium-binding protein p22 OS=Homo sapiens GN=CHP PE=1 SV=3		1941.76	1	7512.18	7350.95	7743.22	7003.41	6691.02	7132.01	8872.83	8345.28	9609.58	11543.9	11164.6	12625.9	7697.75	8013.11	7205.01	7440.91	6881.19	6772.26	15057.7	15667.7	16323.9	11067.2	11104.1	10899.6
493.294	2	56.322	DELLQVLR		6.8967	1	CHP1_HUMAN	Calcium-binding protein p22 OS=Homo sapiens GN=CHP PE=1 SV=3		3543.14	1	3238.88	3409.21	3544.99	3376.34	3328.89	3423.36	4528.67	4524.9	4493.96	5863.45	5728.86	5375.16	1732.24	2051.98	2114.49	3859.88	4563.73	4790.86	5050.69	4495.24	4786.86	7741.45	6797.47	6548.99
671.411	2	54.651	ISRDELLQVLR		7.0654	0.99	CHP1_HUMAN	Calcium-binding protein p22 OS=Homo sapiens GN=CHP PE=1 SV=3		3543.14	1	4470.68	4260.33	5040.85	3804.5	4233.66	4631.05	5216.54	5900.85	6361.12	8136.12	7905.59	7844.6	1019.93	1078.47	1451.34	2934.64	2910.63	2666.13	3278.66	3609.69	3410.9	4447.45	5654.09	6089.68
464.24	3	35.21	KETGFSHSQITR		6.0364	0.85	CHP1_HUMAN	Calcium-binding protein p22 OS=Homo sapiens GN=CHP PE=1 SV=3		1393.92	1	2575.62	2496.19	2478.14	2472.51	2695.6	2945.1	1847.2	1740.48	1905.71	2830.05	2808.35	2872.79	4872.71	5045.76	3714.71	3598.56	3011.59	3536.3	6520.53	8156.93	6858.02	6633.72	8690.59	8499.72
523.934	3	33.929	TLAHFRPIEDNEK	3.66	5.7102	0.94	CHP1_HUMAN	Calcium-binding protein p22 OS=Homo sapiens GN=CHP PE=1 SV=3	157	1699.14	1	8079.91	7426.01	8729.77	9494.02	9462.12	10847.5	10562.2	11315.8	11392.1	12781	12976.8	14713.2	141.836	1154.62	2803.4	3213.64	5048.75	5465	29.488	304.563	3230.73	187.498	93.722	378.269
948.962	2	64.499	IINAFFPEGEDQVN[115.0269]FR		6.6249	0.99	CHP1_HUMAN	Calcium-binding protein p22 OS=Homo sapiens GN=CHP PE=1 SV=3		1393.92	1	4658.82	4896.57	4814.88	6325.22	5817.43	6044.99	8009.75	8583.29	8669.04	10326.9	10121.5	10580.9	6717.67	7019.8	7291.33	2920.71	3014.01	3362.77	7958.06	7539.25	7346.87	6006.11	7424.62	7610.85
605.365	2	49.529	IVPNVLLEQGK	42.72		1	CISY_HUMAN	Citrate synthase, mitochondrial OS=Homo sapiens GN=CS PE=1 SV=2	77		1	6133.91	6344.55	6914.98	6286.77	6399.39	6677.21	6047.56	5643.32	6069.29	5188.1	5162.07	5548.41	5224.34	5083.94	5076.63	15761.2	15517.5	15369	1326.74	1196.41	1569.47	4108.76	3709.54	3569.3
619.676	3	76.148	ASASSTNLKDILADLIPK	34.56		0.85	CISY_HUMAN	Citrate synthase, mitochondrial OS=Homo sapiens GN=CS PE=1 SV=2	77		1	5233.28	5254.4	4671.05	3787.8	3924.08	3647.44	4396.33	4548.37	4413.8	3454.59	3557.06	3596.55	13142.8	13621.5	14319.7	5364.26	5376.93	5501.99	3124.57	2651.83	2504.81	1505.93	1235.07	1269.49
898.978	2	77.534	VQSLQATFGTFESILR	37.17	6.3168	0.98	CKAP4_HUMAN	Cytoskeleton-associated protein 4 OS=Homo sapiens GN=CKAP4 PE=1 SV=2	102	320.142	1	11880.9	12204.6	11668	8326.73	8404.33	8836.69	8106.75	8567.86	8194.09	8630.94	9472.02	9732.49	8274	8435.93	9208.32	2242.67	2893.65	2870.26	6126.08	6665.13	7690.86	1148.72	971.564	557.991
952.969	2	45.289	LEGLGSSEADQDGLASTVR		6.0493	0.86	CKAP4_HUMAN	Cytoskeleton-associated protein 4 OS=Homo sapiens GN=CKAP4 PE=1 SV=2		317.789	1	8484.33	8738.86	8869.37	7224.62	7875.75	6834.35	7095.23	7571.65	7535.59	7976.85	8147.06	7396.81	8555.45	9711.25	9920.49	11780	12047.1	12190.3	5687.56	6455.3	6915.49	7763.54	8205.73	8867.92
549.606	3	27.487	VASLEESEGNKQDLK	19.65		0.97	CKAP4_HUMAN	Cytoskeleton-associated protein 4 OS=Homo sapiens GN=CKAP4 PE=1 SV=2	102		1	2339.19	2030.46	2260.59	2228.1	2209.68	2558.66	2050.66	2058.08	2211.43	1718.32	1500.96	1948.44	8423.51	8043.69	8828.87	6514.85	6800.07	6688.36	8322.73	8670.04	7790.14	5874.89	5773.18	5671.68
657.679	3	51.496	LASTLVHLGEYQAAVDGAR		6.5568	0.85	CLH1_HUMAN	Clathrin heavy chain 1 OS=Homo sapiens GN=CLTC PE=1 SV=5		396.697	1	21748.4	21487.1	20774.7	22755.7	24235.7	23615.6	16024.7	15521.5	15241	13614.4	13475.6	13419.1	21098.2	20548	20426.1	13257.5	13275.6	12970.6	16318.5	16809.3	15800.2	12463.7	12894.3	13302.1
785.091	3	58.717	ISGETIFVTAPHEATAGIIGVNR	35.11	5.9732	1	CLH1_HUMAN	Clathrin heavy chain 1 OS=Homo sapiens GN=CLTC PE=1 SV=5	126	396.697	1	19210.7	19954.4	20381.8	20455.3	21296.2	21159.5	13917.2	14173.4	13781.5	10861.1	11809.6	10735.3	9106.44	10534.9	12364.1	5890.46	5982.27	6071.84	6609.88	7241.23	13623.2	6257.47	6249.48	6734.36
648.84	2	46.95	LLYNNVSNFGR	42.83	6.3584	1	CLH1_HUMAN	Clathrin heavy chain 1 OS=Homo sapiens GN=CLTC PE=1 SV=5	162	396.697	1	14222.5	15720	15213.9	17419.7	17437.3	16342.4	10992.3	10439.4	10273.7	8910.91	8383.47	6945.54	12244.1	12986.6	13353.4	7274.22	6888.41	6821.47	8745.32	9270.42	9400.05	7905.44	8086.57	7899.5
536.318	2	48.46	HDVVFLITK	34.11	6.1334	1	CLH1_HUMAN	Clathrin heavy chain 1 OS=Homo sapiens GN=CLTC PE=1 SV=5	285	396.697	1	9826.02	10670.2	10438.5	12129.2	12882.7	13233.4	8800.19	8500.07	8508.26	5349.2	5482.57	5234.71	3326.39	3691.35	3928.93	1507.54	1695.88	1643.34	2846.82	2713.85	2951.76	994.651	1398.51	1666.29
649.019	3	51.629	LHIIEVGTPPTGNQPFPK	15.02	5.8072	0.97	CLH1_HUMAN	Clathrin heavy chain 1 OS=Homo sapiens GN=CLTC PE=1 SV=5	285	396.697	1	9561.81	9513.93	8726.57	11482.7	11537.8	11437.1	6926.89	6583.82	6622.89	5647.3	5648.64	5422.71	8476.95	7884.45	8004.49	5602.04	4757.98	4772.27	7784.38	7088.23	6753.51	6545.94	5898.61	6477.13
667.833	2	31.084	IYIDSNNNPER	55.68	6.0581	1	CLH1_HUMAN	Clathrin heavy chain 1 OS=Homo sapiens GN=CLTC PE=1 SV=5	285	396.697	1	11074.7	10750.1	11700.2	10180.6	10743.4	12434	8179.55	7963.57	9565.71	6984.03	6761.89	8444.78	11077.5	11466.8	10132.1	5914.75	6009.92	6210.44	8368.82	7115.48	7501.01	5932.06	5821.98	5477.17
414.723	2	32.958	AVNYFSK		5.583	0.86	CLH1_HUMAN	Clathrin heavy chain 1 OS=Homo sapiens GN=CLTC PE=1 SV=5		263.125	1	1254.85	1270.48	1206.23	1435.21	1433.64	1385.09	1199.46	1142	1175.49	1315.07	1247.61	1473.9	1064.81	992.213	892.736	999.132	842.458	1058.63	655.069	628.304	696.84	938.565	930.596	954.001
652.84	2	53.163	NNLAGAEELFAR	55.11	5.959	1	CLH1_HUMAN	Clathrin heavy chain 1 OS=Homo sapiens GN=CLTC PE=1 SV=5	285	396.697	1	11517.3	11880.7	12006.7	13285.4	14860.9	14021.6	8680.26	7715.72	8501.98	6814.25	6814.17	6503.82	4155.73	4067.95	3694.86	7589.39	7283.12	6566.11	3734.25	3810.93	2760.05	5441.31	5705.38	5826.44
759.888	2	39.725	HSSLAGC[160.0307]QIINYR		6.1593	0.97	CLH1_HUMAN	Clathrin heavy chain 1 OS=Homo sapiens GN=CLTC PE=1 SV=5		396.697	1	5909.91	5986.18	6384.56	5273.55	5591.38	5773.83	4000.44	4236.04	4410.03	3218.38	3031.92	3202.08	2141.52	2374.38	2077.3	2406.84	2173.89	2385.3	926.697	1427.2	1373.83	898.93	1503.89	1563.43
555.841	2	73.097	LLLPWLEAR	50.09	5.5171	1	CLH1_HUMAN	Clathrin heavy chain 1 OS=Homo sapiens GN=CLTC PE=1 SV=5	285	263.125	1	16380.7	16421.8	15569.8	17402.9	17678.6	16808.1	11886.8	11916	12285.2	9564.08	9734.33	9532.24	7.734	14.591	3.658	514.657	482.872	540.458	0	0	0	66.567	95.291	173.804
618.837	2	64.508	TLQIFNIEMK	30.58		0.99	CLH1_HUMAN	Clathrin heavy chain 1 OS=Homo sapiens GN=CLTC PE=1 SV=5	285		1	973.355	1017.08	918.769	3364.4	3094.38	3308.22	1403.37	1350.83	1270.29	545.559	613.878	641.547	13.135	29.411	190.109	34.311	81.615	217.139	133.512	143.496	81.034	195.76	308.313	247.751
750.423	2	64.972	WLLLTGISAQQNR		6.148	0.95	CLH1_HUMAN	Clathrin heavy chain 1 OS=Homo sapiens GN=CLTC PE=1 SV=5		396.697	1	12828.3	12803.1	12858.2	14171.2	13267	13139.3	9355	9673.77	9597.87	8140.27	8040.01	8909.65	5298.92	5478.39	5140.25	5342.75	5618.85	5557.19	3956.56	3786.65	3642.53	3490.62	3599.23	4043.88
592.946	3	23.421	IHEGC[160.0307]EEPATHNALAK	30.3	5.9518	0.99	CLH1_HUMAN	Clathrin heavy chain 1 OS=Homo sapiens GN=CLTC PE=1 SV=5	285	294.823	1	6933.59	6664.33	6729.62	7499.59	8286.06	8806.21	6434.5	6587.63	7082.46	5638.35	5903.29	6030.13	3253.36	3814.18	4152.55	4157.86	3984.41	4275.01	2602.16	3639.85	3575.35	2786.76	3528.99	3724.79
549.78	4	54.801	ETAHPALHISSSGTVISFGER		5.5786	0.92	CMYA5_HUMAN	Cardiomyopathy-associated protein 5 OS=Homo sapiens GN=CMYA5 PE=1 SV=3		104.552	0.84	4325.95	4710.57	4273.99	6587.66	6985.12	6934.87	7007.95	6399.75	6829.57	9857.23	8793.25	9279.03	894.775	454.687	294.836	1091.56	1181.89	816.757	1005.72	874.539	882.736	1419.03	1108.5	1772.32
610.804	2	20.74	ETSINTLGTER		5.6363	0.86	CN118_HUMAN	Uncharacterized protein C14orf118 OS=Homo sapiens GN=C14orf118 PE=1 SV=2		157.426	0	714.642	734.986	740.869	290.515	326.961	263.823	685.539	638.422	645.34	816.568	818.075	878.28	921.913	873.229	841.392	798.479	854.767	806.071	1584.34	1732.57	1619.06	1292.27	1421.56	1226.3
893.481	3	89.123	AHITLGC[160.0307]AADVEAVQTGLDLLEILR	98.78	5.8909	1	CN37_HUMAN	2',3'-cyclic-nucleotide 3'-phosphodiesterase OS=Homo sapiens GN=CNP PE=1 SV=2	166	245.411	1	7408.91	6819.13	5452.66	5261.93	4987.57	4369.44	5242.92	4840.18	4291.15	5122.76	4861.56	4260.75	3755.47	4241.15	4051.16	643.481	484.675	801.741	2626.84	2684.61	4265.87	351.878	330.458	507.501
572.382	2	92.446	LLNILGLIFK	56.52		0.99	CND1_HUMAN	Condensin complex subunit 1 OS=Homo sapiens GN=NCAPD2 PE=1 SV=3	57		0.89	1742.2	1268.69	1026.64	898.533	825.314	725.886	1423.3	1222.71	1100.86	1294.87	1100.42	1005.66	821.974	829.439	837.396	1795.32	1580.53	1551.49	1574.01	1535.05	1453.32	2348.97	2519.16	2144.92
865.934	2	45.385	INPDGSQSVVEVPYAR		5.8939	0.81	CNPY2_HUMAN	Protein canopy homolog 2 OS=Homo sapiens GN=CNPY2 PE=1 SV=1		315.171	0.39	29771.3	32537.6	33676.8	22695.4	24422.9	22459.7	23686.8	24702.8	25793	28533.1	28633.9	27873.3	30605.5	31708.6	29946.3	44660.7	44002	44113.7	34215.2	38956.4	39607.3	38632.7	40905.7	42995.8
1083.57	2	64.12	EILVGDVGQTVDDPYATFVK		7.1219	1	COF1_HUMAN	Cofilin-1 OS=Homo sapiens GN=CFL1 PE=1 SV=3		3293.27	1	1125.44	1148.55	1155.71	1677.58	1622.78	1571.19	1613.53	1854.06	1903.11	1129.16	1138.9	1354.96	0	0	0	44.984	57.014	23.758	0	0	1.282	0	0	0
1021.54	3	71.242	NIILEEGKEILVGDVGQTVDDPYATFVK	109.32	7.6801	1	COF1_HUMAN	Cofilin-1 OS=Homo sapiens GN=CFL1 PE=1 SV=3	257	3293.27	1	30354.8	30316.4	28518.1	29660.1	28759.4	27818.6	29674.9	30988.4	30805.4	20647.8	22741.4	21911.9	7940.38	7859.16	7207.9	7740.95	7725.7	8037.27	1279.18	1649.98	1607.08	3062.6	3398.91	3652.48
664.026	3	75.381	KEDLVFIFWAPESAPLK	14.96	6.0892	0.8	COF1_HUMAN	Cofilin-1 OS=Homo sapiens GN=CFL1 PE=1 SV=3	257	3293.27	1	8276.63	8060.97	7319.35	8061.73	8915.38	8117.41	9293.33	9766.49	9130.02	6181.18	5923.71	6178.59	1692.09	1704.99	1444.71	265.152	366.231	471.249	522.218	406.752	362.419	36.938	0	38.567
669.319	2	42.343	YALYDATYETK	79.39	6.6512	1	COF1_HUMAN	Cofilin-1 OS=Homo sapiens GN=CFL1 PE=1 SV=3	257	3293.27	1	24441.2	23514	23029.5	27167.2	28055.8	26989.7	27863.2	28270.2	27919.1	20237.7	20067.1	19660.9	27663.3	30463.1	30595	22617.2	21942.2	23696.5	11975.7	12420.4	14624.5	13018.8	14583.5	14653.3
597.603	3	27.532	HELQANC[160.0307]YEEVKDR	33.03	6.2559	1	COF1_HUMAN	Cofilin-1 OS=Homo sapiens GN=CFL1 PE=1 SV=3	257	3293.27	1	3951.31	3667.3	3961.46	4543.64	4497.65	5899.59	4843	4897.14	5991.73	3443.68	3100.21	4022.66	1292.13	1046.32	1450.91	3382.64	2718.9	2996.9	2920.49	430.269	235.647	608.936	904.693	1644.98
570.301	2	46.269	LFC[160.0307]LSEDKK	30.3	6.5395	0.96	COF1_HUMAN	Cofilin-1 OS=Homo sapiens GN=CFL1 PE=1 SV=3	257	3224.18	1	5159.83	5476.68	5743.29	5219.86	5257.73	5367.09	5056.9	5415.05	5383.84	3566.32	3390.21	3310.57	3582.77	3181.55	3513.34	2875.28	2804.2	2626.07	658.429	725.67	637.988	688.067	787.743	969.609
625.337	2	75.438	KEDLVFIFWA		5.6431	0.95	COF1_HUMAN	Cofilin-1 OS=Homo sapiens GN=CFL1 PE=1 SV=3		3224.18	1	1679.81	1520.25	1394.79	1418.1	1475.4	1509.12	1728.89	1647.64	1615.78	1142.83	1200.39	1252.76	0	0	0	0	27.679	42.95	0	0	0	0	0	0
408.748	2	43.824	LGGSAVISLc[16.0187]		5.7853	0.79	COF1_HUMAN	Cofilin-1 OS=Homo sapiens GN=CFL1 PE=1 SV=3		1419.53	1	6626.43	6745.07	6801.67	2983.34	2916.39	2848.91	5543.96	5377.74	5392.82	6818.26	6862.3	6585.78	10833.6	10888.3	10808.3	6848.71	6744.39	6633.4	14984.2	14251	15434.1	7811.09	7206.6	6729.47
553.851	2	57.089	VVLPIEAPIR	45.82		1	COX2_HUMAN	Cytochrome c oxidase subunit 2 OS=Homo sapiens GN=MT-CO2 PE=1 SV=1			0.98	7939.17	7668.61	7895.06	5884.13	5898.31	6263.33	6028.23	6405.81	6532.26	5399.38	5724.92	5408.57	14129.8	13641.8	14424.6	17176.7	17063	16692.4	7592.19	6656.23	6737.21	8699.93	9096.17	8934.22
1143.62	3	83.429	EIYPYVIQELRPTLNELGISTPEELGLDKV	31.14	4.5907	0.94	COX5A_HUMAN	Cytochrome c oxidase subunit 5A, mitochondrial OS=Homo sapiens GN=COX5A PE=1 SV=2	119	28.6614	1	7875.48	8104.37	6860.07	7564.46	7527.99	6944.18	10605.7	9454.39	8655.07	7134.82	6951.52	6828.62	1647.55	1622.88	1868.82	6665.19	7472.18	6028.64	155.562	347.367	337.554	1507.67	1527.2	1859.28
546.026	4	59.448	WVTYFNKPDIDAWELRK	79.28		1	COX5A_HUMAN	Cytochrome c oxidase subunit 5A, mitochondrial OS=Homo sapiens GN=COX5A PE=1 SV=2	119		1	5008.75	4791.37	4506.61	4815	5169.01	4928.9	4589.98	4449.51	4474.15	4185.42	4165.77	3923.61	29967.6	23324.2	23237.9	20371.8	21506.6	22311.3	15775.9	15270	13338	10694.9	12832.2	15310.8
813.636	4	74.996	IDVYDWDRDGSHDFIGEFTTSYRELSK		5.6578	0.86	CPNE9_HUMAN	Copine-9 OS=Homo sapiens GN=CPNE9 PE=1 SV=2		156.244	0	14192.6	13697.6	12883.4	4561.8	4436.32	4322.21	6308.99	6440.4	6259.73	7501.15	7707.42	7790.82	953.178	907.367	732.609	751.596	762.555	816.841	292.27	242.259	61.527	124.953	118.717	81.206
902.516	2	68.58	TAVDSGIPLLTNFQVTK		5.9338	0.83	CPSM_HUMAN	Carbamoyl-phosphate synthase [ammonia], mitochondrial OS=Homo sapiens GN=CPS1 PE=1 SV=2		207.58	1	10797.6	9998.5	9986.31	10516	10233.6	9761.42	7883.86	8438.18	7984.91	9364.98	9355.25	9809.83	2127.33	2678.81	2370.18	3565.82	4094.22	4502.81	363.339	321.441	364.457	629.183	894.289	765.202
545.81	2	41.877	VPAIYGVDTR		5.7608	0.79	CPSM_HUMAN	Carbamoyl-phosphate synthase [ammonia], mitochondrial OS=Homo sapiens GN=CPS1 PE=1 SV=2		284.7	1	6253.7	5633.44	5646.81	6813.73	6792.76	6761.92	5008.76	5377.21	5038.72	5737.8	5881.19	6069.9	996.755	1416.98	1760.2	6748.51	6271.9	6960.37	1264.78	1264.48	1342.04	2507.49	2589.13	2276.19
582.372	2	68.531	IALGIPLPEIK	53.1	6.4333	0.99	CPSM_HUMAN	Carbamoyl-phosphate synthase [ammonia], mitochondrial OS=Homo sapiens GN=CPS1 PE=1 SV=2	144	349.227	1	12248.7	11505.1	10855.6	12074.3	11680.3	11167.9	9369.86	9309.08	9204.58	10818.8	10757	11210.5	5458.74	4624.8	5126.25	11588	10848	11184.1	2167.82	1773.62	1761.61	5623.36	4616.22	4563.27
795.434	2	71.589	IAPSFAVESIEDALK	61.67	6.7203	1	CPSM_HUMAN	Carbamoyl-phosphate synthase [ammonia], mitochondrial OS=Homo sapiens GN=CPS1 PE=1 SV=2	106	349.227	1	23025.3	23039.4	23359.2	23116	22649.3	22416.7	17369.9	17977.7	19147.8	20276	21702.7	22253.2	5627.62	5616.07	5952.15	10069.4	9804.78	10081.5	218.945	234.024	181.953	1471.19	1414.91	1619.54
611.345	2	78.501	SIFSAVLDELK	49.49	5.673	1	CPSM_HUMAN	Carbamoyl-phosphate synthase [ammonia], mitochondrial OS=Homo sapiens GN=CPS1 PE=1 SV=2	144	349.227	1	7181.5	6868.46	6228.99	7270.02	7043.39	6701.39	6456.71	6328.26	5847.95	8098.25	7854.88	7359.61	1064.62	915.584	889.446	4391.22	4047.21	4298.37	307.752	266.963	288.003	990.659	688.55	749.72
796.907	2	50.025	SAYALGGLGSGIC[160.0307]PNR		6.2024	0.94	CPSM_HUMAN	Carbamoyl-phosphate synthase [ammonia], mitochondrial OS=Homo sapiens GN=CPS1 PE=1 SV=2		349.227	1	8014.49	9055.01	8911.93	8967.91	8422.32	8573.51	6702.62	6690.41	6565.18	8678.95	8616.62	9053.42	6919.04	6589.65	6686.98	11681.3	11381.6	11522.5	2574.69	2343.46	2290.73	2936.02	3118.33	3740.88
503.249	2	21.929	ELSEPSSTR		5.845	0.91	CPSM_HUMAN	Carbamoyl-phosphate synthase [ammonia], mitochondrial OS=Homo sapiens GN=CPS1 PE=1 SV=2		323.017	1	4082.64	3589.18	3850.93	3712.95	3464.93	3435.08	3279.68	3221.68	3318.64	3654.12	3644.66	3344.51	9325.27	9166.01	8996.66	8774.77	8343.07	8785.24	6360.75	8233.59	7059.97	5747.57	6966.8	6721.47
1067.54	3	89.214	VLTDAVDDITSIDDFLAVSENHILEDVNK	42.32	6.6339	1	CTNA1_HUMAN	Catenin alpha-1 OS=Homo sapiens GN=CTNNA1 PE=1 SV=1	74	371.162	1	16308.3	15442.4	13243.5	12001.4	11938.5	11144.6	8151.65	8052.15	7429.28	6918.66	6716.15	6682.74	12306.7	11297.3	11128.2	10303.1	11208.5	10947.2	1050.93	2089.61	2999.74	2633.47	2989.13	3206.52
629.366	2	40.17	AIMAQLPQEEK		5.5439	0.97	CTNA2_HUMAN	Catenin alpha-2 OS=Homo sapiens GN=CTNNA2 PE=1 SV=5		196.284	0.85	87785.1	85935.9	85909.8	91463.6	90404	90424	102125	99078.9	96240.1	133689	132464	129847	37163.2	35768.4	37968	33028.9	30760.1	33283.6	36790.2	36918.5	38021.7	29321.6	31058	29152.3
909.22	4	75.809	VAAGVLC[160.0307]ELAQDKEAAEAIEAEGATAPLTELLHSR	58.91		0.82	CTNB1_HUMAN	Catenin beta-1 OS=Homo sapiens GN=CTNNB1 PE=1 SV=1	57		0.41	10478.2	9872.93	9267.74	6870.65	7759.43	7222.47	3899.01	4146.64	4039.28	2540.37	2603.63	2564.21	532.375	239.439	452.065	191.108	110.521	63.826	0	0	0	0	0	0
545.81	2	49.159	TDTVLILC[160.0307]R	21.83	5.4173	0.85	CYBP_HUMAN	Calcyclin-binding protein OS=Homo sapiens GN=CACYBP PE=1 SV=2		225.424	0	3365.69	3477.45	3266.24	2632.14	2333.36	2378.89	3301.26	3140.1	3137.39	2971.11	2731.93	3564.82	3706.71	3837.96	3598.04	4452.09	4328.43	4161.16	10294.3	11429.9	10189.4	11452.4	11611.5	11482.5
564.265	2	44.73	WSTAVEFC[160.0307]K	41.07	5.9056	1	DAF_HUMAN	Complement decay-accelerating factor OS=Homo sapiens GN=CD55 PE=1 SV=4	47	305.482	0.99	17752.2	20143.6	20769.8	20765.1	21431.6	20232.7	11950.3	12301.2	12320.5	7990.71	8174.23	8361.69	19162.3	18856.3	18900	6826.43	7018.77	6859.49	15908.8	17035.5	15257.6	11717.1	11564.5	10644.4
493.294	2	45.736	LLQLVEDR	25.01		0.85	DDX5_HUMAN	Probable ATP-dependent RNA helicase DDX5 OS=Homo sapiens GN=DDX5 PE=1 SV=1			0	4029.7	3758.59	4073.73	3592.83	4203.49	3243.32	4807.97	4535.9	4688.78	5287.05	4990.73	4653.04	5043.97	5508.98	6075.08	6076.13	6017.07	6437.89	9022.82	11204.3	11832.3	13880.1	14403.9	14036.5
573.6505, 579.6566, 868.99365	2, 3	57.195	SVTGEIVLITGAGHGIGR	112.11, 61.92	7.318699836730957, 9.288200378417969	1	DHB11_HUMAN	Estradiol 17-beta-dehydrogenase 11 OS=Homo sapiens GN=HSD17B11 PE=1 SV=2	1068	29343.919921875, 31066.7109375	1	179843	176661	189179	186766	185437	195857	187920	196661	200856	254384	267215	262391	73514.3	70545.8	72879.2	130451	132640	131412	173760	161335	159205	239601	247093	265063
462.7453, 471.75003	2	40.374	LTAYEFAK	38.5	7.336400032043457, 8.510100364685059	1	DHB11_HUMAN	Estradiol 17-beta-dehydrogenase 11 OS=Homo sapiens GN=HSD17B11 PE=1 SV=2	1068	31066.7	1	101895	100392	95954.3	118760	115951	116398	116274	112743	112187	158513	157839	156133	57172.6	64622.8	65928.2	85492.5	80270.9	85946.3	110348	115312	118471	127741	132190	125551
524.9597, 786.92755	2, 3	66.2	TLTDELAALQITGVK	75.39	9.817	1	DHB11_HUMAN	Estradiol 17-beta-dehydrogenase 11 OS=Homo sapiens GN=HSD17B11 PE=1 SV=2	1068	31066.7	1	298249	297004	285825	332127	321891	314350	320281	324065	315647	419902	410975	411806	111853	107512	105679	130374	131525	127232	264894	250143	249827	246244	241771	240613
557.51, 743.0133	3, 4	38.837	VHTFVVDC[160.0307]SNREDIYSSAK	21.04, 22.89	7.036799907684326, 8.92609977722168	1	DHB11_HUMAN	Estradiol 17-beta-dehydrogenase 11 OS=Homo sapiens GN=HSD17B11 PE=1 SV=2	1068	11245.1298828125, 31066.7109375	1	49475.9	50640.5	56750.6	46579.8	48184.6	53195.7	46448.8	48188.9	51716.6	62312.2	63692.9	74763.4	79329.9	77189	78695	75647.4	75237.8	77373.5	130091	141519	142229	97618.6	112279	113723
622.35516, 933.03894	2, 3	50.202	KSVTGEIVLITGAGHGIGR	118.26	7.934899806976318, 8.609199523925781	1	DHB11_HUMAN	Estradiol 17-beta-dehydrogenase 11 OS=Homo sapiens GN=HSD17B11 PE=1 SV=2	1068	24719.759765625, 29343.919921875	1	74962.2	77070.6	85054.4	86672.7	86600.5	89548.3	83689.3	84177.5	87663.6	117266	121507	126238	14426.5	18285.5	17204.4	28372.5	30144.3	31357.1	24136.9	36087.6	37826.8	31572.6	36385.1	42981.6
456.745	2	43.031	FDAVIGYK	58.28	8.7518	1	DHB11_HUMAN	Estradiol 17-beta-dehydrogenase 11 OS=Homo sapiens GN=HSD17B11 PE=1 SV=2	1068	31066.7	1	45674.9	44095.9	43418.4	53372.5	54432.8	52964.6	51408.7	50761.7	50892.5	67009.3	66503.4	64123.3	11979	13701.3	12506.7	16186.1	16274	16064.9	26001.1	28214.2	29338.7	20078.4	22072.4	21907.9
646.349	3	52.472	LVLWDINKHGLEETAAK	36.04	7.501	1	DHB11_HUMAN	Estradiol 17-beta-dehydrogenase 11 OS=Homo sapiens GN=HSD17B11 PE=1 SV=2	939	29163.3	1	39758	35860.5	42308.4	47987.6	46350	47823.9	42740.1	41835	39993.5	62394	62128	64319.3	33194.6	32642.2	32819.3	40761.6	39551.9	40155.4	62117.2	60099.8	57561.8	75247.2	84002	82478.5
886.437	2	59.227	TTC[160.0307]LC[160.0307]PNFVNTGFIK	49.64	9.4352	1	DHB11_HUMAN	Estradiol 17-beta-dehydrogenase 11 OS=Homo sapiens GN=HSD17B11 PE=1 SV=2	1068	31066.7	1	127541	128989	127716	159346	160406	160817	144176	148013	145320	196525	196232	190207	32932.5	33067.8	35168.2	57202.5	58731.6	55876.4	78999.6	74588.9	70539.4	73779.3	72586.1	76734
564.96075, 845.3951, 846.94415	2, 3	63.852	TFEVNVLAHFWTTK	49.35, 87.06	6.640699863433838, 8.605600357055664	0.83, 1.0	DHB11_HUMAN	Estradiol 17-beta-dehydrogenase 11 OS=Homo sapiens GN=HSD17B11 PE=1 SV=2	1068	24283.7890625, 29343.919921875	1	287909	278612	280339	304407	297973	290269	298212	293720	290345	403106	400001	400349	154600	157821	163557	107016	107660	106153	203110	201944	200471	181038	187133	190580
1102.91	3	77.292	AEIGDVSILVNNAGVVYTSDLFATQDPQIEK	80.67	8.1011	1	DHB11_HUMAN	Estradiol 17-beta-dehydrogenase 11 OS=Homo sapiens GN=HSD17B11 PE=1 SV=2	1068	31066.7	1	20270.5	19490.4	19660.4	21754.4	21359	21731.4	19021.4	19349.1	18652.3	27321.6	27871.3	26908.8	4713.65	5266.42	4480.88	0	0	0	14290.5	12662.2	12521.4	0	0	0
920.011	2	87.06	MIFIPSSIAFLTTLER	67.95	9.0014	1	DHB11_HUMAN	Estradiol 17-beta-dehydrogenase 11 OS=Homo sapiens GN=HSD17B11 PE=1 SV=2	1068	31066.7	1	10393.1	9644.96	7851.85	22602.3	22084.1	19791.4	17599.4	16752.3	14807.1	20818.9	18973.5	19160	197.222	228.416	137.829	1976.26	987.511	3124.46	946.027	883.905	1126.94	1021.19	2279.43	2108.37
390.5438, 585.3268	2, 3	36.337	LMHGILTEQK	39.47, 42.86	8.9525	1	DHB11_HUMAN	Estradiol 17-beta-dehydrogenase 11 OS=Homo sapiens GN=HSD17B11 PE=1 SV=2	1068, 939	31066.7	1	16885.7	17107.5	17186.2	35695.9	36950	40504.8	27252.9	26508.9	27769.3	25190.3	27100.6	31812.7	2415.1	2861.53	4002.75	6760.19	7994.72	7750.16	1862.46	1927.04	3274.69	3724.97	4802.72	6407.21
456.72153, 912.442	1, 2	24.307	EDIYSSAK	18.91	8.2349	0.95, 1.0	DHB11_HUMAN	Estradiol 17-beta-dehydrogenase 11 OS=Homo sapiens GN=HSD17B11 PE=1 SV=2	1068	24898.4	1	13676.6	14097.5	14692.8	18897	18194	19207.8	19624.2	18665.5	20100.6	22026.7	20674.7	22472.7	3730.7	2213.5	2830.62	3493.15	3628.17	3320.63	5100.64	6104.77	5582.04	3661.01	3643.23	3724.55
500.796	2	58.042	LVLWDINK	41.83	8.9291	1	DHB11_HUMAN	Estradiol 17-beta-dehydrogenase 11 OS=Homo sapiens GN=HSD17B11 PE=1 SV=2	1068	31066.7	1	74362.9	72984.6	76045.9	98520.6	98015.6	100080	92130.7	92547.7	94291.4	110481	111491	108904	7662.84	7512.9	8413.48	24466.8	24617.3	23818.8	17185.1	18873.7	19650.9	35615.6	35861.2	35901.1
969.999	2	49.753	NPSTSLGPTLEPEEVVNR	98.39	9.6787	1	DHB11_HUMAN	Estradiol 17-beta-dehydrogenase 11 OS=Homo sapiens GN=HSD17B11 PE=1 SV=2	1068	31066.7	1	200007	207026	205123	230796	236702	234072	235881	230715	233064	309081	309145	314609	28282.7	29315.8	32742.8	75728.2	74415	73049.8	59591.8	61175.6	64338.4	83124	82007.8	83139.4
667.316	2	35.959	VHTFVVDC[160.0307]SNR	31.28	6.6859002113342285, 9.397500038146973	0.99, 1.0	DHB11_HUMAN	Estradiol 17-beta-dehydrogenase 11 OS=Homo sapiens GN=HSD17B11 PE=1 SV=2	1068	31066.7109375, 7873.115234375	1	13685.1	13806.4	14424.3	23125.8	22892.3	27394.2	19753.2	19855.8	22023.6	21007.5	20716.3	24329.5	3511.74	4062.24	3157.78	3644.49	4039.69	3818.82	4254.27	4352.25	5149.62	2591.51	4118.64	3893.34
734.877	4	59.752	NNHGHIVTVASAAGHVSVPFLLAYC[160.0307]SSK	84.48	7.4788	0.84	DHB11_HUMAN	Estradiol 17-beta-dehydrogenase 11 OS=Homo sapiens GN=HSD17B11 PE=1 SV=2	1068	23226.2	1	61646.8	59388.9	58971.7	54954.9	56550	61296.6	50663.7	56692	58061	72875	76096.7	73558.9	19976.3	22304.5	22192.7	6944.57	17472.9	26479	40553.5	43379.7	45223.4	71.954	3835.14	23228
608.36	2	51.929	SKLVLWDINK	18.18	7.9161	1	DHB11_HUMAN	Estradiol 17-beta-dehydrogenase 11 OS=Homo sapiens GN=HSD17B11 PE=1 SV=2	939	31066.7	1	9703.86	8994.53	9333.75	12852.8	11736.8	12037.9	9122.69	9000.26	8450.62	12502.4	12638.7	10982.8	1128.72	1052.09	1509.74	4169.92	4465.31	3729.14	3424.94	4232.41	4966.65	6137.71	7025.59	7222.98
722.884	2	69.963	EVNVLAHFWTTK	22.09	7.8546	1	DHB11_HUMAN	Estradiol 17-beta-dehydrogenase 11 OS=Homo sapiens GN=HSD17B11 PE=1 SV=2	939	29343.9	1	14373.3	12705.2	12496.6	13989.1	14220.3	13054.6	13128.6	13586.5	12871.9	16331.6	16868	17279.9	259.357	165.385	304.15	338.232	406.949	468.865	0	0	0	179.166	185.772	170.406
775.947	2	57.191	TGEIVLITGAGHGIGR	68.1	8.0842	1	DHB11_HUMAN	Estradiol 17-beta-dehydrogenase 11 OS=Homo sapiens GN=HSD17B11 PE=1 SV=2	1068	31066.7	1	29031.5	29073.9	31317	28452.9	29809	31248.2	29123.4	31278.5	31830.4	41565.2	43275.5	41996.1	4160.41	4257.58	4159.14	4865.31	4966	4792.73	4476.92	4651.83	4726.64	8993.39	8170.75	8431.86
439.749	2	46.709	AFLPAMTK		8.7006	1	DHB11_HUMAN	Estradiol 17-beta-dehydrogenase 11 OS=Homo sapiens GN=HSD17B11 PE=1 SV=2		31066.7	1	8260.7	8606.2	8212.46	23777.1	21629.8	20731.5	16712.6	15246.4	15410	16020	15833.8	13665.3	4022.01	3950.53	4107.09	6534.88	6646.33	6536.68	8238.35	8469.59	8770.29	14110.7	13933.5	14141
[truncated: 2,019 more rows]
