# Supplementary material for: Chlamydia trachomatis Infection Leads to Defined Alterations to the Lipid Droplet Proteome in Epithelial Cells
Source: PLoS One. 2015 Apr 24;10(4):e0124630. doi: 10.1371/journal.pone.0124630 (PMC4409204; doi:10.1371/journal.pone.0124630)
Supplement: S2 Table — Listed are all proteins (n = 107) detected with > 3 peptides to match and highly reproducible quantitative data (within group % CV < 25% across 6 replicates per experimental condition) in LD extracts isolated from HeLa cells uninfected or infected with C. trachomatis, as determined by LC-MS/MS. Quantitative data for individual replicates as well as the mean and standard deviations (SD) for C. trachomatis-infected (20 hpi) and their corresponding uninfected control samples are provided (fmol μg-1). The number of peptides to match for each protein is indicated. Protein names, ID and description are according to Uniprot Protein knowledgebase. (XLSX) [file pone.0124630.s005.xlsx]

## Sheet: S2 Table
Protein name (Uniprot)	Protein ID	Protein description	Peptides to match	Quantification (fmol μg-1)																																	Technical CV (%)				Within Group Biological CV (%)		Across Groups Biological CV (%)
				Replicates(1) - Uninfected (20 h)						Replicates(1) - Infected (20 hpi(2))						Technical Mean ± SD												Within Group Biological Mean ± SD						Accross Groups Biological Mean ± SD			Uninfected (20 h)		Infected (20 hpi)		Uninfected (20 h)	Infected (20 hpi)
																Uninfected (20 h)						Infected (20 hpi)
				BR1-TR1	BR1-TR2	BR1-TR3	BR2-TR1	BR2-TR2	BR2-TR3	BR1-TR1	BR1-TR2	BR1-TR3	BR2-TR1	BR2-TR2	BR2-TR3	BR1			BR2			BR1			BR2			Uninfected (20 h)			Infected (20 hpi)						BR1	BR2	BR1	BR2
1433E_HUMAN	P62258	14-3-3 protein epsilon	4	30.3895	31.9063	31.6504	34.9139	34.4216	32.9987	32.0925	33.6838	32.9652	27.0054	27.1512	26.9	31.3154	±	0.811987	34.1114	±	0.994593	32.9138	±	0.796926	27.0188	±	0.126133	32.7134	±	1.73341	29.9663	±	3.2689	31.3399	±	2.87768	2.59293	2.91572	2.42125	0.466833	5.29876	10.9086	9.18217
1433G_HUMAN	P61981	14-3-3 protein gamma	3	12.3684	12.0276	11.3963	12.6473	12.5726	12.4308	12.2309	11.7985	11.5312	8.97046	8.82853	9.28604	11.9307	±	0.493237	12.5502	±	0.109972	11.8535	±	0.35308	9.02834	±	0.234182	12.2405	±	0.466121	10.4409	±	1.57044	11.3407	±	1.45017	4.13417	0.876253	2.97869	2.59386	3.80803	15.0412	12.7873
1433Z_HUMAN	P63104	14-3-3 protein zeta delta	5	34.928	35.3278	35.4362	35.8319	36.7719	36.5497	38.361	38.8773	39.1608	32.707	32.0128	32.5355	35.2307	±	0.267675	36.3845	±	0.491319	38.7997	±	0.405541	32.4184	±	0.36159	35.8076	±	0.724306	35.6091	±	3.51201	35.7083	±	2.41985	0.759779	1.35035	1.04522	1.11538	2.02277	9.86269	6.77672
ABHD5_HUMAN	Q8WTS1	1-acylglycerol-3-phosphate o-acyltransferase abhd5	21	289.773	294.21	279.738	301.87	297.146	291.182	352.806	357.192	347.873	365.784	357.118	355.85	287.907	±	7.41437	296.733	±	5.35595	352.623	±	4.66243	359.584	±	5.40662	292.32	±	7.53877	356.104	±	5.90956	324.212	±	33.9303	2.57527	1.80497	1.32221	1.50358	2.57895	1.6595	10.4655
ACSL3_HUMAN	O95573	long-chain-fatty-acid-ligase 3	73	857.891	849.459	829.843	942.714	935.579	924.533	952.736	941.279	934.491	1070.49	1055.94	1066.92	845.731	±	14.391	934.275	±	9.16025	942.835	±	9.2218	1064.45	±	7.58427	890.003	±	49.6834	1003.64	±	67.0378	946.823	±	81.7727	1.70161	0.980465	0.978092	0.712506	5.58239	6.67945	8.63653
ACSL4_HUMAN	O60488	long-chain-fatty-acid-ligase 4	25	48.5384	48.5544	47.3257	57.1522	56.5938	55.1333	66.026	65.6363	64.1495	64.5185	65.3262	63.4775	48.1395	±	0.704794	56.2931	±	1.04251	65.2706	±	0.99024	64.4407	±	0.926766	52.2163	±	4.53628	64.8557	±	0.970769	58.536	±	7.30418	1.46407	1.85194	1.51713	1.43817	8.68747	1.49681	12.4781
ADT2_HUMAN	P05141	ADP/ATP translocase 2	4	31.8769	32.5963	34.68	24.2986	24.0703	26.0588	27.8227	28.4186	29.0919	20.386	20.9364	22.4786	33.0511	±	1.45584	24.8092	±	1.08814	28.4444	±	0.634971	21.267	±	1.08476	28.9302	±	4.65831	24.8557	±	4.01082	26.8929	±	4.65868	4.40482	4.38602	2.23232	5.10069	16.1019	16.1364	17.3231
AT1A1_HUMAN	P05023	sodium/potassium-transporting ATPase subunit alpha-1	13	116.588	126.335	131.244	84.7654	89.4112	91.8106	107.451	109.652	121.871	89.1816	97.4463	90.1179	124.722	±	7.4601	88.6624	±	3.5818	112.991	±	7.76847	92.2486	±	4.52565	106.692	±	20.4324	102.62	±	12.7048	104.656	±	16.3602	5.98138	4.03982	6.87527	4.90592	19.1508	12.3804	15.6324
ATPA_HUMAN	P25705	ATP synthase subunit alpha, mitochondrial	13	52.8973	52.652	51.7819	52.4956	50.7251	48.0371	53.9165	53.273	51.9814	41.8192	40.5672	39.7758	52.4437	±	0.586115	50.4193	±	2.24492	53.057	±	0.98545	40.7207	±	1.03032	51.4315	±	1.83925	46.8888	±	6.81676	49.1602	±	5.3186	1.11761	4.45251	1.85734	2.5302	3.57611	14.5381	10.8189
ATPB_HUMAN	P06576	ATP synthase subunit beta, mitochondrial	12	51.3659	54.163	53.9574	47.3043	47.0547	46.7475	51.6614	52.2169	51.9067	41.7177	41.7994	39.8449	53.1621	±	1.55893	47.0355	±	0.278904	51.9283	±	0.278348	41.1207	±	1.10556	50.0988	±	3.50197	46.5245	±	5.96335	48.3117	±	5.02226	2.93242	0.592964	0.536023	2.68858	6.99013	12.8177	10.3955
AUP1_HUMAN	Q9Y679	ancient ubiquitous protein 1	32	495.495	504.119	513.229	631.591	620.699	642.608	646.855	657.89	668.082	723.117	733.627	722.829	504.281	±	8.86774	631.633	±	10.9543	657.609	±	10.6164	726.524	±	6.15271	567.957	±	70.3206	692.067	±	38.5358	630.012	±	84.4015	1.75849	1.73429	1.61439	0.846869	12.3813	5.56822	13.3968
BASP1_HUMAN	P80723	brain acid soluble protein 1	29	522.587	516.194	523.257	516.016	513.495	548.561	333.649	327.523	349.448	250.358	241.502	265.89	520.679	±	3.89844	526.024	±	19.5584	336.874	±	11.3128	252.583	±	12.3453	523.352	±	12.9484	294.728	±	47.3667	409.04	±	123.9	0.748723	3.71816	3.35816	4.8876	2.47414	16.0713	30.2903
CALR_HUMAN	P27797	calreticulin	20	107.43	112.351	113.159	114.185	112.445	114.677	82.3338	82.5209	85.1445	60.5857	61.2107	62.8309	110.98	±	3.10085	113.769	±	1.17303	83.3331	±	1.57155	61.5425	±	1.15879	112.375	±	2.59414	72.4378	±	11.9989	92.4062	±	22.4386	2.79406	1.03106	1.88587	1.8829	2.30848	16.5645	24.2825
CALX_HUMAN	P27824	calnexin	6	86.0056	85.655	88.7988	72.5297	72.9476	75.7623	58.9794	61.5128	60.8284	44.5554	46.2574	45.5539	86.8198	±	1.72279	73.7465	±	1.75819	60.4402	±	1.31054	45.4555	±	0.855246	80.2832	±	7.3278	52.9479	±	8.26691	66.6155	±	16.1015	1.98433	2.38409	2.16832	1.8815	9.12745	15.6133	24.1708
CD44_HUMAN	P16070	CD44 antigen	3	41.6009	43.7078	43.8595	36.8277	37.3633	37.5781	24.4702	24.1683	24.7936	17.4084	17.3782	17.7101	43.0561	±	1.26251	37.2563	±	0.386463	24.4774	±	0.312709	17.4989	±	0.183525	40.1562	±	3.28457	20.9881	±	3.82915	30.5722	±	10.5723	2.93225	1.03731	1.27754	1.04878	8.17947	18.2443	34.5813
CD59_HUMAN	P13987	CD59 glycoprotein	7	299.172	296.191	310.31	266.417	269.275	296.539	273.194	262.842	277.871	257.406	250.16	270.975	301.891	±	7.44218	277.41	±	16.6272	271.302	±	7.69135	259.514	±	10.5663	289.651	±	17.6786	265.408	±	10.4887	277.529	±	18.771	2.46519	5.99373	2.83498	4.07159	6.10342	3.95191	6.7636
CH60_HUMAN	P10809	heat shock 60kda protein 1	40	119.423	122.216	123.667	92.6938	93.5143	94.191	105.472	103.846	104.764	84.0562	85.5525	80.5206	121.769	±	2.15691	93.4664	±	0.749748	104.694	±	0.815024	83.3764	±	2.58389	107.617	±	15.5689	94.0352	±	11.8011	100.826	±	14.9597	1.77132	0.802158	0.778483	3.09906	14.4669	12.5497	14.8371
CKAP4_HUMAN	Q07065	cytoskeleton-associated protein 4	3	15.1843	15.4912	15.4821	12.3738	12.8862	12.7241	11.6108	12.2786	12.0343	11.3567	11.8214	11.8222	15.3859	±	0.174644	12.6614	±	0.261928	11.9746	±	0.337881	11.6668	±	0.268556	14.0236	±	1.50549	11.8207	±	0.320846	12.9221	±	1.54937	1.13509	2.06871	2.82165	2.30189	10.7354	2.71428	11.9901
DHB11_HUMAN	Q8NBQ5	estradiol 17-beta-dehydrogenase 11	35	512.287	507.256	512.954	572.984	561.246	558.722	542.707	549.54	541.205	667.658	666.614	665.883	510.832	±	3.11502	564.317	±	7.61096	544.484	±	4.44211	666.718	±	0.89178	537.575	±	29.7532	605.601	±	67.0117	571.588	±	60.8738	0.609793	1.3487	0.815839	0.133757	5.53471	11.0653	10.6499
DHB7_HUMAN	P56937	hydroxysteroid (17-beta) dehydrogenase 7	9	108.57	106.685	109.289	115.648	115.439	115.254	101.161	105.994	105.461	136.296	140.372	139.097	108.181	±	1.34514	115.447	±	0.197217	104.205	±	2.64962	138.589	±	2.08496	111.814	±	4.07136	121.397	±	18.9528	116.606	±	13.9949	1.24341	0.170829	2.54269	1.50442	3.64118	15.6122	12.0019
DHDDS_HUMAN	Q86SQ9	dehydrodolichyl diphosphate synthase	6	46.1832	47.125	46.5314	47.336	48.1749	47.2132	60.1935	59.7691	59.8687	61.3426	62.1847	61.9394	46.6132	±	0.476186	47.5747	±	0.523394	59.9438	±	0.221938	61.8222	±	0.433128	47.094	±	0.69112	60.883	±	1.07393	53.9885	±	7.25237	1.02157	1.10015	0.370243	0.700603	1.46753	1.76393	13.4332
DHRS1_HUMAN	Q96LJ7	dehydrogenase reductase SDR family member 1	42	313.052	318.943	321.356	302.013	300.839	291.301	277.488	282.97	279.305	376.513	372.269	364.231	317.784	±	4.27147	298.051	±	5.87525	279.921	±	2.79249	371.004	±	6.23792	307.917	±	11.744	325.462	±	50.0753	316.69	±	35.8669	1.34415	1.97123	0.997601	1.68136	3.81402	15.3859	11.3256
DHRS3_HUMAN	O75911	short-chain dehydrogenase reductase 3	6	109.938	104.878	107.813	96.3518	97.0028	99.3309	129.965	129.627	128.684	101.271	107.171	106.8	107.543	±	2.54094	97.5619	±	1.56625	129.425	±	0.663905	105.08	±	3.30435	102.552	±	5.78365	117.253	±	13.5035	109.903	±	12.5309	2.36272	1.60539	0.512964	3.14459	5.63971	11.5165	11.4018
ECHM_HUMAN	P30084	enoyl-CoA hydratase, mitochondrial	3	8.02626	8.28227	8.23778	6.51354	6.4398	6.23851	7.01618	7.26478	6.99504	5.6987	6.03448	5.83093	8.1821	±	0.136782	6.39728	±	0.142358	7.092	±	0.150005	5.85471	±	0.169147	7.28969	±	0.985527	6.47335	±	0.692614	6.88152	±	0.917215	1.67173	2.22529	2.11513	2.88908	13.5195	10.6995	13.3287
EF1A3_HUMAN	Q5VTE0	eukaryotic translation elongation factor 1 alpha 1	7	88.815	83.0351	83.8582	111.007	107.309	109.287	85.1877	81.4537	81.7818	63.324	61.3833	67.1225	85.2361	±	3.12662	109.201	±	1.85045	82.8077	±	2.06763	63.9433	±	2.91932	97.2185	±	13.3256	73.3755	±	10.5773	85.297	±	16.9296	3.66819	1.69454	2.4969	4.56548	13.7069	14.4153	19.8478
EF2_HUMAN	P13639	elongation factor 2	5	22.8393	22.2918	19.601	25.8476	23.7172	23.1437	22.0905	21.9459	20.8539	16.4272	15.5059	15.0931	21.5773	±	1.73335	24.2362	±	1.4247	21.6301	±	0.676122	15.6754	±	0.683017	22.9067	±	2.03335	18.6528	±	3.3177	20.7798	±	3.43773	8.03319	5.87842	3.12584	4.35726	8.87665	17.7866	16.5436
EFTU_HUMAN	P49411	elongation factor Tu, mitochondrial	6	28.58	29.0749	29.393	22.8918	23.8084	22.7039	22.901	24.2924	23.3091	19.2578	20.2083	20.1165	29.016	±	0.409714	23.1347	±	0.590965	23.5008	±	0.715224	19.8609	±	0.524287	26.0753	±	3.25328	21.6809	±	2.07106	23.8781	±	3.46803	1.41203	2.55446	3.0434	2.63979	12.4765	9.55248	14.5239
ELMD2_HUMAN	Q8IZ81	ELMO domain-containing protein 2	4	41.0178	39.3481	41.0059	43.7181	44.1325	45.9621	49.9398	49.5257	51.7203	58.4617	56.035	59.5472	40.4573	±	0.960615	44.6042	±	1.19407	50.3953	±	1.16606	58.0146	±	1.79826	42.5308	±	2.46955	54.205	±	4.38792	48.3679	±	6.97804	2.3744	2.67703	2.31382	3.09967	5.8065	8.09506	14.427
ENOA_HUMAN	P06733	alpha-enolase	12	80.3463	81.4627	85.95	98.5304	101.235	102.643	77.6393	80.0289	80.2373	59.8373	62.209	58.4955	82.5863	±	2.96602	100.803	±	2.09016	79.3018	±	1.44354	60.1806	±	1.88039	91.6946	±	10.2382	69.7412	±	10.5799	80.7179	±	15.1646	3.59142	2.07351	1.82032	3.12458	11.1655	15.1702	18.7872
ENPL_HUMAN	P14625	endoplasmin	15	34.2031	35.6606	35.4957	32.1737	31.8779	31.3716	24.9771	25.0715	24.4644	24.9324	24.8377	25.171	35.1198	±	0.798182	31.8078	±	0.405619	24.8377	±	0.326674	24.9803	±	0.17174	33.4638	±	1.90041	24.909	±	0.246147	29.1864	±	4.65064	2.27274	1.27522	1.31524	0.687501	5.67899	0.988186	15.9343
ERG7_HUMAN	P48449	lanosterol synthase	53	382.196	375.947	375.913	411.062	407.955	414.676	430.83	424.394	424.202	505.299	493.28	503.585	378.018	±	3.61758	411.231	±	3.36354	426.475	±	3.77272	500.722	±	6.50132	394.625	±	18.4576	463.599	±	40.9432	429.112	±	47.0564	0.956985	0.817919	0.884628	1.29839	4.67725	8.83161	10.966
ETFA_HUMAN	P13804	electron transfer flavoprotein subunit mitochondrial isoform 1	3	5.85098	4.95693	4.13809	5.27351	4.25123	3.81103	5.66139	4.50114	4.48471	6.30584	5.46593	5.59373	4.982	±	0.856722	4.44526	±	0.750296	4.88242	±	0.674662	5.7885	±	0.452566	4.71363	±	0.777943	5.33546	±	0.714347	5.02454	±	0.782621	17.1964	16.8786	13.8182	7.81836	16.5041	13.3887	15.576
F177A_HUMAN	Q8N128	Protein FAM177A1	3	16.2047	18.0165	18.3288	18.2541	18.4644	18.5907	22.9711	23.3467	23.3197	24.0896	23.2302	23.3661	17.5167	±	1.1469	18.4364	±	0.17005	23.2125	±	0.209472	23.562	±	0.461988	17.9765	±	0.889655	23.3872	±	0.373573	20.6819	±	2.89957	6.54747	0.922361	0.902411	1.96074	4.94898	1.59734	14.0198
FAF2_HUMAN	Q96CS3	FAS-associated factor 2	31	215.909	222.998	223.748	199.865	198.552	200.139	250.203	251.012	251.683	257.871	254.122	261.506	220.885	±	4.32573	199.519	±	0.848187	250.966	±	0.741486	257.833	±	3.69204	210.202	±	12.03	254.4	±	4.45183	232.301	±	24.6485	1.95837	0.425116	0.295453	1.43195	5.72307	1.74994	10.6106
FLNA_HUMAN	P21333	filamin A	26	41.5607	42.1274	43.5792	42.9975	44.7939	44.9681	30.4169	32.0234	32.4342	26.8214	28.2811	28.2673	42.4224	±	1.04105	44.2532	±	1.09089	31.6248	±	1.06606	27.7899	±	0.83879	43.3378	±	1.38384	29.7074	±	2.26891	36.5226	±	7.3403	2.45401	2.4651	3.37097	3.01833	3.19314	7.63754	20.098
G3P_HUMAN	P04406	glyceraldehyde-3-phosphate dehydrogenase	16	252.32	251.811	252.976	292.602	298.146	305.77	306.301	300.545	309.089	349.04	364.179	363.53	252.369	±	0.584088	298.839	±	6.61132	305.312	±	4.35739	358.916	±	8.55939	275.604	±	25.7965	332.114	±	29.9822	303.859	±	39.7745	0.231442	2.21233	1.42719	2.38479	9.36	9.02769	13.0898
GANAB_HUMAN	Q14697	neutral alpha-glucosidase AB	7	29.4676	29.9759	30.0442	28.1528	31.1937	29.8391	20.3413	19.7116	18.7709	16.5614	16.4425	15.7642	29.8292	±	0.315046	29.7285	±	1.52345	19.6079	±	0.790338	16.256	±	0.430068	29.7789	±	0.985449	17.932	±	1.92207	23.8554	±	6.3559	1.05616	5.12456	4.03071	2.64559	3.30922	10.7187	26.6434
GBB1_HUMAN	P62873	guanine nucleotide-binding protein G(I)/G(S)/G(T) subunit beta-1	6	81.697	83.3627	83.8063	73.9317	74.8874	76.6687	50.7753	50.6752	50.6606	40.6442	38.0377	38.3114	82.9553	±	1.11209	75.1626	±	1.3891	50.7037	±	0.0624377	38.9978	±	1.43242	79.059	±	4.41415	44.8507	±	6.47538	61.9548	±	18.6296	1.34059	1.84813	0.123142	3.67309	5.58336	14.4376	30.0697
GRP75_HUMAN	P38646	stress-70 mitochondrial	13	31.9934	32.1357	31.4363	25.11	27.5538	24.4124	28.6066	27.5939	27.2135	27.5037	25.5502	24.5336	31.8551	±	0.369677	25.6921	±	1.64959	27.8047	±	0.720028	25.8625	±	1.50944	28.7736	±	3.54091	26.8336	±	1.50011	27.8036	±	2.78361	1.16049	6.42062	2.5896	5.8364	12.3061	5.59041	10.0117
GRP78_HUMAN	P11021	78 kda glucose-regulated protein	35	155.341	158.592	161.295	154.85	156.532	158.68	113.838	114.135	112.19	93.9657	91.5609	95.4225	158.409	±	2.98132	156.687	±	1.91959	113.388	±	1.04747	93.6497	±	1.95008	157.548	±	2.43288	103.519	±	10.9011	130.534	±	29.2037	1.88204	1.22511	0.9238	2.08232	1.54421	10.5306	22.3726
HLPDA_HUMAN	Q9Y5L2	hypoxia-inducible lipid droplet-associated protein	5	46.4235	44.9353	43.4169	40.8728	39.7859	37.2666	61.6158	59.7569	58.655	49.9224	47.7664	47.0673	44.9253	±	1.50333	39.3084	±	1.84989	60.0092	±	1.49646	48.252	±	1.48824	42.1168	±	3.426	54.1306	±	6.57656	48.1237	±	8.02234	3.3463	4.70609	2.49371	3.0843	8.13452	12.1494	16.6702
HS71L_HUMAN	P34931	heat shock 70kda protein 1-like	20	137.228	144.325	148.617	129.863	133.439	132.551	102.974	103.264	103.437	74.2039	74.0102	74.6004	143.39	±	5.75207	131.951	±	1.8619	103.225	±	0.234064	74.2715	±	0.300831	137.671	±	7.34018	88.7484	±	15.8604	113.209	±	28.1349	4.01148	1.41106	0.226751	0.405043	5.3317	17.8713	24.8521
HS90A_HUMAN	P07900	heat shock protein hsp 90-alpha	6	43.1081	44.3065	45.9312	50.7477	52.9534	53.5692	39.4797	38.0329	38.1317	34.3695	32.9656	33.5495	44.4486	±	1.4169	52.4235	±	1.48353	38.5481	±	0.808313	33.6282	±	0.705239	48.436	±	4.55663	36.0882	±	2.77883	42.2621	±	7.38447	3.18772	2.8299	2.0969	2.09717	9.40752	7.70012	17.473
HS90B_HUMAN	P08238	heat shock protein hsp 90-beta	14	62.4337	66.3845	66.2445	76.704	76.0661	77.425	57.0482	54.936	56.5074	50.1353	50.3242	46.7187	65.0209	±	2.24163	76.7317	±	0.679871	56.1639	±	1.09718	49.0594	±	2.02928	70.8763	±	6.58314	52.6116	±	4.15581	61.744	±	10.8872	3.44756	0.886036	1.95354	4.13638	9.28822	7.89903	17.6328
HSP71_HUMAN	P08107	heat shock 70kda protein 1a	7	71.4753	72.1034	75.4397	59.0366	61.9048	62.606	54.6852	55.4557	57.6347	54.6638	55.606	55.5543	73.0061	±	2.1308	61.1825	±	1.89114	55.9252	±	1.52975	55.2747	±	0.529709	67.0943	±	6.72207	55.5999	±	1.08408	61.3471	±	7.55685	2.91866	3.09098	2.73534	0.958322	10.0188	1.94978	12.3182
HSP72_HUMAN	P54652	heat shock-related 70 kda protein 2	13	141.656	142.471	137.707	147.18	150.2	151.388	133.331	131.207	130.704	120.119	116.84	120.135	140.612	±	2.54772	149.589	±	2.1696	131.748	±	1.39444	119.031	±	1.89798	145.1	±	5.35353	125.389	±	7.12258	135.245	±	11.9184	1.81189	1.45037	1.05841	1.59453	3.68953	5.68036	8.81245
HSP7C_HUMAN	P11142	heat shock 70kda protein 8	17	58.1473	60.5036	60.8074	50.9336	49.4034	52.3693	41.1106	41.6953	40.7282	31.9647	32.7146	30.5955	59.8195	±	1.45606	50.9021	±	1.48318	41.178	±	0.487045	31.7583	±	1.07452	55.3608	±	5.05803	36.4682	±	5.21309	45.9145	±	11.0148	2.4341	2.91379	1.18278	3.38343	9.13648	14.2949	23.9899
HSPB1_HUMAN	P04792	heat shock protein beta-1	8	67.776	69.8701	67.1593	77.7898	79.2946	79.9863	53.4999	55.1143	53.9775	52.7279	53.2728	51.5872	68.2684	±	1.4209	79.0236	±	1.12304	54.1972	±	0.829316	52.5293	±	0.860175	73.646	±	6.00117	53.3633	±	1.18559	63.5046	±	11.3669	2.08135	1.42115	1.53018	1.63751	8.14867	2.22173	17.8993
HTAI2_HUMAN	Q9BUP3	oxidoreductase HTATIP2	11	31.4417	32.5527	33.0663	37.3923	39.9652	38.3479	26.6982	26.6541	26.2298	19.3877	19.3886	18.7216	32.3536	±	0.830369	38.5685	±	1.30055	26.5274	±	0.258647	19.1659	±	0.384835	35.461	±	3.54117	22.8467	±	4.04269	29.1538	±	7.51836	2.56654	3.37204	0.975017	2.00791	9.98608	17.6949	25.7886
IMB1_HUMAN	Q14974	karyopherin beta 1	4	23.641	23.6774	23.0982	24.6996	24.6463	24.2	20.686	20.9001	20.3013	21.8147	22.2193	22.5281	23.4722	±	0.324416	24.5153	±	0.274352	20.6291	±	0.303433	22.1874	±	0.357771	23.9938	±	0.63135	21.4083	±	0.903567	22.701	±	1.54124	1.38213	1.11911	1.47089	1.6125	2.63131	4.22065	6.78932
K1C17_HUMAN	Q04695	keratin, type I cytoskeletal 17	16	64.1705	65.0231	65.9229	46.1926	46.0986	45.7037	39.54	39.9928	39.1596	35.4103	35.0531	36.7269	65.0388	±	0.876302	45.9983	±	0.259435	39.5642	±	0.417132	35.7301	±	0.881508	55.5186	±	10.4449	37.6471	±	2.1887	46.5828	±	11.7844	1.34735	0.56401	1.05432	2.46713	18.8134	5.81372	25.2978
K1C18_HUMAN	P05783	keratin, type I cytoskeletal 18	11	82.9415	80.7018	82.8653	78.948	80.8652	83.8499	44.2103	42.7489	43.4145	48.2842	46.3574	48.4498	82.1695	±	1.27166	81.221	±	2.47026	43.4579	±	0.731667	47.6971	±	1.16317	81.6953	±	1.83238	45.5775	±	2.47924	63.6364	±	18.9761	1.54761	3.0414	1.68362	2.43866	2.24294	5.43962	29.8195
K2C7_HUMAN	P08729	keratin, type II cytoskeletal 7	16	79.1587	79.8397	79.2693	64.915	65.0623	64.6163	49.1785	51.3348	51.4073	41.093	43.3548	43.3617	79.4226	±	0.365462	64.8645	±	0.227285	50.6402	±	1.26639	42.6032	±	1.30788	72.1435	±	7.9784	46.6217	±	4.55014	59.3826	±	14.6966	0.460148	0.350399	2.50077	3.06991	11.0591	9.75972	24.749
K2C8_HUMAN	P05787	keratin, type II cytoskeletal 8	24	136.792	136.789	135.802	135.043	135.532	134.016	83.0529	83.9115	84.3184	89.1625	88.9206	89.9384	136.461	±	0.570779	134.864	±	0.773785	83.7609	±	0.646075	89.3405	±	0.531762	135.662	±	1.06552	86.5507	±	3.10154	111.107	±	25.7429	0.418272	0.573753	0.771333	0.595208	0.785421	3.58349	23.1695
KPYM_HUMAN	P14618	pyruvate kinase PKM	18	111.721	113.422	114.324	130.448	129.215	124.085	89.0224	91.676	90.1895	75.2076	75.0127	75.0996	113.156	±	1.32182	127.916	±	3.3747	90.296	±	1.33002	75.1066	±	0.0976443	120.536	±	8.40319	82.7013	±	8.36218	101.619	±	21.3138	1.16814	2.63822	1.47295	0.130008	6.97153	10.1113	20.9743
LDHA_HUMAN	P00338	L-lactate dehydrogenase A chain	5	23.4574	22.8126	23.0246	26.4791	26.8274	28.4646	22.0918	21.2735	21.8697	16.2677	15.9657	16.2818	23.0982	±	0.328646	27.257	±	1.06021	21.745	±	0.423144	16.1717	±	0.178558	25.1776	±	2.38361	18.9584	±	3.06638	22.068	±	4.17197	1.42282	3.88968	1.94594	1.10413	9.46717	16.1743	18.9051
LDHB_HUMAN	P07195	L-lactate dehydrogenase B chain	7	55.6582	54.0645	54.7018	65.1524	67.0014	69.8739	52.675	51.7402	53.1829	36.4406	35.5022	38.6582	54.8082	±	0.802139	67.3425	±	2.37918	52.5327	±	0.731809	36.867	±	1.62067	61.0754	±	7.04661	44.6998	±	8.65385	52.8876	±	11.3906	1.46354	3.53295	1.39305	4.39599	11.5376	19.3599	21.5373
LMNA_HUMAN	P02545	prelamin-A/C	15	16.6899	15.9273	16.6767	14.2493	14.7156	15.3075	24.5694	23.417	25.2104	19.8764	19.4634	20.9348	16.4313	±	0.436511	14.7575	±	0.530371	24.3989	±	0.90878	20.0916	±	0.758941	15.5944	±	1.01454	22.2452	±	2.47523	18.9198	±	3.91363	2.65658	3.59392	3.72467	3.77741	6.50578	11.127	20.6854
LPCT4_HUMAN	Q643R3	lysophospholipid acyltransferase LPCAT4	5	26.6443	26.9027	23.9417	31.2137	31.519	30.3059	35.4854	36.7363	35.2184	43.5989	43.0364	43.5303	25.8296	±	1.64005	31.0129	±	0.630985	35.8134	±	0.81035	43.3885	±	0.306862	28.4212	±	3.04879	39.601	±	4.18511	34.0111	±	6.80248	6.34949	2.03459	2.2627	0.707241	10.7272	10.5682	20.0008
MET7A_HUMAN	Q9H8H3	methyltransferase-like protein 7a	10	398.817	395.412	409.381	541.613	552.519	553.733	396.357	401.879	400.737	555.884	552.329	552.366	401.204	±	7.28397	549.288	±	6.67443	399.658	±	2.91502	553.526	±	2.04204	475.246	±	81.3496	476.592	±	84.3074	475.919	±	78.9896	1.81553	1.2151	0.729378	0.368915	17.1174	17.6896	16.5973
NGBR_HUMAN	Q96E22	Nogo-B receptor	12	72.4372	72.8175	72.5229	72.9364	73.9318	70.4626	90.8732	93.076	91.3141	94.0317	96.2707	93.3725	72.5925	±	0.199478	72.4436	±	1.78632	91.7544	±	1.16556	94.5583	±	1.5192	72.5181	±	1.13971	93.1564	±	1.9558	82.8372	±	10.8855	0.274791	2.46581	1.27031	1.60662	1.57163	2.09948	13.1408
NSDHL_HUMAN	Q15738	sterol-4-alpha-carboxylate 3-dehydrogenase, decarboxylating	44	426.64	432.044	430.991	481.828	475.186	473.172	541.173	539.024	533.852	549.464	544.949	540.69	429.891	±	2.86458	476.729	±	4.52954	538.016	±	3.76339	545.035	±	4.38754	453.31	±	25.8769	541.525	±	5.30494	497.418	±	49.3914	0.66635	0.95013	0.699493	0.805003	5.70844	0.979629	9.92955
PCAT1_HUMAN	Q8NF37	lysophosphatidylcholine acyltransferase 1	40	649.582	595.756	570.181	649.755	638.523	618.579	683.193	662.576	634.78	776.375	794.556	788.137	605.173	±	40.5295	635.619	±	15.7896	660.183	±	24.295	786.356	±	9.22051	620.396	±	32.1694	723.269	±	71.0351	671.833	±	75.1684	6.69718	2.48413	3.68004	1.17256	5.18531	9.8214	11.1886
PCAT2_HUMAN	Q7L5N7	lysophosphatidylcholine acyltransferase 2	9	42.5529	41.1151	39.7778	33.1587	34.1782	33.4954	52.4086	52.1937	52.3427	47.6421	48.6797	48.1748	41.1486	±	1.38783	33.6108	±	0.519478	52.315	±	0.110116	48.1655	±	0.518856	37.3797	±	4.23368	50.2402	±	2.29738	43.81	±	7.46015	3.37273	1.54557	0.210487	1.07723	11.3262	4.57278	17.0284
PDIA1_HUMAN	P07237	protein disulfide-isomerase	19	65.9601	68.3851	66.9781	58.1978	59.1546	56.5192	57.5241	57.5645	57.3205	49.1082	48.4226	46.2106	67.1078	±	1.2177	57.9572	±	1.33404	57.4697	±	0.130779	47.9138	±	1.51434	62.5325	±	5.14053	52.6918	±	5.32153	57.6121	±	7.16201	1.81455	2.30176	0.227561	3.16054	8.22057	10.0994	12.4314
PDIA3_HUMAN	P30101	protein disulfide-isomerase A3	27	84.2158	85.7748	86.348	80.7674	79.8779	79.8517	57.0794	57.6875	60.4061	43.8986	43.4046	45.2005	85.4462	±	1.10345	80.1657	±	0.521262	58.391	±	1.77141	44.1679	±	0.927739	82.8059	±	2.99348	51.2795	±	7.89232	67.0427	±	17.4199	1.2914	0.650231	3.03371	2.10048	3.61505	15.3908	25.9834
PDIA6_HUMAN	Q15084	protein disulfide-isomerase A6	6	49.0476	51.2804	50.5443	41.8362	40.9228	45.0215	33.79	36.1875	35.5813	31.3294	35.9054	33.4591	50.2908	±	1.13779	42.5935	±	2.15171	35.1862	±	1.24661	33.5647	±	2.28982	46.4421	±	4.48824	34.3755	±	1.87291	40.4088	±	7.10361	2.26243	5.05174	3.5429	6.82213	9.66416	5.4484	17.5794
PHB2_HUMAN	Q99623	prohibitin 2	3	19.8871	18.5955	17.0018	14.3872	13.8777	13.3825	17.0581	16.8126	15.4556	12.6906	11.6946	11.5966	18.4948	±	1.44527	13.8824	±	0.502373	16.4421	±	0.863131	11.9939	±	0.605317	16.1886	±	2.70529	14.218	±	2.52595	15.2033	±	2.69924	7.8145	3.61876	5.24952	5.04686	16.7111	17.7658	17.7543
PLEC_HUMAN	Q15149	low quality protein: plectin	13	23.4423	23.9111	25.0802	22.2437	23.2193	23.014	9.88497	10.2858	9.99603	6.5452	7.44636	7.34007	24.1445	±	0.843522	22.8257	±	0.514347	10.0556	±	0.206924	7.11054	±	0.49248	23.4851	±	0.955099	8.58306	±	1.64806	16.0341	±	7.88759	3.49364	2.25337	2.0578	6.92605	4.06683	19.2014	49.1926
PLIN2_HUMAN	Q99541	perilipin-2	38	402.117	392.672	390.77	487.785	484.769	481.215	479.349	471.428	465.469	625.956	612.399	620.538	395.186	±	6.07691	484.59	±	3.2884	472.082	±	6.96318	619.631	±	6.82386	439.888	±	49.1629	545.857	±	81.0507	492.872	±	84.541	1.53773	0.678594	1.47499	1.10128	11.1762	14.8483	17.1527
PLIN3_HUMAN	O60664	perilipin-3	97	1831.42	1814.98	1835.45	1617.25	1625.62	1634.92	2171.95	2129.41	2164.35	2036.79	2010.34	2017.82	1827.28	±	10.8437	1625.93	±	8.83995	2155.24	±	22.686	2021.65	±	13.6364	1726.61	±	110.64	2088.44	±	75.0584	1907.52	±	209.361	0.593433	0.543686	1.0526	0.674517	6.40794	3.59399	10.9755
PLPL2_HUMAN	Q96AD5	patatin-like phospholipase domain-containing protein 2	23	306.287	311.485	309.377	329.242	330.194	319.028	365.357	376.264	374.369	412.783	406.35	408.888	309.05	±	2.61406	326.155	±	6.19034	371.996	±	5.82756	409.34	±	3.24061	317.602	±	10.2876	390.668	±	20.8843	354.135	±	41.2596	0.845839	1.89798	1.56656	0.791667	3.23915	5.34579	11.6508
POTEE_HUMAN	Q6S8J3	POTE ankyrin domain family member E	5	2.11108	1.91298	2.28921	1.4615	1.73272	1.84558	2.17494	2.11583	2.4836	2.00467	1.97102	2.39263	2.10442	±	0.188205	1.67993	±	0.197406	2.25812	±	0.197492	2.12277	±	0.234306	1.89218	±	0.289506	2.19045	±	0.207502	2.04131	±	0.286237	8.94331	11.7508	8.74584	11.0377	15.3001	9.47304	14.0222
PPIA_HUMAN	P62937	peptidyl-prolyl cis-trans isomerase A	5	77.4069	78.2508	77.5435	56.8886	57.13	57.3653	71.3387	71.5526	69.4159	66.7577	65.6595	68.4591	77.7338	±	0.452969	57.128	±	0.238389	70.7691	±	1.17675	66.9587	±	1.41058	67.4309	±	11.2909	68.8639	±	2.3886	68.1474	±	7.81671	0.582718	0.41729	1.6628	2.10664	16.7444	3.46858	11.4703
PRKDC_HUMAN	P78527	DNA-dependent protein kinase catalytic subunit	6	20.7609	20.1923	20.8609	16.4459	17.0066	17.8256	16.0293	15.4231	15.5925	18.3376	16.9836	17.2114	20.6047	±	0.360623	17.0927	±	0.693865	15.6816	±	0.31275	17.5109	±	0.725016	18.8487	±	1.9862	16.5962	±	1.11946	17.7225	±	1.93559	1.75019	4.05943	1.99437	4.14038	10.5376	6.74527	10.9217
PTMA_HUMAN	P06454	prothymosin alpha	3	11.5776	11.2165	10.8083	13.788	14.2102	13.0638	9.24885	8.99199	9.02393	7.2801	7.39467	6.93128	11.2008	±	0.384898	13.6874	±	0.5798	9.08826	±	0.139992	7.20202	±	0.241363	12.4441	±	1.43131	8.14514	±	1.0481	10.2946	±	2.54377	3.43635	4.23603	1.54037	3.35133	11.502	12.8678	24.7097
RAB10_HUMAN	P61026	ras-related protein Rab-10	14	126.96	125.199	119.919	119.799	119.89	117.525	126.13	125.128	123.589	133.413	129.923	129.645	124.026	±	3.66397	119.072	±	1.34003	124.949	±	1.28026	130.994	±	2.09991	121.549	±	3.66773	127.971	±	3.65794	124.76	±	4.84211	2.9542	1.1254	1.02463	1.60306	3.01749	2.85841	3.88114
RAB14_HUMAN	P61106	ras-related protein Rab-14	17	124.552	122.916	123.442	128.497	129.281	128.08	115.318	118.445	119.195	122.068	122.533	121.464	123.637	±	0.835233	128.619	±	0.609929	117.652	±	2.05658	122.022	±	0.535663	126.128	±	2.80654	119.837	±	2.74483	122.983	±	4.21876	0.675555	0.474212	1.74801	0.43899	2.22515	2.29047	3.43037
RAB18_HUMAN	Q9NP72	ras-related protein Rab-18	12	99.9445	102.961	104.823	88.9615	88.7532	89.7866	115.788	115.091	115.206	104.278	105.575	110.311	102.576	±	2.46212	89.1671	±	0.546513	115.362	±	0.373805	106.722	±	3.17591	95.8718	±	7.5158	111.042	±	5.14643	103.457	±	10.0238	2.40028	0.612909	0.324029	2.97588	7.83943	4.63469	9.68885
RAB1A_HUMAN	P62820	ras-related protein Rab-1a	14	221.78	227.485	225.297	223.627	222.548	221.654	247.548	251.307	260.288	238.6	238.743	247.729	224.854	±	2.87819	222.61	±	0.987686	253.048	±	6.54594	241.691	±	5.23003	223.732	±	2.28366	247.369	±	8.17154	235.551	±	13.6051	1.28003	0.443685	2.58684	2.16393	1.02071	3.30338	5.77586
RAB2A_HUMAN	P61019	ras-related protein Rab-2a	10	98.2426	103.799	103.826	102.871	98.268	98.7139	102.792	103.88	108.041	132.625	138.585	136.942	101.956	±	3.21583	99.951	±	2.53872	104.905	±	2.77056	136.051	±	3.07857	100.953	±	2.81434	120.478	±	17.2594	110.715	±	15.5873	3.15414	2.53996	2.64103	2.26281	2.78776	14.3258	14.0787
RAB2B_HUMAN	Q8WUD1	ras-related protein Rab-2b	13	80.2761	83.567	85.5935	81.1246	84.7591	84.5512	79.0995	80.3743	80.8743	101.325	99.0844	96.8395	83.1455	±	2.68364	83.4783	±	2.04102	80.116	±	0.915128	99.083	±	2.24285	83.3119	±	2.14016	89.5995	±	10.501	86.4557	±	7.93644	3.22764	2.44497	1.14225	2.26361	2.56885	11.7199	9.17978
RAB31_HUMAN	Q13636	ras-related protein Rab-31	5	79.0079	83.2969	81.4266	71.5697	74.2276	74.0464	91.6448	94.4564	92.8642	93.3875	98.0562	97.3806	81.2438	±	2.15033	73.2813	±	1.485	92.9885	±	1.4099	96.2748	±	2.52315	77.2625	±	4.66395	94.6316	±	2.56546	85.9471	±	9.75483	2.64676	2.02644	1.51621	2.62078	6.0365	2.711	11.3498
RAB32_HUMAN	Q13637	ras-related protein Rab-32	4	50.3693	52.8162	54.8845	42.7164	44.0775	42.5955	56.4335	57.9628	56.6841	50.7454	51.2382	49.374	52.69	±	2.26022	43.1298	±	0.822955	57.0268	±	0.820203	50.4525	±	0.965995	47.9099	±	5.45284	53.7397	±	3.68899	50.8248	±	5.38237	4.28965	1.90809	1.43828	1.91466	11.3814	6.86455	10.59
RAB34_HUMAN	Q9BZG1	ras-related protein Rab-34	5	26.4817	28.6285	29.4086	27.0739	26.0872	27.9688	32.8279	33.4798	32.8247	29.045	29.6067	29.5672	28.1729	±	1.51568	27.0433	±	0.941159	33.0441	±	0.377285	29.4063	±	0.313494	27.6081	±	1.28688	31.2252	±	2.01653	29.4167	±	2.48381	5.37993	3.48019	1.14176	1.06608	4.66123	6.45803	8.44355
RAB35_HUMAN	Q15286	ras-related protein Rab-35	5	8.91322	8.12946	8.80649	7.88423	7.63065	8.82751	7.16407	7.03828	7.69801	7.31827	6.76719	7.57925	8.61639	±	0.425053	8.11413	±	0.630681	7.30012	±	0.350278	7.22157	±	0.414578	8.36526	±	0.554122	7.26084	±	0.345946	7.81305	±	0.725688	4.93308	7.77262	4.79825	5.74082	6.62409	4.76454	9.28815
RAB3C_HUMAN	Q96E17	ras-related protein Rab-3c	4	34.4421	33.4406	35.7174	33.052	34.2623	36.7226	33.2591	32.7332	36.1136	34.9606	33.629	37.8381	34.5334	±	1.14119	34.679	±	1.87043	34.0353	±	1.81897	35.4759	±	2.15136	34.6062	±	1.38805	34.7556	±	1.9487	34.6809	±	1.61492	3.30459	5.39355	5.34437	6.0643	4.01099	5.60687	4.65651
RAB3D_HUMAN	O95716	ras-related protein Rab-3d	5	45.6943	43.8398	46.3161	54.8708	55.2883	58.9864	45.1787	44.8326	48.0229	58.9078	57.7769	64.7325	45.2834	±	1.28831	56.3819	±	2.26523	46.0114	±	1.75059	60.4724	±	3.7324	50.8326	±	6.29834	53.2419	±	8.33872	52.0373	±	7.15688	2.84499	4.01767	3.80468	6.17208	12.3904	15.662	13.7534
RAB4A_HUMAN	P20338	ras-related protein Rab-4a	3	15.1698	14.8456	16.0213	13.5916	13.9111	13.3485	12.3965	10.6949	10.9574	12.3026	11.9695	11.8114	15.3456	±	0.607225	13.617	±	0.282139	11.3496	±	0.916109	12.0278	±	0.250772	14.4813	±	1.03714	11.6887	±	0.706304	13.085	±	1.686	3.95701	2.07196	8.07174	2.08493	7.16195	6.04261	12.8849
RAB4B_HUMAN	P61018	ras-related protein Rab-4b	3	13.1076	13.9365	12.67	15.0411	15.0936	14.7319	13.1626	13.0239	13.4069	14.5317	14.8028	15.2946	13.238	±	0.643226	14.9555	±	0.195415	13.1978	±	0.193885	14.8764	±	0.386741	14.0968	±	1.03232	14.0371	±	0.959237	14.0669	±	0.95059	4.85893	1.30664	1.46907	2.5997	7.32312	6.8336	6.75762
RAB7A_HUMAN	P51149	ras-related protein Rab-7a	26	241.225	244.984	244.67	247.747	245.929	243.155	270.388	276.932	278.448	289.024	292.931	292.295	243.626	±	2.08529	245.61	±	2.31283	275.256	±	4.28353	291.417	±	2.09675	244.618	±	2.24943	283.336	±	9.35138	263.977	±	21.2342	0.855937	0.941667	1.5562	0.719501	0.919565	3.30045	8.04394
RAB8A_HUMAN	P61006	ras-related protein Rab-8a	12	67.2926	64.2252	64.3361	70.1963	68.9932	67.3906	66.5246	65.8559	66.9663	67.7013	67.1909	69.864	65.2846	±	1.73984	68.86	±	1.40757	66.4489	±	0.55903	68.2521	±	1.4191	67.0723	±	2.41629	67.3505	±	1.38055	67.2114	±	1.88183	2.66501	2.04411	0.841293	2.0792	3.60251	2.04981	2.79986
RAN_HUMAN	P62826	GTP-binding nuclear protein RAN	4	21.3431	21.5095	21.2309	25.1541	24.5747	24.2362	23.8171	23.4354	23.717	19.0699	19.0501	17.9255	21.3612	±	0.14014	24.655	±	0.46419	23.6565	±	0.197877	18.6818	±	0.655074	23.0081	±	1.82999	21.1692	±	2.7589	22.0886	±	2.42986	0.656051	1.88274	0.83646	3.50648	7.95367	13.0326	11.0005
RAP1B_HUMAN	P61224	ras-related protein Rap-1b	9	88.0589	85.5142	82.3481	88.3996	85.4771	85.9732	81.107	81.3071	80.6162	79.9551	76.9701	77.6993	85.3071	±	2.86102	86.6166	±	1.56388	81.0101	±	0.355492	78.2082	±	1.55621	85.9618	±	2.18332	79.6091	±	1.83699	82.7855	±	3.83498	3.35379	1.80552	0.438824	1.98983	2.53988	2.30751	4.63243
RB11B_HUMAN	Q15907	ras-related protein Rab-11b	9	171.096	169.587	173.728	172.431	176.045	176.097	163.552	163.974	162.249	170.917	165.848	165.446	171.47	±	2.09581	174.858	±	2.10137	163.258	±	0.899572	167.404	±	3.04891	173.164	±	2.63917	165.331	±	3.03272	169.247	±	4.90716	1.22226	1.20176	0.551012	1.82129	1.52409	1.83433	2.8994
RB27A_HUMAN	P51159	ras-related protein Rab-27a	3	27.8209	29.5634	29.4616	34.2337	35.1769	35.4129	30.3634	30.1128	30.9075	38.5541	38.3232	37.2084	28.9486	±	0.977969	34.9411	±	0.623948	30.4612	±	0.406247	38.0286	±	0.71961	31.9449	±	3.36323	34.2449	±	4.17762	33.0949	±	3.81015	3.37829	1.78571	1.33365	1.89229	10.5282	12.1992	11.5128
RDH10_HUMAN	Q8IZV5	retinol dehydrogenase 10	14	139.195	137.58	137.767	126.499	129.553	125.993	168.553	170.209	169.086	145.569	148.772	146.64	138.181	±	0.883223	127.348	±	1.9258	169.283	±	0.845476	146.994	±	1.6305	132.764	±	6.08267	158.138	±	12.2636	145.451	±	16.1484	0.63918	1.51223	0.499445	1.10923	4.58155	7.75496	11.1022
RLA0L_HUMAN	Q8NHW5	60S acidic ribosomal protein P0-like	3	16.3793	16.6115	16.8554	17.771	17.9011	17.3399	13.29	13.1322	13.6339	10.9173	11.0184	11.0828	16.6154	±	0.238059	17.6707	±	0.293719	13.352	±	0.256531	11.0062	±	0.0834151	17.143	±	0.625477	12.1791	±	1.29615	14.6611	±	2.76799	1.43276	1.66219	1.92129	0.757896	3.64858	10.6424	18.8799
SCPDL_HUMAN	Q8NBX0	saccharopine dehydrogenase-like oxidoreductase	32	204.817	218.047	219.259	250.411	246.159	245.337	253.848	245.097	250.098	260.676	258.895	241.582	214.041	±	8.01157	247.302	±	2.72358	249.681	±	4.39036	253.718	±	10.5477	230.672	±	18.9878	251.699	±	7.55641	241.186	±	17.6189	3.74301	1.10131	1.75839	4.15724	8.23153	3.00216	7.30512
SERPH_HUMAN	P50454	serpin H1	5	37.247	36.8493	36.0774	32.9249	34.5042	33.1593	26.9505	27.5134	27.0014	20.9134	22.0057	21.7607	36.7246	±	0.594741	33.5295	±	0.852265	27.1551	±	0.311329	21.5599	±	0.573156	35.127	±	1.8694	24.3575	±	3.09223	29.7423	±	6.12914	1.61946	2.54184	1.14648	2.65843	5.32183	12.6952	20.6075
SET_HUMAN	Q01105	protein SET	3	13.1103	13.2182	11.9229	13.5516	13.4584	12.8717	11.2442	10.9177	10.6315	10.2337	10.157	9.88545	12.7505	±	0.718715	13.2939	±	0.368592	10.9311	±	0.306594	10.092	±	0.182985	13.0222	±	0.591236	10.5116	±	0.512077	11.7669	±	1.4132	5.63676	2.77264	2.80477	1.81316	4.54021	4.87155	12.0099
TBA4A_HUMAN	P68366	tubulin alpha-4a chain	15	183.827	182.199	185.532	230.443	235.651	232.5	212.633	218.372	217.459	276.472	286.516	286.034	183.853	±	1.66695	232.865	±	2.62306	216.155	±	3.08381	283.007	±	5.66461	208.359	±	26.917	249.581	±	36.843	228.97	±	37.5469	0.906678	1.12643	1.42667	2.00158	12.9186	14.7619	16.3982
TBB3_HUMAN	Q13509	tubulin beta-3 chain	22	153.153	153.684	154.012	201.238	192.545	190.018	235.615	243.631	249.994	336.881	343.418	343.644	153.616	±	0.433651	194.6	±	5.88597	243.08	±	7.20542	341.314	±	3.84062	174.108	±	22.7562	292.197	±	54.0524	233.153	±	73.257	0.282295	3.02464	2.96422	1.12524	13.0701	18.4986	31.4202
TBB4B_HUMAN	P68371	tubulin beta-4B chain	12	172.013	167.212	165.939	185.063	181.001	176.491	208.73	212.956	209.048	295.293	290.615	289.987	168.388	±	3.20345	180.852	±	4.28825	210.245	±	2.35363	291.965	±	2.89903	174.62	±	7.62004	251.105	±	44.8223	212.862	±	50.3492	1.90242	2.37114	1.11947	0.992936	4.36379	17.85	23.6534
TPD52_HUMAN	P55327	tumor protein D52	6	56.3038	58.4334	57.4098	47.5923	46.9282	45.3263	61.9964	65.1008	63.703	53.2476	54.516	54.4074	57.3823	±	1.06506	46.6156	±	1.1649	63.6001	±	1.55478	54.057	±	0.703104	51.999	±	5.98106	58.8285	±	5.3372	55.4138	±	6.47529	1.85608	2.49895	2.44462	1.30067	11.5023	9.07248	11.6854
UBXN4_HUMAN	Q92575	UBX domain-containing protein 4	5	54.0365	55.6949	59.0647	61.0856	63.0725	67.4562	64.7674	67.0357	68.2259	71.5595	73.842	73.3428	56.2653	±	2.56218	63.8715	±	3.25955	66.6763	±	1.75704	72.9148	±	1.19995	60.0684	±	4.92257	69.7956	±	3.67237	64.932	±	6.55358	4.55375	5.1033	2.63518	1.64568	8.19494	5.26161	10.093
VIME_HUMAN	P08670	vimentin	30	131.173	129.256	127.626	135.054	136.434	137.452	96.0177	95.8648	95.7803	93.7605	92.2849	94.2218	129.352	±	1.77569	136.313	±	1.20363	95.8876	±	0.120331	93.4224	±	1.01171	132.832	±	4.0472	94.655	±	1.49611	113.744	±	20.1486	1.37276	0.88299	0.125492	1.08294	3.04685	1.58059	17.714
Notes:
(1): Biological (BR) and technical (TR) replicates are indicated
(2): hours post-infection (hpi)
