# Supplementary material for: Chlamydia trachomatis Infection Leads to Defined Alterations to the Lipid Droplet Proteome in Epithelial Cells
Source: PLoS One. 2015 Apr 24;10(4):e0124630. doi: 10.1371/journal.pone.0124630 (PMC4409204; doi:10.1371/journal.pone.0124630)
Supplement: S3 Table — Listed are all proteins (n = 107) detected with > 3 peptides to match and highly reproducible quantitative data (within group % CV < 25% across 6 replicates per experimental condition) in LD extracts isolated from HeLa cells uninfected or infected with C. trachomatis, as determined by LC-MS/MS. Quantitative data for individual replicates as well as the mean and standard deviations (SD) for C. trachomatis-infected (40 hpi) and their corresponding uninfected control samples are provided (fmol μg-1). The number of peptides to match for each protein is indicated. Protein names, ID and description are according to Uniprot Protein knowledgebase. (XLSX) [file pone.0124630.s006.xlsx]

## Sheet: S3 Table
Protein name (Uniprot)	Protein ID	Protein description	Peptides to match	Quantification (fmol/μg)																																	Technical CV (%)				Within Group Biological CV (%)		Across Groups Biological CV (%)
				Replicates(1) - Uninfected (40 h)						Replicates(1) - Infected (40 hpi(2))						Technical Mean ± SD												Within Group Biological Mean ± SD						Accross Groups Biological Mean ± SD			Uninfected (40 h)		Infected (40 hpi)		Uninfected (40 h)	Infected (40 hpi)
																Uninfected (40 h)						Infected (40 hpi)
				BR1-TR1	BR1-TR2	BR1-TR3	BR2-TR1	BR2-TR2	BR2-TR3	BR1-TR1	BR1-TR2	BR1-TR3	BR2-TR1	BR2-TR2	BR2-TR3	BR1			BR2			BR1			BR2			Uninfected (40 h)			Infected (40 hpi)						BR1	BR2	BR1	BR2
1433E_HUMAN	P62258	14-3-3 protein epsilon	4	18.9299	20.0331	19.5674	20.465	20.3877	20.3736	32.8801	34.3033	35.2864	39.0938	39.8676	41.0109	19.5101	±	0.553825	20.4088	±	0.0491906	34.1566	±	1.20986	39.9907	±	0.964446	19.9594	±	0.604929	37.0737	±	3.34196	28.5165	±	9.22628	2.83866	0.241027	3.5421	2.41167	3.03079	9.01437	32.3541
1433G_HUMAN	P61981	14-3-3 protein gamma	3	12.5161	12.4395	12.3784	12.6041	12.4047	12.8781	20.5931	22.7157	22.6163	22.0279	21.3735	20.4017	12.4447	±	0.0690285	12.629	±	0.237706	21.975	±	1.19784	21.2677	±	0.818236	12.5368	±	0.186279	21.6214	±	0.995903	17.0791	±	4.79317	0.554683	1.88223	5.45092	3.84732	1.48585	4.60611	28.0645
1433Z_HUMAN	P63104	14-3-3 protein zeta delta	5	21.2434	21.5539	20.2453	25.5118	26.6327	25.7904	44.5198	45.8787	47.8146	52.1055	53.9253	53.2934	21.0142	±	0.683758	25.9783	±	0.583573	46.071	±	1.65579	53.108	±	0.923953	23.4963	±	2.77776	49.5895	±	4.03657	36.5429	±	14.0215	3.25379	2.24638	3.59398	1.73976	11.8221	8.13996	38.37
ABHD5_HUMAN	Q8WTS1	1-acylglycerol-3-phosphate o-acyltransferase abhd5	21	137.474	135.604	136.538	155.076	155.799	154.852	193.568	191.529	189.158	164.119	164.995	163.111	136.538	±	0.935021	155.242	±	0.494974	191.418	±	2.20672	164.075	±	0.942748	145.89	±	10.2665	177.747	±	15.0534	161.819	±	20.6805	0.684805	0.318839	1.15283	0.574584	7.03715	8.46903	12.78
ACSL3_HUMAN	O95573	long-chain-fatty-acid-ligase 3	73	471.726	467.175	467.577	485.478	485.747	485.796	930.299	894.426	885.641	841.676	822.063	835.095	468.826	±	2.51958	485.674	±	0.171048	903.455	±	23.6588	832.945	±	9.9817	477.25	±	9.36518	868.2	±	41.8958	672.725	±	206.208	0.537422	0.0352187	2.6187	1.19836	1.96232	4.82559	30.6527
ACSL4_HUMAN	O60488	long-chain-fatty-acid-ligase 4	25	32.9382	35.0392	32.3683	32.8243	32.7061	33.8689	75.2793	81.9053	81.4147	69.0112	70.0721	70.8346	33.4486	±	1.40669	33.1331	±	0.639953	79.5331	±	3.69203	69.9726	±	0.915742	33.2908	±	0.992568	74.7529	±	5.7627	54.0218	±	22.0088	4.20554	1.93146	4.64213	1.30871	2.98151	7.709	40.7406
ADT2_HUMAN	P05141	ADP/ATP translocase 2	4	52.1856	50.478	51.0854	53.3575	55.0563	54.5556	28.5947	29.3579	28.7493	25.9309	27.0497	26.9919	51.2497	±	0.865543	54.3231	±	0.872923	28.9006	±	0.403471	26.6575	±	0.629919	52.7864	±	1.85426	27.779	±	1.31655	40.2827	±	13.1494	1.68887	1.60691	1.39606	2.36301	3.51276	4.73936	32.6427
AT1A1_HUMAN	P05023	sodium/potassium-transporting ATPase subunit alpha-1	13	65.5065	69.044	70.0275	56.5753	58.0104	56.2305	19.612	22.8102	24.0939	26.991	28.8264	28.5688	68.1927	±	2.3777	56.9387	±	0.943995	22.172	±	2.30809	28.1288	±	0.993686	62.5657	±	6.37285	25.1504	±	3.62914	43.8581	±	20.1554	3.48673	1.65791	10.4099	3.53263	10.1858	14.4297	45.9559
ATPA_HUMAN	P25705	ATP synthase subunit alpha, mitochondrial	13	146.226	144.922	146.242	138.317	136.524	138.759	61.9463	61.4549	60.4951	60.4439	63.2054	61.8585	145.796	±	0.757632	137.867	±	1.18342	61.2988	±	0.738107	61.836	±	1.3809	141.832	±	4.43316	61.5674	±	1.03308	101.699	±	42.0288	0.519651	0.858379	1.20411	2.23317	3.12565	1.67797	41.3265
ATPB_HUMAN	P06576	ATP synthase subunit beta, mitochondrial	12	196.472	189.065	191.301	193.734	193.355	189.717	77.3203	74.2399	72.3277	89.7986	87.0757	86.3142	192.279	±	3.7991	192.269	±	2.21774	74.6293	±	2.51899	87.7295	±	1.83189	192.274	±	2.7822	81.1794	±	7.44076	136.727	±	58.264	1.97582	1.15346	3.37534	2.08811	1.447	9.16582	42.6135
AUP1_HUMAN	Q9Y679	ancient ubiquitous protein 1	32	172.73	166.504	173.831	261.497	255.172	248.471	296.151	304.457	298.454	350.458	344.828	342.997	171.022	±	3.95063	255.047	±	6.51355	299.687	±	4.28839	346.094	±	3.88801	213.034	±	46.2739	322.891	±	25.6804	267.963	±	67.5609	2.31002	2.55386	1.43095	1.1234	21.7214	7.95328	25.2128
BASP1_HUMAN	P80723	brain acid soluble protein 1	29	481.864	485.195	472.735	444.952	459.629	444.985	115.881	124.964	125.061	137.908	137.554	135.832	479.931	±	6.45074	449.855	±	8.46421	121.969	±	5.27233	137.098	±	1.11046	464.893	±	17.7954	129.534	±	8.95989	297.213	±	175.65	1.3441	1.88154	4.32268	0.809976	3.82785	6.91704	59.099
CALR_HUMAN	P27797	calreticulin	20	163.894	163.299	160.878	163.992	165.436	164.817	65.7173	67.1599	63.0846	91.2376	84.8235	88.8944	162.691	±	1.59788	164.748	±	0.724653	65.3206	±	2.06639	88.3185	±	3.24561	163.719	±	1.58162	76.8196	±	12.8293	120.269	±	46.2112	0.982158	0.439855	3.16346	3.6749	0.966055	16.7006	38.423
CALX_HUMAN	P27824	calnexin	6	82.9134	81.209	82.9528	96.483	98.4125	97.5267	43.655	44.1084	44.3086	48.3664	50.5064	51.4529	82.3584	±	0.995597	97.4741	±	0.965827	44.024	±	0.334897	50.1086	±	1.58125	89.9162	±	8.32554	47.0663	±	3.48591	68.4913	±	23.1903	1.20886	0.990855	0.760716	3.15565	9.25921	7.40639	33.8588
CD44_HUMAN	P16070	CD44 antigen	3	84.7512	84.6545	86.4641	74.2779	71.1671	72.5298	21.4567	21.2408	21.3076	18.5766	19.1694	18.86	85.2899	±	1.01798	72.6583	±	1.55938	21.335	±	0.110552	18.8687	±	0.296513	78.9741	±	7.01816	20.1019	±	1.36564	49.538	±	31.1206	1.19355	2.14618	0.518171	1.57146	8.88666	6.79361	62.8217
CD59_HUMAN	P13987	CD59 glycoprotein	7	318.791	329.523	317.503	249.394	253.441	258.6	223.992	235.184	243.486	182.783	203.389	202.441	321.939	±	6.59949	253.812	±	4.61435	234.221	±	9.78268	196.204	±	11.633	287.875	±	37.6607	215.212	±	22.9344	251.544	±	48.2053	2.04992	1.81802	4.17669	5.92904	13.0823	10.6567	19.1638
CH60_HUMAN	P10809	heat shock 60kda protein 1	40	519.873	528.172	514.006	454.684	447.005	450.847	191.428	203.089	203.407	202.672	210.208	208.508	520.683	±	7.11782	450.845	±	3.83963	199.308	±	6.82601	207.129	±	3.95246	485.764	±	38.5925	203.219	±	6.57565	344.492	±	149.897	1.36702	0.851653	3.42486	1.90821	7.9447	3.23575	43.5124
CKAP4_HUMAN	Q07065	cytoskeleton-associated protein 4	3	17.0778	17.854	18.7914	14.8519	15.8655	15.8598	12.3118	13.4597	13.9186	9.17531	9.40912	9.3917	17.9077	±	0.858071	15.5257	±	0.583572	13.2301	±	0.827648	9.32538	±	0.130253	16.7167	±	1.46044	11.2777	±	2.20335	13.9972	±	3.35325	4.79162	3.75874	6.25582	1.39676	8.73642	19.5372	23.9565
DHB11_HUMAN	Q8NBQ5	estradiol 17-beta-dehydrogenase 11	35	229.91	228.964	229.949	266.008	271.342	266.018	392.389	378.903	378.784	413.795	425.441	433.118	229.608	±	0.557733	267.789	±	3.07652	383.359	±	7.82077	424.118	±	9.72891	248.699	±	21.0063	403.738	±	23.6796	326.218	±	83.7322	0.242907	1.14886	2.04007	2.29392	8.44648	5.86508	25.6675
DHB7_HUMAN	P56937	hydroxysteroid (17-beta) dehydrogenase 7	9	55.3669	53.6572	53.7619	66.2706	67.5341	66.9681	70.3468	69.2577	66.8166	60.9911	63.8895	65.293	54.262	±	0.958286	66.9242	±	0.632875	68.807	±	1.80774	63.3912	±	2.19381	60.5931	±	6.97331	66.0991	±	3.46866	63.3461	±	5.98666	1.76604	0.945659	2.62726	3.46075	11.5084	5.24766	9.45071
DHDDS_HUMAN	Q86SQ9	dehydrodolichyl diphosphate synthase	6	36.6241	37.9953	37.167	47.8718	47.2376	46.2534	69.3134	72.3466	72.8215	66.305	64.9162	66.1274	37.2621	±	0.690533	47.1209	±	0.815471	71.4938	±	1.9032	65.7829	±	0.755789	42.1915	±	5.44204	68.6384	±	3.38552	55.4149	±	14.4716	1.85318	1.73059	2.66205	1.14891	12.8984	4.93241	26.115
DHRS1_HUMAN	Q96LJ7	dehydrogenase reductase SDR family member 1	42	398.495	416.523	408.696	332.323	331.17	330.356	520.104	540.299	555.435	426.03	427.275	433.3	407.905	±	9.03994	331.283	±	0.98837	538.612	±	17.7255	428.868	±	3.88801	369.594	±	42.3599	483.74	±	61.1953	426.667	±	77.9186	2.21619	0.298346	3.29096	0.906575	11.4612	12.6504	18.2621
DHRS3_HUMAN	O75911	short-chain dehydrogenase reductase 3	6	142.226	144.677	145.835	171.157	168.783	168.423	177.38	177.514	179.84	162.668	161.544	161.463	144.246	±	1.84261	169.454	±	1.48558	178.245	±	1.38353	161.892	±	0.673585	156.85	±	13.888	170.068	±	9.00955	163.459	±	13.1232	1.27741	0.876686	0.776195	0.416071	8.85432	5.29761	8.02842
ECHM_HUMAN	P30084	enoyl-CoA hydratase, mitochondrial	3	19.7298	22.0442	21.7093	25.7796	24.7475	24.1049	5.63523	6.59937	6.46198	6.70535	7.35544	6.75518	21.1611	±	1.25082	24.8773	±	0.844888	6.23219	±	0.521528	6.93865	±	0.361803	23.0192	±	2.24821	6.58542	±	0.557569	14.8023	±	8.72319	5.91096	3.39622	8.36828	5.21432	9.76666	8.46671	58.9312
EF1A3_HUMAN	Q5VTE0	eukaryotic translation elongation factor 1 alpha 1	7	53.8073	56.9658	55.3455	74.0926	70.0242	74.545	22.0167	25.545	24.9676	28.7593	31.772	30.4265	55.3729	±	1.57942	72.8873	±	2.48981	24.1764	±	1.89253	30.3193	±	1.50919	64.1301	±	9.7726	27.2479	±	3.6965	45.689	±	20.5088	2.85233	3.41597	7.82799	4.97765	15.2387	13.5662	44.8879
EF2_HUMAN	P13639	elongation factor 2	5	14.9184	14.7567	15.481	15.4204	16.5984	16.46	18.4706	18.2461	18.5998	19.5919	18.7235	18.2702	15.052	±	0.380229	16.1596	±	0.643896	18.4389	±	0.179021	18.8619	±	0.671653	15.6058	±	0.769201	18.6504	±	0.496939	17.1281	±	1.70563	2.52609	3.98461	0.97089	3.5609	4.92894	2.6645	9.95809
EFTU_HUMAN	P49411	elongation factor Tu, mitochondrial	6	66.7407	63.1896	66.0106	64.3294	65.7855	65.9729	15.5083	16.4456	14.61	20.9248	21.9275	22.3197	65.3136	±	1.87536	65.3626	±	0.899647	15.5213	±	0.917857	21.724	±	0.719369	65.3381	±	1.31577	18.6226	±	3.47648	41.9804	±	24.5247	2.87131	1.37639	5.91353	3.31141	2.01379	18.668	58.4195
ELMD2_HUMAN	Q8IZ81	ELMO domain-containing protein 2	4	37.0254	38.5904	35.2246	34.5025	35.1949	35.6544	75.1323	74.2696	77.8843	70.6444	73.3621	70.497	36.9468	±	1.68427	35.1172	±	0.579843	75.7621	±	1.88784	71.5012	±	1.61328	36.032	±	1.50776	73.6316	±	2.81305	54.8318	±	19.7533	4.55863	1.65116	2.4918	2.2563	4.18451	3.82043	36.0253
ENOA_HUMAN	P06733	alpha-enolase	12	68.6422	67.0539	66.7678	52.177	51.9975	51.0468	22.7992	25.3466	24.882	24.9096	26.1738	26.9343	67.488	±	1.00977	51.7404	±	0.607372	24.3426	±	1.35668	26.0059	±	1.02277	59.6142	±	8.65743	25.1742	±	1.40877	42.3942	±	18.9329	1.49623	1.17388	5.57329	3.93284	14.5224	5.59608	44.6592
ENPL_HUMAN	P14625	endoplasmin	15	38.797	38.5327	39.7118	47.0211	46.7963	46.5192	17.4693	18.512	18.5526	25.0416	25.7256	25.2739	39.0138	±	0.61873	46.7789	±	0.251417	18.178	±	0.614085	25.347	±	0.347833	42.8963	±	4.274	21.7625	±	3.95192	32.3294	±	11.7138	1.58592	0.537459	3.37818	1.37228	9.96356	18.1593	36.2326
ERG7_HUMAN	P48449	lanosterol synthase	53	218.57	219.352	219.099	226.449	227.002	226.797	262.505	258.69	270.785	237.587	231.211	231.211	219.007	±	0.399238	226.749	±	0.279451	263.994	±	6.18362	233.336	±	3.68098	222.878	±	4.25181	248.665	±	17.3975	235.772	±	18.0872	0.182295	0.123242	2.34234	1.57754	1.90768	6.99636	7.6715
ETFA_HUMAN	P13804	electron transfer flavoprotein subunit mitochondrial isoform 1	3	18.9091	17.6102	17.539	22.3149	22.3874	22.4545	16.7764	12.3669	10.1145	15.3095	14.9693	13.3905	18.0194	±	0.771246	22.3856	±	0.0698025	13.086	±	3.38863	14.5565	±	1.02395	20.2025	±	2.44108	13.8212	±	2.37933	17.0119	±	4.04816	4.28008	0.311819	25.8951	7.03436	12.083	17.2151	23.7961
F177A_HUMAN	Q8N128	Protein FAM177A1	3	21.6457	25.3456	26.3598	26.5434	27.6373	26.4566	40.6597	47.4425	50.7746	50.8594	53.2751	54.1647	24.4504	±	2.48129	26.8791	±	0.658037	46.2923	±	5.15464	52.7664	±	1.71036	25.6647	±	2.09892	49.5293	±	4.93687	37.597	±	12.9771	10.1483	2.44814	11.135	3.24138	8.17821	9.96757	34.5162
FAF2_HUMAN	Q96CS3	FAS-associated factor 2	31	239.034	237.798	234.679	258.115	255.874	255.522	357.334	353.417	352.557	347.73	336.468	331.891	237.17	±	2.24409	256.503	±	1.4068	354.436	±	2.54649	338.696	±	8.1513	246.837	±	10.7209	346.566	±	10.1733	296.702	±	53.0266	0.946195	0.548454	0.718461	2.40667	4.3433	2.93546	17.872
FLNA_HUMAN	P21333	filamin A	26	27.553	28.7254	27.8831	23.2204	25.1039	25.3163	8.43509	8.53243	9.2674	6.37221	7.79408	8.36333	28.0538	±	0.604554	24.5469	±	1.15363	8.74498	±	0.455045	7.50987	±	1.02553	26.3003	±	2.09002	8.12742	±	0.980386	17.2139	±	9.61727	2.15498	4.69971	5.20351	13.6558	7.94674	12.0627	55.8693
G3P_HUMAN	P04406	glyceraldehyde-3-phosphate dehydrogenase	16	119.419	117.781	118.73	164.521	163.47	163.259	76.5655	76.6104	75.5935	101.316	100.984	99.4509	118.643	±	0.822101	163.75	±	0.675846	76.2565	±	0.574578	100.584	±	0.994989	141.197	±	24.715	88.4201	±	13.3444	114.808	±	33.44	0.692918	0.412731	0.753481	0.989215	17.504	15.092	29.1268
GANAB_HUMAN	Q14697	neutral alpha-glucosidase AB	7	93.9778	94.8465	98.5033	72.7994	71.4273	69.7605	38.0601	36.4568	37.6268	40.3176	38.5596	37.5575	95.7758	±	2.40163	71.3291	±	1.52187	37.3812	±	0.829349	38.8116	±	1.39723	83.5525	±	13.5102	38.0964	±	1.29221	60.8244	±	25.4411	2.50756	2.13359	2.21863	3.60004	16.1698	3.39194	41.8271
GBB1_HUMAN	P62873	guanine nucleotide-binding protein G(I)/G(S)/G(T) subunit beta-1	6	74.9544	74.2187	70.5042	54.0781	58.2796	56.9179	33.9381	36.3847	33.5788	27.855	28.6635	30.2159	73.2258	±	2.38548	56.4252	±	2.14365	34.6339	±	1.52682	28.9115	±	1.19982	64.8255	±	9.42296	31.7727	±	3.36631	48.2991	±	18.5327	3.25771	3.79911	4.40847	4.14996	14.5359	10.595	38.3708
GRP75_HUMAN	P38646	stress-70 mitochondrial	13	170.12	171.89	170.24	159.932	159.369	155.469	98.3227	100.099	95.7879	119.602	115.989	112.097	170.75	±	0.989099	158.257	±	2.43061	98.07	±	2.16681	115.896	±	3.75338	164.503	±	7.04131	106.983	±	10.1411	135.743	±	31.171	0.579267	1.53586	2.20945	3.23858	4.28034	9.47918	22.9632
GRP78_HUMAN	P11021	78 kda glucose-regulated protein	35	335.258	335.011	336.075	295.002	288.136	289.996	152.09	156.445	156.296	185.067	189.869	188.437	335.448	±	0.55656	291.044	±	3.55095	154.944	±	2.4724	187.791	±	2.46497	313.246	±	24.4269	171.368	±	18.126	242.307	±	76.8794	0.165915	1.22007	1.59568	1.31261	7.79798	10.5773	31.7281
HLPDA_HUMAN	Q9Y5L2	hypoxia-inducible lipid droplet-associated protein	5	44.3111	44.202	42.9566	46.7936	46.822	46.4637	48.0586	50.4608	48.0523	57.1503	53.3105	51.4366	43.8233	±	0.752523	46.6931	±	0.19916	48.8572	±	1.38876	53.9658	±	2.91268	45.2582	±	1.64719	51.4115	±	3.46326	48.3349	±	4.12451	1.71718	0.42653	2.84248	5.39727	3.63953	6.73635	8.5332
HS71L_HUMAN	P34931	heat shock 70kda protein 1-like	20	369.269	378.325	370.64	314.216	316.646	318.136	189.31	188.915	196.37	149.826	147.146	141.665	372.745	±	4.88086	316.333	±	1.97842	191.532	±	4.19489	146.212	±	4.1598	344.539	±	31.0771	168.872	±	25.1022	256.705	±	95.6109	1.30944	0.625423	2.19018	2.84504	9.01992	14.8646	37.2454
HS90A_HUMAN	P07900	heat shock protein hsp 90-alpha	6	43.0057	42.3043	43.0398	38.9755	38.8765	39.0403	41.3626	43.586	45.3841	38.9521	38.8857	38.2366	42.7833	±	0.415124	38.9641	±	0.0825039	43.4442	±	2.01452	38.6915	±	0.395308	40.8737	±	2.10889	41.0679	±	2.90901	40.9708	±	2.42453	0.970294	0.211743	4.63702	1.02169	5.15954	7.08343	5.91772
HS90B_HUMAN	P08238	heat shock protein hsp 90-beta	14	68.5224	74.6705	79.3095	72.6791	70.6128	69.6112	97.5241	106.039	113.732	89.056	94.53	92.6731	74.1675	±	5.41111	70.9677	±	1.56443	105.765	±	8.10734	92.0864	±	2.78374	72.5676	±	3.97021	98.9257	±	9.2479	85.7467	±	15.3466	7.2958	2.20443	7.66542	3.02296	5.47105	9.34832	17.8976
HSP71_HUMAN	P08107	heat shock 70kda protein 1a	7	93.8995	96.8487	95.232	89.1354	89.0072	92.0696	56.0016	60.0563	60.2201	55.723	57.0057	57.622	95.3267	±	1.47689	90.0707	±	1.73225	58.7593	±	2.38965	56.7835	±	0.968802	92.6987	±	3.21875	57.7714	±	1.95723	75.2351	±	18.4162	1.54929	1.92321	4.06684	1.70613	3.47227	3.38789	24.4782
HSP72_HUMAN	P54652	heat shock-related 70 kda protein 2	13	300.03	304.751	297.049	257.053	260.614	256.994	182.526	197.716	206.643	149.052	153.027	154.731	300.61	±	3.88335	258.22	±	2.07353	195.628	±	12.1928	152.27	±	2.91422	279.415	±	23.384	173.949	±	25.0369	226.682	±	59.7248	1.29182	0.803006	6.23264	1.91385	8.36892	14.3932	26.3474
HSP7C_HUMAN	P11142	heat shock 70kda protein 8	17	179.004	175.612	180.412	158.506	166.041	159.765	111.827	115.196	110.652	95.2483	94.4966	95.3018	178.343	±	2.46739	161.437	±	4.03664	112.558	±	2.35858	95.0156	±	0.450212	169.89	±	9.73087	103.787	±	9.72774	136.838	±	35.7459	1.38351	2.50044	2.09544	0.47383	5.72775	9.37281	26.1227
HSPB1_HUMAN	P04792	heat shock protein beta-1	8	134.205	127.511	126.762	111.787	114.4	110.291	31.9668	34.6015	31.6495	33.1253	35.3594	35.8028	129.492	±	4.09798	112.159	±	2.07961	32.7392	±	1.62052	34.7625	±	1.43506	120.826	±	9.92861	33.7509	±	1.76132	77.2884	±	45.9788	3.16465	1.85415	4.94978	4.1282	8.21728	5.2186	59.49
HTAI2_HUMAN	Q9BUP3	oxidoreductase HTATIP2	11	34.523	32.1117	34.5839	44.3314	41.949	41.4119	24.9848	22.1518	21.9027	26.164	24.3105	23.8364	33.7395	±	1.41009	42.5641	±	1.5539	23.0131	±	1.71209	24.7703	±	1.23004	38.1518	±	5.0123	23.8917	±	1.6444	31.0218	±	8.25275	4.17935	3.65072	7.43964	4.96578	13.1378	6.88274	26.6031
IMB1_HUMAN	Q14974	karyopherin beta 1	4	12.2188	11.8955	12.9848	15.0993	15.3226	15.8653	17.5127	17.1124	17.5447	16.1545	16.9311	16.6224	12.3663	±	0.559465	15.429	±	0.393985	17.3899	±	0.240882	16.5693	±	0.390979	13.8977	±	1.73244	16.9796	±	0.535133	15.4387	±	2.02111	4.5241	2.55353	1.38518	2.35965	12.4656	3.15162	13.0912
K1C17_HUMAN	Q04695	keratin, type I cytoskeletal 17	16	145.99	146.043	143.183	155.875	157.279	153.814	205.908	202.832	209.446	153.534	158.786	156.176	145.072	±	1.6362	155.656	±	1.74328	206.062	±	3.3099	156.165	±	2.62596	150.364	±	5.99087	181.114	±	27.4598	165.739	±	24.8382	1.12785	1.11995	1.60627	1.68153	3.98424	15.1616	14.9863
K1C18_HUMAN	P05783	keratin, type I cytoskeletal 18	11	106.96	112.544	108.583	101.241	103.374	102.878	125.382	125.143	128.198	95.8331	95.4072	93.843	109.362	±	2.87221	102.498	±	1.1163	126.241	±	1.69897	95.0278	±	1.0479	105.93	±	4.23491	110.634	±	17.1428	108.282	±	12.156	2.62632	1.08909	1.34581	1.10273	3.99784	15.495	11.2262
K2C7_HUMAN	P08729	keratin, type II cytoskeletal 7	16	73.0498	70.0915	69.6348	76.6363	76.8729	76.9303	150.446	142.676	142.329	106.585	107.22	107.703	70.9254	±	1.85394	76.8132	±	0.155837	145.15	±	4.58938	107.169	±	0.560993	73.8693	±	3.43285	126.16	±	21.0076	100.014	±	30.8492	2.61393	0.202879	3.16181	0.523464	4.6472	16.6516	30.8447
K2C8_HUMAN	P05787	keratin, type II cytoskeletal 8	24	167.605	168.711	167.371	180.576	180.636	185.912	136.437	140.435	139.7	119.141	116.457	113.636	167.895	±	0.715962	182.375	±	3.06395	138.857	±	2.12831	116.411	±	2.75241	175.135	±	8.17646	127.634	±	12.4896	151.385	±	26.7704	0.426433	1.68003	1.53273	2.36438	4.66866	9.78547	17.6837
KPYM_HUMAN	P14618	pyruvate kinase PKM	18	71.5098	71.3557	61.0118	60.6146	62.6006	65.0135	40.5918	39.6986	37.7874	28.7834	30.7429	34.6838	67.9591	±	6.01702	62.7429	±	2.20288	39.3593	±	1.43265	31.4034	±	3.00515	65.351	±	4.95837	35.3813	±	4.83965	50.3662	±	16.3334	8.85388	3.51097	3.63992	9.56953	7.5873	13.6786	32.4293
LDHA_HUMAN	P00338	L-lactate dehydrogenase A chain	5	26.1334	26.5226	26.5737	24.1051	24.8061	23.7794	7.39787	7.94164	8.2176	11.0571	10.9975	10.3762	26.4099	±	0.240853	24.2302	±	0.524633	7.85237	±	0.417095	10.8102	±	0.377077	25.32	±	1.24846	9.33131	±	1.65867	17.3257	±	8.46634	0.911978	2.1652	5.31171	3.48814	4.93071	17.7753	48.8659
LDHB_HUMAN	P07195	L-lactate dehydrogenase B chain	7	48.1836	52.3085	47.4061	36.2717	38.8805	37.9987	15.7832	16.9442	18.436	15.9756	16.2556	17.5177	49.2994	±	2.63481	37.717	±	1.32704	17.0544	±	1.32983	16.583	±	0.821526	43.5082	±	6.61264	16.8187	±	1.02177	30.1635	±	14.65	5.3445	3.51841	7.79755	4.95403	15.1986	6.07522	48.5686
LMNA_HUMAN	P02545	prelamin-A/C	15	47.4062	49.9854	47.6265	50.3576	51.1913	52.2206	14.1169	15.4226	16.1576	9.59924	11.7102	11.3941	48.3393	±	1.42975	51.2565	±	0.933237	15.2324	±	1.03353	10.9012	±	1.13856	49.7979	±	1.92848	13.0668	±	2.56388	31.4323	±	19.3038	2.95774	1.82072	6.78508	10.4443	3.8726	19.6214	61.4137
LPCT4_HUMAN	Q643R3	lysophospholipid acyltransferase LPCAT4	5	4.12978	3.87881	4.01377	5.84446	6.25961	6.61925	10.5283	11.103	10.5832	10.4214	12.3105	11.7019	4.00745	±	0.125603	6.24111	±	0.387722	10.7382	±	0.317137	11.4779	±	0.964222	5.12428	±	1.25028	11.108	±	0.75914	8.11616	±	3.27683	3.13422	6.2124	2.95336	8.40067	24.3992	6.83415	40.3741
MET7A_HUMAN	Q9H8H3	methyltransferase-like protein 7a	10	135.574	138.064	137.878	193.929	194.824	194.885	159.854	164.319	160.088	163.338	169.861	169.113	137.172	±	1.38676	194.546	±	0.535298	161.42	±	2.51314	167.437	±	3.56981	165.859	±	31.4391	164.429	±	4.29943	165.144	±	21.4065	1.01097	0.275152	1.55689	2.13202	18.9553	2.61477	12.9624
NGBR_HUMAN	Q96E22	Nogo-B receptor	12	27.8737	26.9012	27.0784	32.8239	32.6373	33.786	53.3066	52.9535	54.4545	52.7036	54.1556	53.3379	27.2845	±	0.517948	33.0824	±	0.616424	53.5716	±	0.7848	53.399	±	0.727896	30.1834	±	3.21621	53.4853	±	0.68354	41.8344	±	12.3693	1.89833	1.8633	1.46496	1.36313	10.6556	1.27799	29.5673
NSDHL_HUMAN	Q15738	sterol-4-alpha-carboxylate 3-dehydrogenase, decarboxylating	44	285.415	284.682	283.824	452.02	445.949	446.039	458.52	477.766	472.887	696.261	697.846	700.984	284.64	±	0.796007	448.003	±	3.47909	469.724	±	10.0051	698.363	±	2.4037	366.322	±	89.5057	584.044	±	125.4	475.183	±	154.004	0.279653	0.776578	2.13	0.344191	24.4336	21.4709	32.4095
PCAT1_HUMAN	Q8NF37	lysophosphatidylcholine acyltransferase 1	40	414.219	423.893	423.309	522.248	528.901	529.885	814.137	825.032	816.88	886.968	912.178	910.35	420.474	±	5.4245	527.011	±	4.15461	818.683	±	5.66695	903.165	±	14.057	473.742	±	58.5127	860.924	±	47.2552	667.333	±	208.46	1.29009	0.788334	0.692203	1.55641	12.3512	5.48889	31.2378
PCAT2_HUMAN	Q7L5N7	lysophosphatidylcholine acyltransferase 2	9	9.19768	10.485	10.8314	14.5779	14.405	14.1976	20.4084	20.3754	20.007	21.1141	22.2247	21.2652	10.1714	±	0.860834	14.3935	±	0.190432	20.2636	±	0.222826	21.5346	±	0.602339	12.2824	±	2.37883	20.8991	±	0.80601	16.5908	±	4.808	8.46332	1.32304	1.09964	2.79707	19.3678	3.85667	28.9799
PDIA1_HUMAN	P07237	protein disulfide-isomerase	19	97.7458	98.5631	96.5605	94.174	92.7102	92.6883	80.9052	83.6592	83.0694	73.3297	75.0393	75.0746	97.6231	±	1.00694	93.1908	±	0.851509	82.5446	±	1.45007	74.4812	±	0.997395	95.407	±	2.56693	78.5129	±	4.55464	86.9599	±	9.50072	1.03146	0.913726	1.75671	1.33912	2.69051	5.80113	10.9254
PDIA3_HUMAN	P30101	protein disulfide-isomerase A3	27	156.451	152.837	149.736	153.136	158.351	160.559	71.2415	68.0661	68.9992	89.3654	86.5343	86.7876	153.008	±	3.36087	157.349	±	3.81144	69.4356	±	1.63205	87.5624	±	1.56652	155.178	±	3.99763	78.499	±	10.031	116.839	±	40.7009	2.19653	2.42229	2.35044	1.78904	2.57615	12.7785	34.8351
PDIA6_HUMAN	Q15084	protein disulfide-isomerase A6	6	74.3442	85.9241	87.7175	84.5773	87.903	88.128	34.7271	40.0638	42.4984	51.4454	52.9955	54.0333	82.6619	±	7.25899	86.8694	±	1.98824	39.0964	±	3.97494	52.8247	±	1.30241	84.7657	±	5.28861	45.9606	±	7.9711	65.3631	±	21.2668	8.78155	2.28877	10.167	2.46553	6.23909	17.3433	32.5364
PHB2_HUMAN	Q99623	prohibitin 2	3	29.8055	28.3667	29.7482	23.9858	25.1871	23.5134	10.9147	11.6709	13.5274	12.4153	12.233	12.3214	29.3068	±	0.814677	24.2288	±	0.862859	12.0377	±	1.34441	12.3232	±	0.0912021	26.7678	±	2.88084	12.1804	±	0.866471	19.4741	±	7.88337	2.77982	3.5613	11.1684	0.740082	10.7623	7.11363	40.4813
PLEC_HUMAN	Q15149	low quality protein: plectin	13	17.5616	17.2414	16.7892	22.3364	23.3927	23.4069	7.58883	7.76359	6.66582	9.65732	8.66738	8.02529	17.1974	±	0.388082	23.0453	±	0.614025	7.33941	±	0.589858	8.78333	±	0.82217	20.1213	±	3.23583	8.06137	±	1.01736	14.0914	±	6.70045	2.25663	2.66442	8.03686	9.36057	16.0816	12.6202	47.5501
PLIN2_HUMAN	Q99541	perilipin-2	38	197.86	198.749	202.113	247.625	243.768	244.021	471.315	462.435	471.014	401.192	383.964	386.324	199.574	±	2.24337	245.138	±	2.15761	468.255	±	5.04214	390.493	±	9.34009	222.356	±	25.034	429.374	±	43.1175	325.865	±	113.217	1.12408	0.88016	1.07679	2.39187	11.2585	10.0419	34.7434
PLIN3_HUMAN	O60664	perilipin-3	97	2391.19	2340.37	2376.52	2214.45	2152.23	2166.1	3002.94	2886.27	2844	2779.22	2673.27	2696.93	2369.36	±	26.1578	2177.59	±	32.6648	2911.07	±	82.3204	2716.48	±	55.6121	2273.48	±	108.318	2813.77	±	123.723	2543.62	±	303.159	1.104	1.50004	2.82784	2.04722	4.7644	4.39705	11.9184
PLPL2_HUMAN	Q96AD5	patatin-like phospholipase domain-containing protein 2	23	151.582	151.018	154.097	175.089	172.267	169.846	210.514	204.354	203.185	167.364	167.026	166.444	152.233	±	1.63936	172.401	±	2.62441	206.018	±	3.9377	166.945	±	0.465398	162.317	±	11.2186	186.481	±	21.5476	174.399	±	20.6762	1.07688	1.52227	1.91134	0.278774	6.91155	11.5549	11.8557
POTEE_HUMAN	Q6S8J3	POTE ankyrin domain family member E	5	4.57509	4.77385	5.06762	4.04712	5.0841	5.32318	1.42466	0.980846	0.724845	0.942507	1.10514	1.29994	4.80552	±	0.247783	4.81813	±	0.678336	1.04345	±	0.354083	1.11586	±	0.178957	4.81183	±	0.456796	1.07966	±	0.254034	2.94574	±	1.98066	5.15622	14.0788	33.9339	16.0376	9.49319	23.5292	67.2382
PPIA_HUMAN	P62937	peptidyl-prolyl cis-trans isomerase A	5	58	60.6784	61.2835	42.6419	43.1789	44.571	68.756	69.2756	72.1684	48.6353	52.3201	51.239	59.9873	±	1.74749	43.4639	±	0.995597	70.0667	±	1.83859	50.7315	±	1.8941	51.7256	±	9.13918	60.3991	±	10.7211	56.0624	±	10.5228	2.9131	2.29063	2.62406	3.73357	17.6686	17.7504	18.7698
PRKDC_HUMAN	P78527	DNA-dependent protein kinase catalytic subunit	6	23.6632	27.1735	29.7666	31.2057	31.6379	30.8641	6.90693	8.01871	8.55284	7.85956	8.37904	8.04038	26.8678	±	3.06313	31.2359	±	0.387769	7.82616	±	0.839683	8.093	±	0.263706	29.0518	±	3.08828	7.95958	±	0.575503	18.5057	±	11.2168	11.4008	1.24142	10.7292	3.25845	10.6302	7.23032	60.6129
PTMA_HUMAN	P06454	prothymosin alpha	3	4.75931	4.95517	4.66679	4.20193	4.89703	4.62172	2.11443	1.89325	1.88521	2.19357	1.9738	1.97533	4.79376	±	0.147243	4.57356	±	0.350042	1.9643	±	0.13008	2.04757	±	0.126444	4.68366	±	0.268757	2.00593	±	0.123466	3.3448	±	1.41254	3.07157	7.6536	6.62224	6.17534	5.73818	6.15503	42.2311
RAB10_HUMAN	P61026	ras-related protein Rab-10	14	68.5896	66.8836	68.9458	65.7804	62.4147	62.0296	81.1644	84.2325	79.7769	62.8476	63.9826	64.6951	68.1397	±	1.10231	63.4082	±	2.06333	81.7246	±	2.28002	63.8418	±	0.93178	65.774	±	2.98411	72.7832	±	9.91792	69.2786	±	7.88403	1.61773	3.25404	2.78988	1.45951	4.53692	13.6267	11.3802
RAB14_HUMAN	P61106	ras-related protein Rab-14	17	110.98	112.635	111.044	107.399	104.743	101.117	151.295	152.756	155.549	139.851	153.057	149.879	111.553	±	0.9378	104.419	±	3.15346	153.2	±	2.16179	147.595	±	6.89272	107.986	±	4.42681	150.398	±	5.50417	129.192	±	22.6548	0.840675	3.01999	1.41109	4.67001	4.09942	3.65974	17.5358
RAB18_HUMAN	Q9NP72	ras-related protein Rab-18	12	128.212	129.773	129.1	110.335	112.421	110.985	204.116	206.726	205.908	170.987	173.408	171.676	129.028	±	0.783364	111.247	±	1.06719	205.583	±	1.33504	172.024	±	1.2472	120.138	±	9.77511	188.803	±	18.4176	154.47	±	38.5165	0.607126	0.959302	0.649394	0.725018	8.13659	9.75493	24.9345
RAB1A_HUMAN	P62820	ras-related protein Rab-1a	14	84.4059	89.8006	80.6185	80.9053	84.7837	85.3072	108.565	115.738	115.712	110.293	109.964	111.538	84.9417	±	4.61444	83.6654	±	2.40461	113.338	±	4.13402	110.598	±	0.830702	84.3035	±	3.36434	111.968	±	3.06012	98.1359	±	14.7692	5.43248	2.87408	3.64751	0.751099	3.99074	2.73302	15.0498
RAB2A_HUMAN	P61019	ras-related protein Rab-2a	10	44.4905	45.4392	43.428	48.7705	47.992	48.6029	61.5155	63.3307	63.5574	58.1176	58.2664	59.3905	44.4526	±	1.00611	48.4552	±	0.409734	62.8012	±	1.11923	58.5915	±	0.695978	46.4539	±	2.29745	60.6964	±	2.45179	53.5751	±	7.77522	2.26333	0.845595	1.78218	1.18785	4.94566	4.03944	14.5127
RAB2B_HUMAN	Q8WUD1	ras-related protein Rab-2b	13	78.7456	81.0517	79.8527	60.6535	63.9403	62.5031	97.6769	106.237	103.115	77.7643	79.7132	83.2134	79.8833	±	1.15334	62.3656	±	1.64771	102.343	±	4.33174	80.2303	±	2.76108	71.1245	±	9.67881	91.2865	±	12.5397	81.2055	±	14.9974	1.44378	2.64202	4.23258	3.44144	13.6083	13.7366	18.4684
RAB31_HUMAN	Q13636	ras-related protein Rab-31	5	36.0549	35.6335	35.9151	38.1033	36.3457	35.6941	60.0563	64.054	65.577	64.5015	60.3843	61.7082	35.8678	±	0.214666	36.7144	±	1.24616	63.2291	±	2.8513	62.198	±	2.10188	36.2911	±	0.924438	62.7135	±	2.31043	49.5023	±	13.9003	0.598491	3.3942	4.50948	3.37933	2.54729	3.68409	28.0801
RAB32_HUMAN	Q13637	ras-related protein Rab-32	4	68.9757	68.6508	71.4148	56.3891	57.29	58.2657	97.214	98.1115	93.9662	78.897	78.7335	80.7762	69.6804	±	1.51074	57.3149	±	0.938505	96.4305	±	2.18088	79.4689	±	1.13508	63.4977	±	6.86563	87.9497	±	9.4195	75.7237	±	14.994	2.16809	1.63745	2.2616	1.42833	10.8124	10.7101	19.801
RAB34_HUMAN	Q9BZG1	ras-related protein Rab-34	5	16.1822	16.2121	17.5023	11.6644	12.5163	12.5578	21.0365	24.2165	23.5013	20.9619	19.3555	17.4167	16.6322	±	0.753689	12.2462	±	0.504249	22.9181	±	1.66831	19.2447	±	1.77522	14.4392	±	2.46985	21.0814	±	2.53417	17.7603	±	4.21003	4.5315	4.11761	7.27944	9.22446	17.1052	12.0209	23.7047
RAB35_HUMAN	Q15286	ras-related protein Rab-35	5	11.6038	12.3111	11.0938	9.82813	10.3888	10.5525	12.3375	12.7784	13.2407	11.38	10.497	10.2807	11.6696	±	0.611314	10.2565	±	0.379897	12.7856	±	0.451623	10.7192	±	0.582331	10.963	±	0.897928	11.7524	±	1.22399	11.3577	±	1.10336	5.23852	3.70397	3.53229	5.43258	8.19051	10.4148	9.71461
RAB3C_HUMAN	Q96E17	ras-related protein Rab-3c	4	31.896	36.1148	32.5405	36.8742	38.5502	40.222	42.8555	43.6004	46.4579	35.9206	37.2498	36.5366	33.5171	±	2.27261	38.5488	±	1.6739	44.3046	±	1.90168	36.569	±	0.665192	36.033	±	3.28359	40.4368	±	4.42442	38.2349	±	4.36899	6.78045	4.34228	4.29228	1.81901	9.11273	10.9416	11.4267
RAB3D_HUMAN	O95716	ras-related protein Rab-3d	5	15.4894	18.4715	16.3041	16.5526	18.3473	18.1641	11.6716	13.0974	16.384	10.8884	11.5401	11.7277	16.755	±	1.54134	17.688	±	0.987529	13.7177	±	2.41665	11.3854	±	0.440506	17.2215	±	1.26551	12.5515	±	2.01135	14.8865	±	2.91798	9.19927	5.58305	17.617	3.86905	7.34841	16.0248	19.6015
RAB4A_HUMAN	P20338	ras-related protein Rab-4a	3	18.7979	20.2801	18.6033	19.4251	21.0692	22.6775	6.97858	9.81503	8.23013	9.60314	9.73897	10.2409	19.2271	±	0.917086	21.0572	±	1.62624	8.34125	±	1.42149	9.86102	±	0.335963	20.1422	±	1.5489	9.10113	±	1.24351	14.6217	±	5.91946	4.76975	7.72294	17.0416	3.40698	7.68983	13.6632	40.4842
RAB4B_HUMAN	P61018	ras-related protein Rab-4b	3	13.1902	13.4382	13.5365	15.1826	15.0405	16.4257	7.6462	6.22209	7.31612	8.45357	8.76667	8.81411	13.3883	±	0.178447	15.5496	±	0.762031	7.06147	±	0.745421	8.67812	±	0.195904	14.4689	±	1.28312	7.86979	±	1.01078	11.1694	±	3.61796	1.33286	4.90065	10.5562	2.25745	8.86808	12.8438	32.3919
RAB7A_HUMAN	P51149	ras-related protein Rab-7a	26	184.072	180.853	176.664	228.097	230.33	234.403	282.097	282.323	275.438	288.669	289.848	291.962	180.53	±	3.71444	230.943	±	3.19733	279.953	±	3.91134	290.16	±	1.66877	205.736	±	27.7861	285.056	±	6.20388	245.396	±	45.6545	2.05753	1.38447	1.39714	0.575121	13.5057	2.17637	18.6044
RAB8A_HUMAN	P61006	ras-related protein Rab-8a	12	27.3313	28.8091	28.3473	39.72	38.4585	38.6458	45.3238	47.0356	49.6324	50.0448	48.8338	46.2436	28.1626	±	0.756047	38.9414	±	0.68073	47.3306	±	2.16939	48.3741	±	1.94187	33.552	±	5.93877	47.8523	±	1.92808	40.7022	±	8.57286	2.68458	1.74809	4.58347	4.01428	17.7002	4.02922	21.0624
RAN_HUMAN	P62826	GTP-binding nuclear protein RAN	4	11.6322	11.4402	11.0429	11.5212	12.1562	12.4186	10.6234	9.66386	9.39689	10.0301	11.6728	11.3709	11.3718	±	0.300529	12.032	±	0.461422	9.89471	±	0.645014	11.0246	±	0.874375	11.7019	±	0.502041	10.4597	±	0.92478	11.0808	±	0.961328	2.64276	3.83496	6.51878	7.93113	4.29026	8.8414	8.67564
RAP1B_HUMAN	P61224	ras-related protein Rap-1b	9	48.2799	40.4334	32.0827	45.8016	42.1283	40.3283	42.443	41.5633	32.0075	31.4292	33.0565	32.4295	40.2653	±	8.0999	42.7527	±	2.78956	38.6713	±	5.78772	32.3051	±	0.820764	41.509	±	5.58678	35.4882	±	5.08204	38.4986	±	5.98444	20.1163	6.52488	14.9665	2.54067	13.4592	14.3204	15.5446
RB11B_HUMAN	Q15907	ras-related protein Rab-11b	9	263.001	267.274	268.465	222.838	210.467	212.746	312.405	314.445	314.794	256.084	261.859	254.265	266.246	±	2.87314	215.35	±	6.58362	313.881	±	1.29041	257.402	±	3.96529	240.798	±	28.2448	285.642	±	31.047	263.22	±	36.7315	1.07913	3.05717	0.411113	1.5405	11.7296	10.8692	13.9547
RB27A_HUMAN	P51159	ras-related protein Rab-27a	3	25.2913	26.5549	29.1188	21.2648	22.9469	26.0721	37.2316	39.3714	42.192	29.8655	30.5305	31.7179	26.9883	±	1.95024	23.4279	±	2.43949	39.5983	±	2.488	30.7047	±	0.938412	25.2081	±	2.77574	35.1515	±	5.1534	30.1798	±	6.52216	7.22624	10.4128	6.2831	3.05625	11.0113	14.6605	21.611
RDH10_HUMAN	Q8IZV5	retinol dehydrogenase 10	14	143.149	140.507	143.632	123.403	125.67	124.695	205.271	212.346	204.462	166.93	179.013	183.236	142.429	±	1.68198	124.589	±	1.13736	207.36	±	4.33727	176.393	±	8.46317	133.509	±	9.85538	191.876	±	17.9959	162.693	±	33.4732	1.18092	0.912888	2.09167	4.79791	7.38179	9.37892	20.5745
RLA0L_HUMAN	Q8NHW5	60S acidic ribosomal protein P0-like	3	10.3114	11.6061	11.0212	14.029	14.7535	14.536	9.65168	10.2252	10.268	12.5675	12.469	12.3396	10.9795	±	0.648357	14.4395	±	0.371778	10.0483	±	0.344139	12.4587	±	0.114276	12.7095	±	1.95314	11.2535	±	1.34001	11.9815	±	1.76872	5.90514	2.57473	3.42486	0.917235	15.3676	11.9075	14.7621
SCPDL_HUMAN	Q8NBX0	saccharopine dehydrogenase-like oxidoreductase	32	159.882	169.875	176.055	159.781	159.295	161.295	234.813	251.061	248.12	221.393	221.781	220.294	168.604	±	8.16095	160.124	±	1.04324	244.665	±	8.65739	221.156	±	0.771613	164.364	±	6.97482	232.91	±	14.0005	198.637	±	37.3183	4.84031	0.651519	3.53847	0.3489	4.24353	6.01111	18.7872
SERPH_HUMAN	P50454	serpin H1	5	82.559	81.3274	82.2432	79.5184	80.3988	80.3344	42.1198	46.3126	44.6139	54.9888	58.4004	57.2857	82.0432	±	0.639695	80.0839	±	0.490728	44.3488	±	2.10893	56.8916	±	1.73965	81.0635	±	1.18817	50.6202	±	7.08424	65.8419	±	16.6198	0.779705	0.612768	4.75533	3.05782	1.46572	13.9949	25.2419
SET_HUMAN	Q01105	protein SET	3	9.72628	10.5256	10.6319	7.30947	7.36703	7.61692	3.31087	3.3609	3.53548	3.27428	3.01371	2.95424	10.2946	±	0.495033	7.43114	±	0.163443	3.40242	±	0.117917	3.08074	±	0.170226	8.86286	±	1.60266	3.24158	±	0.219532	6.05222	±	3.13166	4.80867	2.19944	3.46568	5.52549	18.0828	6.77238	51.7439
TBA4A_HUMAN	P68366	tubulin alpha-4a chain	15	166.613	160.308	162.915	184.95	182.065	183.407	289.443	284.324	273.048	385.685	379.544	380.595	163.279	±	3.16835	183.474	±	1.44356	282.272	±	8.38806	381.941	±	3.28421	173.376	±	11.2784	332.107	±	54.8876	252.741	±	91.097	1.94045	0.786793	2.97162	0.859873	6.50515	16.5271	36.0435
TBB3_HUMAN	Q13509	tubulin beta-3 chain	22	70.2337	68.6168	64.6051	98.7158	102.639	102.459	319.43	323.65	313.936	486.895	506.207	509.663	67.8185	±	2.89798	101.271	±	2.21491	319.005	±	4.87115	500.922	±	12.2698	84.5449	±	18.4674	409.963	±	99.9889	247.254	±	183.25	4.27315	2.18711	1.52698	2.44944	21.8434	24.3897	74.114
TBB4B_HUMAN	P68371	tubulin beta-4B chain	12	120.412	118.25	117.843	124.058	126.331	126.937	286.527	282.849	282.305	312.666	310.378	322.627	118.835	±	1.38059	125.776	±	1.5177	283.894	±	2.29659	315.224	±	6.513	122.305	±	4.01697	299.559	±	17.7074	210.932	±	93.3736	1.16177	1.20667	0.808963	2.06615	3.28439	5.91117	44.2672
TPD52_HUMAN	P55327	tumor protein D52	6	182.371	180.727	182.651	219.824	220.807	225.61	402.93	403.524	405.202	364.828	384.824	394.653	181.916	±	1.03931	222.08	±	3.09604	403.885	±	1.1782	381.435	±	15.1985	201.998	±	22.0955	392.66	±	15.6257	297.329	±	101.228	0.571315	1.39411	0.291716	3.98456	10.9385	3.97944	34.0457
UBXN4_HUMAN	Q92575	UBX domain-containing protein 4	5	51.0001	51.5618	50.9149	60.2282	64.1575	63.3389	66.3232	69.8531	68.2319	83.1467	88.8265	83.0627	51.1589	±	0.35148	62.5749	±	2.07309	68.1361	±	1.76692	85.012	±	3.30376	56.8669	±	6.39261	76.574	±	9.54221	66.7205	±	12.8795	0.687035	3.31298	2.59322	3.88623	11.2414	12.4614	19.3037
VIME_HUMAN	P08670	vimentin	30	105.413	103.481	104.633	138.024	138.907	139.786	96.6061	101.684	100.694	88.8594	86.9964	85.5912	104.509	±	0.972101	138.906	±	0.88073	99.6613	±	2.69174	87.149	±	1.63943	121.707	±	18.8583	93.4052	±	7.13724	107.556	±	20.0814	0.930163	0.634048	2.70088	1.88117	15.4948	7.64116	18.6707
Notes:
(1): Biological (BR) and technical (TR) replicates are indicated
(2): hours post-infection (hpi)
