# Supplementary material for: Chlamydia trachomatis Infection Leads to Defined Alterations to the Lipid Droplet Proteome in Epithelial Cells
Source: PLoS One. 2015 Apr 24;10(4):e0124630. doi: 10.1371/journal.pone.0124630 (PMC4409204; doi:10.1371/journal.pone.0124630)
Supplement: S4 Table — The expression levels for each protein listed in S2 and S3 Tables were averaged and ranked by decreasing abundance. Mean and standard deviation (SD) values are shown (fmol μg-1). The number of peptides to match for each protein is indicated. Protein names, ID and description are according to Uniprot Protein knowledgebase. (XLSX) [file pone.0124630.s007.xlsx]

## Sheet: S4 Table
Protein name (Uniprot)	Protein ID	Protein description	Peptides to match	Quantification (fmol/μg)			Rank
				Mean ± SD (across all samples)
PLIN3_HUMAN	O60664	perilipin-3	97	2225.57	±	412.882	1
ACSL3_HUMAN	O95573	long-chain-fatty-acid-ligase 3	73	809.774	±	207.686	2
PCAT1_HUMAN	Q8NF37	lysophosphatidylcholine acyltransferase 1	40	669.583	±	153.267	3
NSDHL_HUMAN	Q15738	sterol-4-alpha-carboxylate 3-dehydrogenase, decarboxylating	44	486.3	±	112.422	4
AUP1_HUMAN	Q9Y679	ancient ubiquitous protein 1	32	448.987	±	199.461	5
DHB11_HUMAN	Q8NBQ5	estradiol 17-beta-dehydrogenase 11	35	448.903	±	144.331	6
PLIN2_HUMAN	Q99541	perilipin-2	38	409.369	±	129.71	7
DHRS1_HUMAN	Q96LJ7	dehydrogenase reductase SDR family member 1	42	371.678	±	81.6954	8
BASP1_HUMAN	P80723	brain acid soluble protein 1	29	353.127	±	159.248	9
ERG7_HUMAN	P48449	lanosterol synthase	53	332.442	±	104.723	10
MET7A_HUMAN	Q9H8H3	methyltransferase-like protein 7a	10	320.531	±	168.518	11
CD59_HUMAN	P13987	CD59 glycoprotein	7	264.537	±	38.1579	12
FAF2_HUMAN	Q96CS3	FAS-associated factor 2	31	264.501	±	52.1277	13
PLPL2_HUMAN	Q96AD5	patatin-like phospholipase domain-containing protein 2	23	264.267	±	97.1908	14
RAB7A_HUMAN	P51149	ras-related protein Rab-7a	26	254.687	±	36.0911	15
ABHD5_HUMAN	Q8WTS1	1-acylglycerol-3-phosphate o-acyltransferase abhd5	21	243.015	±	87.3767	16
TBA4A_HUMAN	P68366	tubulin alpha-4a chain	15	240.856	±	69.214	17
TBB3_HUMAN	Q13509	tubulin beta-3 chain	22	240.203	±	136.67	18
CH60_HUMAN	P10809	heat shock 60kda protein 1	40	222.659	±	162.301	19
SCPDL_HUMAN	Q8NBX0	saccharopine dehydrogenase-like oxidoreductase	32	219.911	±	35.8718	20
RB11B_HUMAN	Q15907	ras-related protein Rab-11b	9	216.234	±	54.4104	21
TBB4B_HUMAN	P68371	tubulin beta-4B chain	12	211.897	±	73.37	22
G3P_HUMAN	P04406	glyceraldehyde-3-phosphate dehydrogenase	16	209.334	±	103.029	23
GRP78_HUMAN	P11021	78 kda glucose-regulated protein	35	186.42	±	80.5837	24
HS71L_HUMAN	P34931	heat shock 70kda protein 1-like	20	184.957	±	100.609	25
HSP72_HUMAN	P54652	heat shock-related 70 kda protein 2	13	180.964	±	62.8886	26
TPD52_HUMAN	P55327	tumor protein D52	6	176.371	±	142.083	27
RAB1A_HUMAN	P62820	ras-related protein Rab-1a	14	166.843	±	71.5458	28
RDH10_HUMAN	Q8IZV5	retinol dehydrogenase 10	14	154.072	±	27.1686	29
DHRS3_HUMAN	O75911	short-chain dehydrogenase reductase 3	6	136.681	±	30.0951	30
K2C8_HUMAN	P05787	keratin, type II cytoskeletal 8	24	131.246	±	32.9075	31
RAB18_HUMAN	Q9NP72	ras-related protein Rab-18	12	128.964	±	37.9006	32
RAB14_HUMAN	P61106	ras-related protein Rab-14	17	126.087	±	16.2491	33
VIME_HUMAN	P08670	vimentin	30	110.65	±	19.9251	34
CALR_HUMAN	P27797	calreticulin	20	106.338	±	38.2706	35
K1C17_HUMAN	Q04695	keratin, type I cytoskeletal 17	16	106.161	±	63.76	36
RAB10_HUMAN	P61026	ras-related protein Rab-10	14	97.0193	±	29.0508	37
ATPB_HUMAN	P06576	ATP synthase subunit beta, mitochondrial	12	92.5192	±	60.6208	38
PDIA3_HUMAN	P30101	protein disulfide-isomerase A3	27	91.9407	±	39.8028	39
HSP7C_HUMAN	P11142	heat shock 70kda protein 8	17	91.3764	±	53.1581	40
DHB7_HUMAN	P56937	hydroxysteroid (17-beta) dehydrogenase 7	9	89.9759	±	29.1683	41
K1C18_HUMAN	P05783	keratin, type I cytoskeletal 18	11	85.9593	±	27.62	42
RAB2B_HUMAN	Q8WUD1	ras-related protein Rab-2b	13	83.8306	±	12.0369	43
RAB2A_HUMAN	P61019	ras-related protein Rab-2a	10	82.1453	±	31.5731	44
GRP75_HUMAN	P38646	stress-70 mitochondrial	13	81.7734	±	59.2265	45
K2C7_HUMAN	P08729	keratin, type II cytoskeletal 7	16	79.6985	±	31.4504	46
KPYM_HUMAN	P14618	pyruvate kinase PKM	18	75.9923	±	32.0953	47
ATPA_HUMAN	P25705	ATP synthase subunit alpha, mitochondrial	13	75.4298	±	39.7296	48
AT1A1_HUMAN	P05023	Sodium/potassium-transporting ATPase subunit alpha-1	13	74.2571	±	35.8689	49
HS90B_HUMAN	P08238	heat shock protein hsp 90-beta	14	73.7453	±	17.878	50
PDIA1_HUMAN	P07237	protein disulfide-isomerase	19	72.286	±	17.0993	51
HSPB1_HUMAN	P04792	heat shock protein beta-1	8	70.3965	±	33.5026	52
HSP71_HUMAN	P08107	heat shock 70kda protein 1a	7	68.2911	±	15.4865	53
RAB31_HUMAN	Q13636	ras-related protein Rab-31	5	67.7247	±	22.0093	54
CALX_HUMAN	P27824	calnexin	6	67.5534	±	19.5478	55
UBXN4_HUMAN	Q92575	UBX domain-containing protein 4	5	65.8262	±	10.0355	56
EF1A3_HUMAN	Q5VTE0	eukaryotic translation elongation factor 1 alpha 1	7	65.493	±	27.3402	57
RAB32_HUMAN	Q13637	ras-related protein Rab-32	4	63.2742	±	16.8257	58
NGBR_HUMAN	Q96E22	Nogo-B receptor	12	62.3358	±	23.8417	59
PPIA_HUMAN	P62937	peptidyl-prolyl cis-trans isomerase A	5	62.1049	±	10.9672	60
ENOA_HUMAN	P06733	alpha-enolase	12	61.5561	±	25.7791	61
RAP1B_HUMAN	P61224	ras-related protein Rap-1b	9	60.642	±	23.1476	62
ACSL4_HUMAN	O60488	long-chain-fatty-acid-ligase 4	25	56.2789	±	16.2017	63
GBB1_HUMAN	P62873	guanine nucleotide-binding protein G(I)/G(S)/G(T) subunit beta-1	6	55.127	±	19.4653	64
DHDDS_HUMAN	Q86SQ9	dehydrodolichyl diphosphate synthase	6	54.7017	±	11.2181	65
RAB8A_HUMAN	P61006	ras-related protein Rab-8a	12	53.9568	±	14.838	66
PDIA6_HUMAN	Q15084	protein disulfide-isomerase A6	6	52.886	±	20.0721	67
ELMD2_HUMAN	Q8IZ81	ELMO domain-containing protein 2	4	51.5998	±	14.8594	68
HLPDA_HUMAN	Q9Y5L2	hypoxia-inducible lipid droplet-associated protein	5	48.2293	±	6.23919	69
SERPH_HUMAN	P50454	serpin H1	5	47.7921	±	22.1366	70
GANAB_HUMAN	Q14697	neutral alpha-glucosidase AB	7	42.3399	±	26.1803	71
HS90A_HUMAN	P07900	heat shock protein hsp 90-alpha	6	41.6164	±	5.41536	72
LDHB_HUMAN	P07195	L-lactate dehydrogenase B chain	7	41.5255	±	17.3034	73
CD44_HUMAN	P16070	CD44 antigen	3	40.0551	±	24.708	74
RAB3C_HUMAN	Q96E17	ras-related protein Rab-3c	4	36.4579	±	3.69748	75
1433Z_HUMAN	P63104	14-3-3 protein zeta delta	5	36.1256	±	9.84934	76
ADT2_HUMAN	P05141	ADP/ATP translocase 2	4	33.5878	±	11.8256	77
RAB3D_HUMAN	O95716	ras-related protein Rab-3d	5	33.4619	±	19.7133	78
EFTU_HUMAN	P49411	elongation factor Tu, mitochondrial	6	32.9292	±	19.4652	79
RB27A_HUMAN	P51159	ras-related protein Rab-27a	3	31.6374	±	5.43179	80
ENPL_HUMAN	P14625	endoplasmin	15	30.7579	±	8.86254	81
PCAT2_HUMAN	Q7L5N7	lysophosphatidylcholine acyltransferase 2	9	30.2004	±	15.1969	82
HTAI2_HUMAN	Q9BUP3	oxidoreductase HTATIP2	11	30.0878	±	7.77931	83
1433E_HUMAN	P62258	14-3-3 protein epsilon	4	29.9282	±	6.83751	84
F177A_HUMAN	Q8N128	Protein FAM177A1	3	29.1395	±	12.6176	85
FLNA_HUMAN	P21333	filamin A	26	26.8682	±	12.933	86
LMNA_HUMAN	P02545	prelamin-A/C	15	25.1761	±	15.0461	87
RAB34_HUMAN	Q9BZG1	ras-related protein Rab-34	5	23.5885	±	6.84632	88
LPCT4_HUMAN	Q643R3	lysophospholipid acyltransferase LPCAT4	5	21.0636	±	14.2194	89
LDHA_HUMAN	P00338	L-lactate dehydrogenase A chain	5	19.6968	±	6.96221	90
IMB1_HUMAN	Q14974	karyopherin beta 1	4	19.0698	±	4.10468	91
EF2_HUMAN	P13639	elongation factor 2	5	18.9539	±	3.24377	92
PRKDC_HUMAN	P78527	DNA-dependent protein kinase catalytic subunit	6	18.1141	±	7.88197	93
PHB2_HUMAN	Q99623	prohibitin 2	3	17.3387	±	6.16161	94
RAN_HUMAN	P62826	GTP-binding nuclear protein RAN	4	16.5847	±	5.9056	95
PLEC_HUMAN	Q15149	low quality protein: plectin	13	15.0627	±	7.22573	96
1433G_HUMAN	P61981	14-3-3 protein gamma	3	14.2099	±	4.53693	97
RAB4A_HUMAN	P20338	ras-related protein Rab-4a	3	13.8533	±	4.32825	98
CKAP4_HUMAN	Q07065	cytoskeleton-associated protein 4	3	13.4597	±	2.61291	99
RLA0L_HUMAN	Q8NHW5	60S acidic ribosomal protein P0-like	3	13.3213	±	2.65208	100
RAB4B_HUMAN	P61018	ras-related protein Rab-4b	3	12.6181	±	2.98038	101
ETFA_HUMAN	P13804	electron transfer flavoprotein subunit mitochondrial isoform 1	3	11.0182	±	6.75399	102
ECHM_HUMAN	P30084	enoyl-CoA hydratase, mitochondrial	3	10.8419	±	7.29121	103
RAB35_HUMAN	Q15286	ras-related protein Rab-35	5	9.58539	±	2.02777	104
SET_HUMAN	Q01105	protein SET	3	8.90956	±	3.76364	105
PTMA_HUMAN	P06454	prothymosin alpha	3	6.8197	±	4.08031	106
POTEE_HUMAN	Q6S8J3	POTE ankyrin domain family member E	5	2.49353	±	1.45904	107
