# Supplementary material for: Chlamydia trachomatis Infection Leads to Defined Alterations to the Lipid Droplet Proteome in Epithelial Cells
Source: PLoS One. 2015 Apr 24;10(4):e0124630. doi: 10.1371/journal.pone.0124630 (PMC4409204; doi:10.1371/journal.pone.0124630)
Supplement: S5 Table — Listed are all proteins detected in LD extracts from uninfected and C. trachomatis–infected HeLa cells corresponding to select gene ontology (GO) categories analyzed in Fig 2 and Fig 4. (XLSX) [file pone.0124630.s008.xlsx]

## Sheet: GO terms
Lipid metabolic process (GO: 0006629)
Entry	Entry name	Status	Protein names	Gene names
Q8WTS1	ABHD5_HUMAN	reviewed	1-acylglycerol-3-phosphate O-acyltransferase ABHD5 (EC 2.3.1.51) (Abhydrolase domain-containing protein 5) (Lipid droplet-binding protein CGI-58)	ABHD5 NCIE2 CGI-58
O95573	ACSL3_HUMAN	reviewed	Long-chain-fatty-acid--CoA ligase 3 (EC 6.2.1.3) (Long-chain acyl-CoA synthetase 3) (LACS 3)	ACSL3 ACS3 FACL3 LACS3
O60488	ACSL4_HUMAN	reviewed	Long-chain-fatty-acid--CoA ligase 4 (EC 6.2.1.3) (Long-chain acyl-CoA synthetase 4) (LACS 4)	ACSL4 ACS4 FACL4 LACS4
P25705	ATPA_HUMAN	reviewed	ATP synthase subunit alpha, mitochondrial	ATP5A1 ATP5A ATP5AL2 ATPM
P06576	ATPB_HUMAN	reviewed	ATP synthase subunit beta, mitochondrial (EC 3.6.3.14)	ATP5B ATPMB ATPSB
Q8NBQ5	DHB11_HUMAN	reviewed	Estradiol 17-beta-dehydrogenase 11 (EC 1.1.1.62) (17-beta-hydroxysteroid dehydrogenase 11) (17-beta-HSD 11) (17bHSD11) (17betaHSD11) (17-beta-hydroxysteroid dehydrogenase XI) (17-beta-HSD XI) (17betaHSDXI) (Cutaneous T-cell lymphoma-associated antigen HD-CL-03) (CTCL-associated antigen HD-CL-03) (Dehydrogenase/reductase SDR family member 8) (Retinal short-chain dehydrogenase/reductase 2) (retSDR2)	HSD17B11 DHRS8 PAN1B PSEC0029 UNQ207/PRO233
P56937	DHB7_HUMAN	reviewed	3-keto-steroid reductase (EC 1.1.1.270) (17-beta-hydroxysteroid dehydrogenase 7) (17-beta-HSD 7) (Estradiol 17-beta-dehydrogenase 7) (EC 1.1.1.62)	HSD17B7 UNQ2563/PRO6243
O75911	DHRS3_HUMAN	reviewed	Short-chain dehydrogenase/reductase 3 (EC 1.1.1.300) (DD83.1) (Retinal short-chain dehydrogenase/reductase 1) (retSDR1)	DHRS3 UNQ2424/PRO4983
P30084	ECHM_HUMAN	reviewed	Enoyl-CoA hydratase, mitochondrial (EC 4.2.1.17) (Enoyl-CoA hydratase 1) (Short-chain enoyl-CoA hydratase) (SCEH)	ECHS1
P48449	ERG7_HUMAN	reviewed	Lanosterol synthase (EC 5.4.99.7) (2,3-epoxysqualene--lanosterol cyclase) (Oxidosqualene--lanosterol cyclase) (OSC) (hOSC)	LSS OSC
Q643R3	LPCT4_HUMAN	reviewed	Lysophospholipid acyltransferase LPCAT4 (1-acylglycerol-3-phosphate O-acyltransferase 7) (1-AGP acyltransferase 7) (1-AGPAT 7) (1-acylglycerophosphocholine O-acyltransferase) (EC 2.3.1.23) (1-acylglycerophosphoserine O-acyltransferase) (EC 2.3.1.n6) (1-alkenylglycerophosphoethanolamine O-acyltransferase) (EC 2.3.1.121) (1-alkylglycerophosphocholine O-acetyltransferase) (EC 2.3.1.67) (Acyltransfer…	LPCAT4 AGPAT7 AYTL3 LPEAT2
Q15738	NSDHL_HUMAN	reviewed	Sterol-4-alpha-carboxylate 3-dehydrogenase, decarboxylating (EC 1.1.1.170) (Protein H105e3)	NSDHL H105E3
Q8NF37	PCAT1_HUMAN	reviewed	Lysophosphatidylcholine acyltransferase 1 (LPC acyltransferase 1) (LPCAT-1) (LysoPC acyltransferase 1) (EC 2.3.1.23) (1-acylglycerophosphocholine O-acyltransferase) (1-alkylglycerophosphocholine O-acetyltransferase) (EC 2.3.1.67) (Acetyl-CoA:lyso-platelet-activating factor acetyltransferase) (Acetyl-CoA:lyso-PAF acetyltransferase) (Lyso-PAF acetyltransferase) (LysoPAFAT) (Acyltransferase-like 2) …	LPCAT1 AYTL2 PFAAP3
Q7L5N7	PCAT2_HUMAN	reviewed	Lysophosphatidylcholine acyltransferase 2 (LPC acyltransferase 2) (LPCAT-2) (LysoPC acyltransferase 2) (EC 2.3.1.23) (1-acylglycerol-3-phosphate O-acyltransferase 11) (1-AGP acyltransferase 11) (1-AGPAT 11) (EC 2.3.1.51) (1-acylglycerophosphocholine O-acyltransferase) (1-alkylglycerophosphocholine O-acetyltransferase) (EC 2.3.1.67) (Acetyl-CoA:lyso-platelet-activating factor acetyltransferase) (A…	LPCAT2 AGPAT11 AYTL1
Q99541	PLIN2_HUMAN	reviewed	Perilipin-2 (Adipophilin) (Adipose differentiation-related protein) (ADRP)	PLIN2 ADFP
Q96AD5	PLPL2_HUMAN	reviewed	Patatin-like phospholipase domain-containing protein 2 (EC 3.1.1.3) (Adipose triglyceride lipase) (Calcium-independent phospholipase A2) (Desnutrin) (IPLA2-zeta) (Pigment epithelium-derived factor) (TTS2.2) (Transport-secretion protein 2) (TTS2)	PNPLA2 ATGL FP17548
Q8IZV5	RDH10_HUMAN	reviewed	Retinol dehydrogenase 10 (EC 1.1.1.300)	RDH10 UNQ9375/PRO34191
Lipid biosynthetic process (GO: 0008610)
Entry	Entry name	Status	Protein names	Gene names
Q8WTS1	ABHD5_HUMAN	reviewed	1-acylglycerol-3-phosphate O-acyltransferase ABHD5 (EC 2.3.1.51) (Abhydrolase domain-containing protein 5) (Lipid droplet-binding protein CGI-58)	ABHD5 NCIE2 CGI-58
O95573	ACSL3_HUMAN	reviewed	Long-chain-fatty-acid--CoA ligase 3 (EC 6.2.1.3) (Long-chain acyl-CoA synthetase 3) (LACS 3)	ACSL3 ACS3 FACL3 LACS3
O60488	ACSL4_HUMAN	reviewed	Long-chain-fatty-acid--CoA ligase 4 (EC 6.2.1.3) (Long-chain acyl-CoA synthetase 4) (LACS 4)	ACSL4 ACS4 FACL4 LACS4
Q8NBQ5	DHB11_HUMAN	reviewed	Estradiol 17-beta-dehydrogenase 11 (EC 1.1.1.62) (17-beta-hydroxysteroid dehydrogenase 11) (17-beta-HSD 11) (17bHSD11) (17betaHSD11) (17-beta-hydroxysteroid dehydrogenase XI) (17-beta-HSD XI) (17betaHSDXI) (Cutaneous T-cell lymphoma-associated antigen HD-CL-03) (CTCL-associated antigen HD-CL-03) (Dehydrogenase/reductase SDR family member 8) (Retinal short-chain dehydrogenase/reductase 2) (retSDR2)	HSD17B11 DHRS8 PAN1B PSEC0029 UNQ207/PRO233
P56937	DHB7_HUMAN	reviewed	3-keto-steroid reductase (EC 1.1.1.270) (17-beta-hydroxysteroid dehydrogenase 7) (17-beta-HSD 7) (Estradiol 17-beta-dehydrogenase 7) (EC 1.1.1.62)	HSD17B7 UNQ2563/PRO6243
P48449	ERG7_HUMAN	reviewed	Lanosterol synthase (EC 5.4.99.7) (2,3-epoxysqualene--lanosterol cyclase) (Oxidosqualene--lanosterol cyclase) (OSC) (hOSC)	LSS OSC
Q643R3	LPCT4_HUMAN	reviewed	Lysophospholipid acyltransferase LPCAT4 (1-acylglycerol-3-phosphate O-acyltransferase 7) (1-AGP acyltransferase 7) (1-AGPAT 7) (1-acylglycerophosphocholine O-acyltransferase) (EC 2.3.1.23) (1-acylglycerophosphoserine O-acyltransferase) (EC 2.3.1.n6) (1-alkenylglycerophosphoethanolamine O-acyltransferase) (EC 2.3.1.121) (1-alkylglycerophosphocholine O-acetyltransferase) (EC 2.3.1.67) (Acyltransfer…	LPCAT4 AGPAT7 AYTL3 LPEAT2
Q15738	NSDHL_HUMAN	reviewed	Sterol-4-alpha-carboxylate 3-dehydrogenase, decarboxylating (EC 1.1.1.170) (Protein H105e3)	NSDHL H105E3
Q8NF37	PCAT1_HUMAN	reviewed	Lysophosphatidylcholine acyltransferase 1 (LPC acyltransferase 1) (LPCAT-1) (LysoPC acyltransferase 1) (EC 2.3.1.23) (1-acylglycerophosphocholine O-acyltransferase) (1-alkylglycerophosphocholine O-acetyltransferase) (EC 2.3.1.67) (Acetyl-CoA:lyso-platelet-activating factor acetyltransferase) (Acetyl-CoA:lyso-PAF acetyltransferase) (Lyso-PAF acetyltransferase) (LysoPAFAT) (Acyltransferase-like 2) …	LPCAT1 AYTL2 PFAAP3
Q7L5N7	PCAT2_HUMAN	reviewed	Lysophosphatidylcholine acyltransferase 2 (LPC acyltransferase 2) (LPCAT-2) (LysoPC acyltransferase 2) (EC 2.3.1.23) (1-acylglycerol-3-phosphate O-acyltransferase 11) (1-AGP acyltransferase 11) (1-AGPAT 11) (EC 2.3.1.51) (1-acylglycerophosphocholine O-acyltransferase) (1-alkylglycerophosphocholine O-acetyltransferase) (EC 2.3.1.67) (Acetyl-CoA:lyso-platelet-activating factor acetyltransferase) (A…	LPCAT2 AGPAT11 AYTL1
Q96AD5	PLPL2_HUMAN	reviewed	Patatin-like phospholipase domain-containing protein 2 (EC 3.1.1.3) (Adipose triglyceride lipase) (Calcium-independent phospholipase A2) (Desnutrin) (IPLA2-zeta) (Pigment epithelium-derived factor) (TTS2.2) (Transport-secretion protein 2) (TTS2)	PNPLA2 ATGL FP17548
Q8IZV5	RDH10_HUMAN	reviewed	Retinol dehydrogenase 10 (EC 1.1.1.300)	RDH10 UNQ9375/PRO34191
Lipid droplet /particle (GO: 0005811)
Entry	Entry name	Status	Protein names	Gene names
Q8WTS1	ABHD5_HUMAN	reviewed	1-acylglycerol-3-phosphate O-acyltransferase ABHD5 (EC 2.3.1.51) (Abhydrolase domain-containing protein 5) (Lipid droplet-binding protein CGI-58)	ABHD5 NCIE2 CGI-58
O95573	ACSL3_HUMAN	reviewed	Long-chain-fatty-acid--CoA ligase 3 (EC 6.2.1.3) (Long-chain acyl-CoA synthetase 3) (LACS 3)	ACSL3 ACS3 FACL3 LACS3
O60488	ACSL4_HUMAN	reviewed	Long-chain-fatty-acid--CoA ligase 4 (EC 6.2.1.3) (Long-chain acyl-CoA synthetase 4) (LACS 4)	ACSL4 ACS4 FACL4 LACS4
Q07065	CKAP4_HUMAN	reviewed	Cytoskeleton-associated protein 4 (63-kDa cytoskeleton-linking membrane protein) (Climp-63) (p63)	CKAP4
Q8NBQ5	DHB11_HUMAN	reviewed	Estradiol 17-beta-dehydrogenase 11 (EC 1.1.1.62) (17-beta-hydroxysteroid dehydrogenase 11) (17-beta-HSD 11) (17bHSD11) (17betaHSD11) (17-beta-hydroxysteroid dehydrogenase XI) (17-beta-HSD XI) (17betaHSDXI) (Cutaneous T-cell lymphoma-associated antigen HD-CL-03) (CTCL-associated antigen HD-CL-03) (Dehydrogenase/reductase SDR family member 8) (Retinal short-chain dehydrogenase/reductase 2) (retSDR2)	HSD17B11 DHRS8 PAN1B PSEC0029 UNQ207/PRO233
P48449	ERG7_HUMAN	reviewed	Lanosterol synthase (EC 5.4.99.7) (2,3-epoxysqualene--lanosterol cyclase) (Oxidosqualene--lanosterol cyclase) (OSC) (hOSC)	LSS OSC
Q96CS3	FAF2_HUMAN	reviewed	FAS-associated factor 2 (Protein ETEA) (UBX domain-containing protein 3B) (UBX domain-containing protein 8)	FAF2 ETEA KIAA0887 UBXD8 UBXN3B
P04406	G3P_HUMAN	reviewed	Glyceraldehyde-3-phosphate dehydrogenase (GAPDH) (EC 1.2.1.12) (Peptidyl-cysteine S-nitrosylase GAPDH) (EC 2.6.99.-)	GAPDH GAPD CDABP0047 OK/SW-cl.12
Q9Y5L2	HLPDA_HUMAN	reviewed	Hypoxia-inducible lipid droplet-associated protein (Hypoxia-inducible gene 2 protein)	HILPDA C7orf68 HIG2
Q9H8H3	MET7A_HUMAN	reviewed	Methyltransferase-like protein 7A (EC 2.1.1.-) (Protein AAM-B)	METTL7A PRO0066 UNQ1902/PRO4348
Q15738	NSDHL_HUMAN	reviewed	Sterol-4-alpha-carboxylate 3-dehydrogenase, decarboxylating (EC 1.1.1.170) (Protein H105e3)	NSDHL H105E3
Q8NF37	PCAT1_HUMAN	reviewed	Lysophosphatidylcholine acyltransferase 1 (LPC acyltransferase 1) (LPCAT-1) (LysoPC acyltransferase 1) (EC 2.3.1.23) (1-acylglycerophosphocholine O-acyltransferase) (1-alkylglycerophosphocholine O-acetyltransferase) (EC 2.3.1.67) (Acetyl-CoA:lyso-platelet-activating factor acetyltransferase) (Acetyl-CoA:lyso-PAF acetyltransferase) (Lyso-PAF acetyltransferase) (LysoPAFAT) (Acyltransferase-like 2) …	LPCAT1 AYTL2 PFAAP3
Q7L5N7	PCAT2_HUMAN	reviewed	Lysophosphatidylcholine acyltransferase 2 (LPC acyltransferase 2) (LPCAT-2) (LysoPC acyltransferase 2) (EC 2.3.1.23) (1-acylglycerol-3-phosphate O-acyltransferase 11) (1-AGP acyltransferase 11) (1-AGPAT 11) (EC 2.3.1.51) (1-acylglycerophosphocholine O-acyltransferase) (1-alkylglycerophosphocholine O-acetyltransferase) (EC 2.3.1.67) (Acetyl-CoA:lyso-platelet-activating factor acetyltransferase) (A…	LPCAT2 AGPAT11 AYTL1
Q99541	PLIN2_HUMAN	reviewed	Perilipin-2 (Adipophilin) (Adipose differentiation-related protein) (ADRP)	PLIN2 ADFP
O60664	PLIN3_HUMAN	reviewed	Perilipin-3 (47 kDa mannose 6-phosphate receptor-binding protein) (47 kDa MPR-binding protein) (Cargo selection protein TIP47) (Mannose-6-phosphate receptor-binding protein 1) (Placental protein 17) (PP17)	PLIN3 M6PRBP1 TIP47
Q96AD5	PLPL2_HUMAN	reviewed	Patatin-like phospholipase domain-containing protein 2 (EC 3.1.1.3) (Adipose triglyceride lipase) (Calcium-independent phospholipase A2) (Desnutrin) (IPLA2-zeta) (Pigment epithelium-derived factor) (TTS2.2) (Transport-secretion protein 2) (TTS2)	PNPLA2 ATGL FP17548
P61224	RAP1B_HUMAN	reviewed	Ras-related protein Rap-1b (GTP-binding protein smg p21B)	RAP1B OK/SW-cl.11
Q8NBX0	SCPDL_HUMAN	reviewed	Saccharopine dehydrogenase-like oxidoreductase (EC 1.-.-.-)	SCCPDH CGI-49
Cytoskeleton (GO: 0005856)
Entry	Entry name	Status	Protein names	Gene names
P62258	1433E_HUMAN	reviewed	14-3-3 protein epsilon (14-3-3E)	YWHAE
P63104	1433Z_HUMAN	reviewed	14-3-3 protein zeta/delta (Protein kinase C inhibitor protein 1) (KCIP-1)	YWHAZ
P05141	ADT2_HUMAN	reviewed	ADP/ATP translocase 2 (ADP,ATP carrier protein 2) (ADP,ATP carrier protein, fibroblast isoform) (Adenine nucleotide translocator 2) (ANT 2) (Solute carrier family 25 member 5) [Cleaved into: ADP/ATP translocase 2, N-terminally processed]	SLC25A5 ANT2
P80723	BASP1_HUMAN	reviewed	Brain acid soluble protein 1 (22 kDa neuronal tissue-enriched acidic protein) (Neuronal axonal membrane protein NAP-22)	BASP1 NAP22
Q07065	CKAP4_HUMAN	reviewed	Cytoskeleton-associated protein 4 (63-kDa cytoskeleton-linking membrane protein) (Climp-63) (p63)	CKAP4
Q8IZ81	ELMD2_HUMAN	reviewed	ELMO domain-containing protein 2	ELMOD2
P21333	FLNA_HUMAN	reviewed	Filamin-A (FLN-A) (Actin-binding protein 280) (ABP-280) (Alpha-filamin) (Endothelial actin-binding protein) (Filamin-1) (Non-muscle filamin)	FLNA FLN FLN1
P04406	G3P_HUMAN	reviewed	Glyceraldehyde-3-phosphate dehydrogenase (GAPDH) (EC 1.2.1.12) (Peptidyl-cysteine S-nitrosylase GAPDH) (EC 2.6.99.-)	GAPDH GAPD CDABP0047 OK/SW-cl.12
P04792	HSPB1_HUMAN	reviewed	Heat shock protein beta-1 (HspB1) (28 kDa heat shock protein) (Estrogen-regulated 24 kDa protein) (Heat shock 27 kDa protein) (HSP 27) (Stress-responsive protein 27) (SRP27)	HSPB1 HSP27 HSP28
Q04695	K1C17_HUMAN	reviewed	Keratin, type I cytoskeletal 17 (39.1) (Cytokeratin-17) (CK-17) (Keratin-17) (K17)	KRT17
P05783	K1C18_HUMAN	reviewed	Keratin, type I cytoskeletal 18 (Cell proliferation-inducing gene 46 protein) (Cytokeratin-18) (CK-18) (Keratin-18) (K18)	KRT18 CYK18 PIG46
P08729	K2C7_HUMAN	reviewed	Keratin, type II cytoskeletal 7 (Cytokeratin-7) (CK-7) (Keratin-7) (K7) (Sarcolectin) (Type-II keratin Kb7)	KRT7 SCL
P05787	K2C8_HUMAN	reviewed	Keratin, type II cytoskeletal 8 (Cytokeratin-8) (CK-8) (Keratin-8) (K8) (Type-II keratin Kb8)	KRT8 CYK8
P02545	LMNA_HUMAN	reviewed	Prelamin-A/C [Cleaved into: Lamin-A/C (70 kDa lamin) (Renal carcinoma antigen NY-REN-32)]	LMNA LMN1
Q15149	PLEC_HUMAN	reviewed	Plectin (PCN) (PLTN) (Hemidesmosomal protein 1) (HD1) (Plectin-1)	PLEC PLEC1
P61006	RAB8A_HUMAN	reviewed	Ras-related protein Rab-8A (Oncogene c-mel)	RAB8A MEL RAB8
P68366	TBA4A_HUMAN	reviewed	Tubulin alpha-4A chain (Alpha-tubulin 1) (Testis-specific alpha-tubulin) (Tubulin H2-alpha) (Tubulin alpha-1 chain)	TUBA4A TUBA1
P68371	TBB4B_HUMAN	reviewed	Tubulin beta-4B chain (Tubulin beta-2 chain) (Tubulin beta-2C chain)	TUBB4B TUBB2C
Q13509	TBB3_HUMAN	reviewed	Tubulin beta-3 chain (Tubulin beta-4 chain) (Tubulin beta-III)	TUBB3 TUBB4
P08670	VIME_HUMAN	reviewed	Vimentin	VIM
Endoplasmic reticulum (GO: 0044432)
Entry	Entry name	Status	Protein names	Gene names
O95573	ACSL3_HUMAN	reviewed	Long-chain-fatty-acid--CoA ligase 3 (EC 6.2.1.3) (Long-chain acyl-CoA synthetase 3) (LACS 3)	ACSL3 ACS3 FACL3 LACS3
O60488	ACSL4_HUMAN	reviewed	Long-chain-fatty-acid--CoA ligase 4 (EC 6.2.1.3) (Long-chain acyl-CoA synthetase 4) (LACS 4)	ACSL4 ACS4 FACL4 LACS4
Q9Y679	AUP1_HUMAN	reviewed	Ancient ubiquitous protein 1	AUP1
P27797	CALR_HUMAN	reviewed	Calreticulin (CRP55) (Calregulin) (Endoplasmic reticulum resident protein 60) (ERp60) (HACBP) (grp60)	CALR CRTC
P27824	CALX_HUMAN	reviewed	Calnexin (IP90) (Major histocompatibility complex class I antigen-binding protein p88) (p90)	CANX
Q07065	CKAP4_HUMAN	reviewed	Cytoskeleton-associated protein 4 (63-kDa cytoskeleton-linking membrane protein) (Climp-63) (p63)	CKAP4
P56937	DHB7_HUMAN	reviewed	3-keto-steroid reductase (EC 1.1.1.270) (17-beta-hydroxysteroid dehydrogenase 7) (17-beta-HSD 7) (Estradiol 17-beta-dehydrogenase 7) (EC 1.1.1.62)	HSD17B7 UNQ2563/PRO6243
Q86SQ9	DHDDS_HUMAN	reviewed	Dehydrodolichyl diphosphate synthase (Dedol-PP synthase) (EC 2.5.1.-) (Cis-isoprenyltransferase) (CIT) (Cis-IPTase) (Epididymis tissue protein Li 189m)	DHDDS HDS
P14625	ENPL_HUMAN	reviewed	Endoplasmin (94 kDa glucose-regulated protein) (GRP-94) (Heat shock protein 90 kDa beta member 1) (Tumor rejection antigen 1) (gp96 homolog)	HSP90B1 GRP94 TRA1
P48449	ERG7_HUMAN	reviewed	Lanosterol synthase (EC 5.4.99.7) (2,3-epoxysqualene--lanosterol cyclase) (Oxidosqualene--lanosterol cyclase) (OSC) (hOSC)	LSS OSC
Q96CS3	FAF2_HUMAN	reviewed	FAS-associated factor 2 (Protein ETEA) (UBX domain-containing protein 3B) (UBX domain-containing protein 8)	FAF2 ETEA KIAA0887 UBXD8 UBXN3B
Q14697	GANAB_HUMAN	reviewed	Neutral alpha-glucosidase AB (EC 3.2.1.84) (Alpha-glucosidase 2) (Glucosidase II subunit alpha)	GANAB G2AN KIAA0088
P11021	GRP78_HUMAN	reviewed	78 kDa glucose-regulated protein (GRP-78) (Endoplasmic reticulum lumenal Ca(2+)-binding protein grp78) (Heat shock 70 kDa protein 5) (Immunoglobulin heavy chain-binding protein) (BiP)	HSPA5 GRP78
Q643R3	LPCT4_HUMAN	reviewed	Lysophospholipid acyltransferase LPCAT4 (1-acylglycerol-3-phosphate O-acyltransferase 7) (1-AGP acyltransferase 7) (1-AGPAT 7) (1-acylglycerophosphocholine O-acyltransferase) (EC 2.3.1.23) (1-acylglycerophosphoserine O-acyltransferase) (EC 2.3.1.n6) (1-alkenylglycerophosphoethanolamine O-acyltransferase) (EC 2.3.1.121) (1-alkylglycerophosphocholine O-acetyltransferase) (EC 2.3.1.67) (Acyltransfer…	LPCAT4 AGPAT7 AYTL3 LPEAT2
Q96E22	NGBR_HUMAN	reviewed	Nogo-B receptor (NgBR) (Nuclear undecaprenyl pyrophosphate synthase 1 homolog)	NUS1 C6orf68 NGBR
Q15738	NSDHL_HUMAN	reviewed	Sterol-4-alpha-carboxylate 3-dehydrogenase, decarboxylating (EC 1.1.1.170) (Protein H105e3)	NSDHL H105E3
Q8NF37	PCAT1_HUMAN	reviewed	Lysophosphatidylcholine acyltransferase 1 (LPC acyltransferase 1) (LPCAT-1) (LysoPC acyltransferase 1) (EC 2.3.1.23) (1-acylglycerophosphocholine O-acyltransferase) (1-alkylglycerophosphocholine O-acetyltransferase) (EC 2.3.1.67) (Acetyl-CoA:lyso-platelet-activating factor acetyltransferase) (Acetyl-CoA:lyso-PAF acetyltransferase) (Lyso-PAF acetyltransferase) (LysoPAFAT) (Acyltransferase-like 2) …	LPCAT1 AYTL2 PFAAP3
Q7L5N7	PCAT2_HUMAN	reviewed	Lysophosphatidylcholine acyltransferase 2 (LPC acyltransferase 2) (LPCAT-2) (LysoPC acyltransferase 2) (EC 2.3.1.23) (1-acylglycerol-3-phosphate O-acyltransferase 11) (1-AGP acyltransferase 11) (1-AGPAT 11) (EC 2.3.1.51) (1-acylglycerophosphocholine O-acyltransferase) (1-alkylglycerophosphocholine O-acetyltransferase) (EC 2.3.1.67) (Acetyl-CoA:lyso-platelet-activating factor acetyltransferase) (A…	LPCAT2 AGPAT11 AYTL1
P07237	PDIA1_HUMAN	reviewed	Protein disulfide-isomerase (PDI) (EC 5.3.4.1) (Cellular thyroid hormone-binding protein) (Prolyl 4-hydroxylase subunit beta) (p55)	P4HB ERBA2L PDI PDIA1 PO4DB
P30101	PDIA3_HUMAN	reviewed	Protein disulfide-isomerase A3 (EC 5.3.4.1) (58 kDa glucose-regulated protein) (58 kDa microsomal protein) (p58) (Disulfide isomerase ER-60) (Endoplasmic reticulum resident protein 57) (ER protein 57) (ERp57) (Endoplasmic reticulum resident protein 60) (ER protein 60) (ERp60)	PDIA3 ERP57 ERP60 GRP58
Q15084	PDIA6_HUMAN	reviewed	Protein disulfide-isomerase A6 (EC 5.3.4.1) (Endoplasmic reticulum protein 5) (ER protein 5) (ERp5) (Protein disulfide isomerase P5) (Thioredoxin domain-containing protein 7)	PDIA6 ERP5 P5 TXNDC7
Q96AD5	PLPL2_HUMAN	reviewed	Patatin-like phospholipase domain-containing protein 2 (EC 3.1.1.3) (Adipose triglyceride lipase) (Calcium-independent phospholipase A2) (Desnutrin) (IPLA2-zeta) (Pigment epithelium-derived factor) (TTS2.2) (Transport-secretion protein 2) (TTS2)	PNPLA2 ATGL FP17548
P61026	RAB10_HUMAN	reviewed	Ras-related protein Rab-10	RAB10
Q8WUD1	RAB2B_HUMAN	reviewed	Ras-related protein Rab-2B	RAB2B
P61019	RAB2A_HUMAN	reviewed	Ras-related protein Rab-2A	RAB2A RAB2
Q8IZV5	RDH10_HUMAN	reviewed	Retinol dehydrogenase 10 (EC 1.1.1.300)	RDH10 UNQ9375/PRO34191
P50454	SERPH_HUMAN	reviewed	Serpin H1 (47 kDa heat shock protein) (Arsenic-transactivated protein 3) (AsTP3) (Cell proliferation-inducing gene 14 protein) (Collagen-binding protein) (Colligin) (Rheumatoid arthritis-related antigen RA-A47)	SERPINH1 CBP1 CBP2 HSP47 SERPINH2 PIG14
Q92575	UBXN4_HUMAN	reviewed	UBX domain-containing protein 4 (Erasin) (UBX domain-containing protein 2)	UBXN4 KIAA0242 UBXD2 UBXDC1
Mitochondrion (GO: 0044429)
Entry	Entry name	Status	Protein names	Gene names
O95573	ACSL3_HUMAN	reviewed	Long-chain-fatty-acid--CoA ligase 3 (EC 6.2.1.3) (Long-chain acyl-CoA synthetase 3) (LACS 3)	ACSL3 ACS3 FACL3 LACS3
O60488	ACSL4_HUMAN	reviewed	Long-chain-fatty-acid--CoA ligase 4 (EC 6.2.1.3) (Long-chain acyl-CoA synthetase 4) (LACS 4)	ACSL4 ACS4 FACL4 LACS4
P05141	ADT2_HUMAN	reviewed	ADP/ATP translocase 2 (ADP,ATP carrier protein 2) (ADP,ATP carrier protein, fibroblast isoform) (Adenine nucleotide translocator 2) (ANT 2) (Solute carrier family 25 member 5) [Cleaved into: ADP/ATP translocase 2, N-terminally processed]	SLC25A5 ANT2
P25705	ATPA_HUMAN	reviewed	ATP synthase subunit alpha, mitochondrial	ATP5A1 ATP5A ATP5AL2 ATPM
P06576	ATPB_HUMAN	reviewed	ATP synthase subunit beta, mitochondrial (EC 3.6.3.14)	ATP5B ATPMB ATPSB
P10809	CH60_HUMAN	reviewed	60 kDa heat shock protein, mitochondrial (60 kDa chaperonin) (Chaperonin 60) (CPN60) (Heat shock protein 60) (HSP-60) (Hsp60) (HuCHA60) (Mitochondrial matrix protein P1) (P60 lymphocyte protein)	HSPD1 HSP60
Q96LJ7	DHRS1_HUMAN	reviewed	Dehydrogenase/reductase SDR family member 1 (EC 1.1.-.-)	DHRS1
P30084	ECHM_HUMAN	reviewed	Enoyl-CoA hydratase, mitochondrial (EC 4.2.1.17) (Enoyl-CoA hydratase 1) (Short-chain enoyl-CoA hydratase) (SCEH)	ECHS1
P49411	EFTU_HUMAN	reviewed	Elongation factor Tu, mitochondrial (EF-Tu) (P43)	TUFM
P13804	ETFA_HUMAN	reviewed	Electron transfer flavoprotein subunit alpha, mitochondrial (Alpha-ETF)	ETFA
P38646	GRP75_HUMAN	reviewed	Stress-70 protein, mitochondrial (75 kDa glucose-regulated protein) (GRP-75) (Heat shock 70 kDa protein 9) (Mortalin) (MOT) (Peptide-binding protein 74) (PBP74)	HSPA9 GRP75 HSPA9B mt-HSP70
P34931	HS71L_HUMAN	reviewed	Heat shock 70 kDa protein 1-like (Heat shock 70 kDa protein 1L) (Heat shock 70 kDa protein 1-Hom) (HSP70-Hom)	HSPA1L
Q99623	PHB2_HUMAN	reviewed	Prohibitin-2 (B-cell receptor-associated protein BAP37) (D-prohibitin) (Repressor of estrogen receptor activity)	PHB2 BAP REA
Endosome (GO: 0005768)
Entry	Entry name	Status	Protein names	Gene names
P05023	AT1A1_HUMAN	reviewed	Sodium/potassium-transporting ATPase subunit alpha-1 (Na(+)/K(+) ATPase alpha-1 subunit) (EC 3.6.3.9) (Sodium pump subunit alpha-1)	ATP1A1
P10809	CH60_HUMAN	reviewed	60 kDa heat shock protein, mitochondrial (60 kDa chaperonin) (Chaperonin 60) (CPN60) (Heat shock protein 60) (HSP-60) (Hsp60) (HuCHA60) (Mitochondrial matrix protein P1) (P60 lymphocyte protein)	HSPD1 HSP60
O60664	PLIN3_HUMAN	reviewed	Perilipin-3 (47 kDa mannose 6-phosphate receptor-binding protein) (47 kDa MPR-binding protein) (Cargo selection protein TIP47) (Mannose-6-phosphate receptor-binding protein 1) (Placental protein 17) (PP17)	PLIN3 M6PRBP1 TIP47
P61106	RAB14_HUMAN	reviewed	Ras-related protein Rab-14	RAB14
P61026	RAB10_HUMAN	reviewed	Ras-related protein Rab-10	RAB10
Q13636	RAB31_HUMAN	reviewed	Ras-related protein Rab-31 (Ras-related protein Rab-22B)	RAB31 RAB22B
Q15286	RAB35_HUMAN	reviewed	Ras-related protein Rab-35 (GTP-binding protein RAY) (Ras-related protein Rab-1C)	RAB35 RAB1C RAY
P61018	RAB4B_HUMAN	reviewed	Ras-related protein Rab-4B	RAB4B PP1596
P20338	RAB4A_HUMAN	reviewed	Ras-related protein Rab-4A	RAB4A RAB4
P61006	RAB8A_HUMAN	reviewed	Ras-related protein Rab-8A (Oncogene c-mel)	RAB8A MEL RAB8
P51149	RAB7A_HUMAN	reviewed	Ras-related protein Rab-7a	RAB7A RAB7
P51159	RB27A_HUMAN	reviewed	Ras-related protein Rab-27A (Rab-27) (GTP-binding protein Ram)	RAB27A RAB27
Q15907	RB11B_HUMAN	reviewed	Ras-related protein Rab-11B (GTP-binding protein YPT3)	RAB11B YPT3
Lysosome (GO: 0005764)
Entry	Entry name	Status	Protein names	Gene names
P63104	1433Z_HUMAN	reviewed	14-3-3 protein zeta/delta (Protein kinase C inhibitor protein 1) (KCIP-1)	YWHAZ
P62873	GBB1_HUMAN	reviewed	Guanine nucleotide-binding protein G(I)/G(S)/G(T) subunit beta-1 (Transducin beta chain 1)	GNB1
P61106	RAB14_HUMAN	reviewed	Ras-related protein Rab-14	RAB14
P61019	RAB2A_HUMAN	reviewed	Ras-related protein Rab-2A	RAB2A RAB2
P51149	RAB7A_HUMAN	reviewed	Ras-related protein Rab-7a	RAB7A RAB7
P51159	RB27A_HUMAN	reviewed	Ras-related protein Rab-27A (Rab-27) (GTP-binding protein Ram)	RAB27A RAB27
Peroxisome (GO: 0005777)
Entry	Entry name	Status	Protein names	Gene names
O95573	ACSL3_HUMAN	reviewed	Long-chain-fatty-acid--CoA ligase 3 (EC 6.2.1.3) (Long-chain acyl-CoA synthetase 3) (LACS 3)	ACSL3 ACS3 FACL3 LACS3
O60488	ACSL4_HUMAN	reviewed	Long-chain-fatty-acid--CoA ligase 4 (EC 6.2.1.3) (Long-chain acyl-CoA synthetase 4) (LACS 4)	ACSL4 ACS4 FACL4 LACS4
P08670	VIME_HUMAN	reviewed	Vimentin	VIM
Nucleus (GO: 0044428)
Entry	Entry name	Status	Protein names	Gene names
P63104	1433Z_HUMAN	reviewed	14-3-3 protein zeta/delta (Protein kinase C inhibitor protein 1) (KCIP-1)	YWHAZ
P80723	BASP1_HUMAN	reviewed	Brain acid soluble protein 1 (22 kDa neuronal tissue-enriched acidic protein) (Neuronal axonal membrane protein NAP-22)	BASP1 NAP22
P38646	GRP75_HUMAN	reviewed	Stress-70 protein, mitochondrial (75 kDa glucose-regulated protein) (GRP-75) (Heat shock 70 kDa protein 9) (Mortalin) (MOT) (Peptide-binding protein 74) (PBP74)	HSPA9 GRP75 HSPA9B mt-HSP70
P08107	HSP71_HUMAN	reviewed	Heat shock 70 kDa protein 1A/1B (Heat shock 70 kDa protein 1/2) (HSP70-1/HSP70-2) (HSP70.1/HSP70.2)	HSPA1A HSPA1 HSX70; HSPA1B
P54652	HSP72_HUMAN	reviewed	Heat shock-related 70 kDa protein 2 (Heat shock 70 kDa protein 2)	HSPA2
P11142	HSP7C_HUMAN	reviewed	Heat shock cognate 71 kDa protein (Heat shock 70 kDa protein 8) (Lipopolysaccharide-associated protein 1) (LAP-1) (LPS-associated protein 1)	HSPA8 HSC70 HSP73 HSPA10
Q9BUP3	HTAI2_HUMAN	reviewed	Oxidoreductase HTATIP2 (EC 1.1.1.-) (30 kDa HIV-1 TAT-interacting protein) (HIV-1 TAT-interactive protein 2)	HTATIP2 CC3 TIP30
Q14974	IMB1_HUMAN	reviewed	Importin subunit beta-1 (Importin-90) (Karyopherin subunit beta-1) (Nuclear factor p97) (Pore targeting complex 97 kDa subunit) (PTAC97)	KPNB1 NTF97
P05783	K1C18_HUMAN	reviewed	Keratin, type I cytoskeletal 18 (Cell proliferation-inducing gene 46 protein) (Cytokeratin-18) (CK-18) (Keratin-18) (K18)	KRT18 CYK18 PIG46
P05787	K2C8_HUMAN	reviewed	Keratin, type II cytoskeletal 8 (Cytokeratin-8) (CK-8) (Keratin-8) (K8) (Type-II keratin Kb8)	KRT8 CYK8
P02545	LMNA_HUMAN	reviewed	Prelamin-A/C [Cleaved into: Lamin-A/C (70 kDa lamin) (Renal carcinoma antigen NY-REN-32)]	LMNA LMN1
Q99623	PHB2_HUMAN	reviewed	Prohibitin-2 (B-cell receptor-associated protein BAP37) (D-prohibitin) (Repressor of estrogen receptor activity)	PHB2 BAP REA
P78527	PRKDC_HUMAN	reviewed	DNA-dependent protein kinase catalytic subunit (DNA-PK catalytic subunit) (DNA-PKcs) (EC 2.7.11.1) (DNPK1) (p460)	PRKDC HYRC HYRC1
P62826	RAN_HUMAN	reviewed	GTP-binding nuclear protein Ran (Androgen receptor-associated protein 24) (GTPase Ran) (Ras-like protein TC4) (Ras-related nuclear protein)	RAN ARA24 OK/SW-cl.81
Q01105	SET_HUMAN	reviewed	Protein SET (HLA-DR-associated protein II) (Inhibitor of granzyme A-activated DNase) (IGAAD) (PHAPII) (Phosphatase 2A inhibitor I2PP2A) (I-2PP2A) (Template-activating factor I) (TAF-I)	SET
Q92575	UBXN4_HUMAN	reviewed	UBX domain-containing protein 4 (Erasin) (UBX domain-containing protein 2)	UBXN4 KIAA0242 UBXD2 UBXDC1
ERGIC (GO: 0005793)
Entry	Entry name	Status	Protein names	Gene names
P11021	GRP78_HUMAN	reviewed	78 kDa glucose-regulated protein (GRP-78) (Endoplasmic reticulum lumenal Ca(2+)-binding protein grp78) (Heat shock 70 kDa protein 5) (Immunoglobulin heavy chain-binding protein) (BiP)	HSPA5 GRP78
P07237	PDIA1_HUMAN	reviewed	Protein disulfide-isomerase (PDI) (EC 5.3.4.1) (Cellular thyroid hormone-binding protein) (Prolyl 4-hydroxylase subunit beta) (p55)	P4HB ERBA2L PDI PDIA1 PO4DB
Q15084	PDIA6_HUMAN	reviewed	Protein disulfide-isomerase A6 (EC 5.3.4.1) (Endoplasmic reticulum protein 5) (ER protein 5) (ERp5) (Protein disulfide isomerase P5) (Thioredoxin domain-containing protein 7)	PDIA6 ERP5 P5 TXNDC7
P61019	RAB2A_HUMAN	reviewed	Ras-related protein Rab-2A	RAB2A RAB2
P50454	SERPH_HUMAN	reviewed	Serpin H1 (47 kDa heat shock protein) (Arsenic-transactivated protein 3) (AsTP3) (Cell proliferation-inducing gene 14 protein) (Collagen-binding protein) (Colligin) (Rheumatoid arthritis-related antigen RA-A47)	SERPINH1 CBP1 CBP2 HSP47 SERPINH2 PIG14
Plama membrane (GO: 004459)
Entry	Entry name	Status	Protein names	Gene names
P05141	ADT2_HUMAN	reviewed	ADP/ATP translocase 2 (ADP,ATP carrier protein 2) (ADP,ATP carrier protein, fibroblast isoform) (Adenine nucleotide translocator 2) (ANT 2) (Solute carrier family 25 member 5) [Cleaved into: ADP/ATP translocase 2, N-terminally processed]	SLC25A5 ANT2
P05023	AT1A1_HUMAN	reviewed	Sodium/potassium-transporting ATPase subunit alpha-1 (Na(+)/K(+) ATPase alpha-1 subunit) (EC 3.6.3.9) (Sodium pump subunit alpha-1)	ATP1A1
P27797	CALR_HUMAN	reviewed	Calreticulin (CRP55) (Calregulin) (Endoplasmic reticulum resident protein 60) (ERp60) (HACBP) (grp60)	CALR CRTC
P16070	CD44_HUMAN	reviewed	CD44 antigen (CDw44) (Epican) (Extracellular matrix receptor III) (ECMR-III) (GP90 lymphocyte homing/adhesion receptor) (HUTCH-I) (Heparan sulfate proteoglycan) (Hermes antigen) (Hyaluronate receptor) (Phagocytic glycoprotein 1) (PGP-1) (Phagocytic glycoprotein I) (PGP-I) (CD antigen CD44)	CD44 LHR MDU2 MDU3 MIC4
P13987	CD59_HUMAN	reviewed	CD59 glycoprotein (1F5 antigen) (20 kDa homologous restriction factor) (HRF-20) (HRF20) (MAC-inhibitory protein) (MAC-IP) (MEM43 antigen) (Membrane attack complex inhibition factor) (MACIF) (Membrane inhibitor of reactive lysis) (MIRL) (Protectin) (CD antigen CD59)	CD59 MIC11 MIN1 MIN2 MIN3 MSK21
O75911	DHRS3_HUMAN	reviewed	Short-chain dehydrogenase/reductase 3 (EC 1.1.1.300) (DD83.1) (Retinal short-chain dehydrogenase/reductase 1) (retSDR1)	DHRS3 UNQ2424/PRO4983
P62873	GBB1_HUMAN	reviewed	Guanine nucleotide-binding protein G(I)/G(S)/G(T) subunit beta-1 (Transducin beta chain 1)	GNB1
P08238	HS90B_HUMAN	reviewed	Heat shock protein HSP 90-beta (HSP 90) (Heat shock 84 kDa) (HSP 84) (HSP84)	HSP90AB1 HSP90B HSPC2 HSPCB
P07900	HS90A_HUMAN	reviewed	Heat shock protein HSP 90-alpha (Heat shock 86 kDa) (HSP 86) (HSP86) (Lipopolysaccharide-associated protein 2) (LAP-2) (LPS-associated protein 2) (Renal carcinoma antigen NY-REN-38)	HSP90AA1 HSP90A HSPC1 HSPCA
P54652	HSP72_HUMAN	reviewed	Heat shock-related 70 kDa protein 2 (Heat shock 70 kDa protein 2)	HSPA2
P05787	K2C8_HUMAN	reviewed	Keratin, type II cytoskeletal 8 (Cytokeratin-8) (CK-8) (Keratin-8) (K8) (Type-II keratin Kb8)	KRT8 CYK8
Q15286	RAB35_HUMAN	reviewed	Ras-related protein Rab-35 (GTP-binding protein RAY) (Ras-related protein Rab-1C)	RAB35 RAB1C RAY
P51159	RB27A_HUMAN	reviewed	Ras-related protein Rab-27A (Rab-27) (GTP-binding protein Ram)	RAB27A RAB27
