# Supplementary material for: Chlamydia trachomatis Infection Leads to Defined Alterations to the Lipid Droplet Proteome in Epithelial Cells
Source: PLoS One. 2015 Apr 24;10(4):e0124630. doi: 10.1371/journal.pone.0124630 (PMC4409204; doi:10.1371/journal.pone.0124630)
Supplement: S6 Table — For each pair of samples (infected and their corresponding uninfected controls, 6 pairs for each 20 h and 40 h experiments), the ratio of expression levels in infected vs. uninfected was calculated in order to obtain the mean ratio and the average fold change for each time point. Reciprocal values were used for calculating the fold changes of down-regulated proteins. Proteins for which fold changes were > 1.5 or < -1.5 and with p values < 0.05 were considered as significantly changed and their gene ontologies retrieved from Uniprot. (XLSX) [file pone.0124630.s009.xlsx]

## Sheet: S6 Table
Protein name (Uniprot)	Protein ID	Protein description	Peptides to match	Ratio: Infected 20 hpi/Uninfected (20 h)									Ratio: Infected 40 hpi/Uninfected (40 h)									Average fold change	P values	Average fold change	P values	Change		Gene ontologies
																							T-test, two tailed, paired		T-test, two tailed, paired
				Pair#1 - 20hpi	Pair#2 - 20hpi	Pair#3 - 20hpi	Pair#4 - 20hpi	Pair#5 - 20hpi	Pair#6 - 20hpi	Mean ± SD			Pair#1 - 40hpi	Pair#2 - 40hpi	Pair#3 - 40hpi	Pair#4 - 40hpi	Pair#5 - 40hpi	Pair#6 - 40hpi	Mean ± SD			20 hpi/ Uninfected (20h)	20 hpi	40 hpi/ Uninfected (40h)	40 hpi	20 hpi	40 hpi
ACSL3_HUMAN	O95573	long-chain-fatty-acid-ligase 3	73	1.11056	1.10809	1.12611	1.13554	1.12865	1.15401	1.12716	±	0.0169336	1.97212	1.91454	1.89411	1.7337	1.69237	1.71902	1.82098	±	0.11958	1.12716	not relevant	1.82098	7.2297e-06	no change	increased	Lipid metabolic process (GO: 0006629), Lipid biosynthetic process (GO: 0008610), Lipid droplet (GO: 0005811)
ACSL4_HUMAN	O60488	long-chain-fatty-acid-ligase 4	25	1.36028	1.35181	1.35549	1.12889	1.1543	1.15135	1.25035	±	0.115943	2.28547	2.33753	2.51526	2.10244	2.14248	2.09144	2.24577	±	0.165923	1.25035	not relevant	2.24577	8.71951e-06	no change	increased	Lipid metabolic process (GO: 0006629), Lipid biosynthetic process (GO: 0008610), Lipid droplet (GO: 0005811)
DHB11_HUMAN	Q8NBQ5	estradiol 17-beta-dehydrogenase 11	35	1.05938	1.08336	1.05508	1.16523	1.18774	1.1918	1.12376	±	0.0647091	1.70671	1.65486	1.64725	1.55557	1.56792	1.62815	1.62674	±	0.0568035	1.12376	not relevant	1.62674	7.76184e-08	no change	increased	Lipid metabolic process (GO: 0006629), Lipid biosynthetic process (GO: 0008610), Lipid droplet (GO: 0005811)
DHDDS_HUMAN	Q86SQ9	dehydrodolichyl diphosphate synthase	6	1.30336	1.26831	1.28663	1.2959	1.29081	1.31191	1.29282	±	0.0150202	1.89256	1.9041	1.95931	1.38505	1.37425	1.42968	1.65749	±	0.287581	1.29282	not relevant	1.65749	0.000655918	no change	increased	Lipid metabolic process (GO: 0006629), Lipid biosynthetic process (GO: 0008610)
LPCT4_HUMAN	Q643R3	lysophospholipid acyltransferase LPCAT4	5	1.33182	1.36553	1.47101	1.39679	1.36541	1.43636	1.39449	±	0.051431	2.54936	2.86247	2.63673	1.78313	1.96665	1.76786	2.26103	±	0.47839	1.39449	not relevant	2.26103	2.47763e-05	no change	increased	Lipid metabolic process (GO: 0006629), Lipid biosynthetic process (GO: 0008610)
NSDHL_HUMAN	Q15738	sterol-4-alpha-carboxylate 3-dehydrogenase, decarboxylating	44	1.26845	1.24762	1.23866	1.14037	1.14681	1.14269	1.19743	±	0.0601279	1.6065	1.67825	1.66612	1.54033	1.56486	1.57157	1.60461	±	0.0565918	1.19743	not relevant	1.60461	2.72665e-05	no change	increased	Lipid metabolic process (GO: 0006629), Lipid biosynthetic process (GO: 0008610), Lipid droplet (GO: 0005811)
PCAT1_HUMAN	Q8NF37	lysophosphatidylcholine acyltransferase 1	40	1.05174	1.11216	1.1133	1.19487	1.24437	1.27411	1.16509	±	0.0864736	1.96547	1.94632	1.92975	1.69837	1.72467	1.71802	1.83043	±	0.128682	1.16509	not relevant	1.83043	1.26958e-08	no change	increased	Lipid metabolic process (GO: 0006629), Lipid biosynthetic process (GO: 0008610), Lipid droplet (GO: 0005811)
PCAT2_HUMAN	Q7L5N7	lysophosphatidylcholine acyltransferase 2	9	1.23161	1.26945	1.31587	1.43679	1.42429	1.43825	1.35271	±	0.0921563	2.21887	1.94328	1.84713	1.44836	1.54284	1.49781	1.74972	±	0.304675	1.35271	not relevant	1.74972	7.72742e-05	no change	increased	Lipid metabolic process (GO: 0006629), Lipid biosynthetic process (GO: 0008610), Lipid droplet (GO: 0005811)
PLIN2_HUMAN	Q99541	perilipin-2	38	1.19206	1.20057	1.19116	1.28326	1.26328	1.28952	1.23664	±	0.0469826	2.38207	2.32672	2.33045	1.62016	1.57512	1.58316	1.96961	±	0.413507	1.23664	not relevant	1.96961	0.000673606	no change	increased	Lipid metabolic process (GO: 0006629); Lipid droplet (GO: 0005811)
RAB18_HUMAN	Q9NP72	ras-related protein Rab-18	12	1.15852	1.1178	1.09905	1.17217	1.18954	1.2286	1.16095	±	0.0473671	1.59202	1.59298	1.59495	1.54971	1.54249	1.54683	1.56983	±	0.0258478	1.16095	not relevant	1.56983	6.64016e-06	no change	increased	Lipid particle organization (GO: 0034389)
K2C7_HUMAN	P08729	keratin, type II cytoskeletal 7	16	0.621264	0.642973	0.648515	0.633027	0.666358	0.671065	0.6472	±	0.0191296	2.0595	2.03557	2.04393	1.39078	1.39477	1.40001	1.72076	±	0.356742	-1.54512	1.39842e-05	1.72076	0.00314923	decrased	increased	Cytoskeleton (GO:0005856)
TBA4A_HUMAN	P68366	tubulin alpha-4a chain	15	1.1567	1.19854	1.17208	1.19974	1.21585	1.23025	1.19553	±	0.0272115	1.73722	1.77362	1.67601	2.08535	2.08466	2.07514	1.90533	±	0.195755	1.19553	not relevant	1.90533	0.000302393	no change	increased	Cytoskeleton (GO:0005856)
TBB3_HUMAN	Q13509	tubulin beta-3 chain	22	1.53843	1.58528	1.62321	1.67404	1.78357	1.80848	1.66883	±	0.108409	4.5481	4.71678	4.85931	4.93229	4.93192	4.97432	4.82712	±	0.164179	1.66883	0.000286719	4.82712	0.000191187	increased	increased	Cytoskeleton (GO:0005856)
TBB4B_HUMAN	P68371	tubulin beta-4B chain	12	1.21345	1.27357	1.25979	1.59563	1.6056	1.64307	1.43185	±	0.201981	2.37956	2.39196	2.3956	2.52031	2.45687	2.54162	2.44766	±	0.0702028	1.43185	not relevant	2.44766	6.26056e-07	no change	increased	Cytoskeleton (GO:0005856)
ELMD2_HUMAN	Q8IZ81	ELMO domain-containing protein 2	4	1.21751	1.25866	1.26129	1.33724	1.2697	1.29557	1.27333	±	0.0401706	2.02921	1.92456	2.21108	2.04752	2.08445	1.97723	2.04568	±	0.098477	1.27333	not relevant	2.04568	5.00524e-07	no change	increased	Defense response to virus (GO: 0051607)
TPD52_HUMAN	P55327	tumor protein D52	6	1.10111	1.1141	1.10962	1.11883	1.16169	1.20035	1.13428	±	0.0386554	2.2094	2.23278	2.21846	1.65964	1.74281	1.74927	1.96873	±	0.277399	1.13428	not relevant	1.96873	4.36508e-05	no change	increased	Endoplasmic reticulum (GO: 0005783)
AUP1_HUMAN	Q9Y679	ancient ubiquitous protein 1	32	1.30547	1.30503	1.30172	1.14491	1.18194	1.12484	1.22732	±	0.0860649	1.71453	1.82852	1.71693	1.3402	1.35135	1.38043	1.55533	±	0.221165	1.22732	not relevant	1.55533	5.53656e-05	no change	increased	Endoplasmic reticulum membrane (GO:0005789)
NGBR_HUMAN	Q96E22	Nogo-B receptor	12	1.25451	1.27821	1.25911	1.28923	1.30216	1.32514	1.28472	±	0.0267166	1.91243	1.96844	2.01099	1.60565	1.65932	1.5787	1.78926	±	0.195641	1.28472	not relevant	1.78926	1.36266e-05	no change	increased	Intracellular cholesterol transport (GO: 0032367)
RAB31_HUMAN	Q13636	ras-related protein Rab-31	5	1.15994	1.13397	1.14046	1.30485	1.32102	1.31513	1.22923	±	0.0930332	1.66569	1.79758	1.82589	1.69281	1.66139	1.7288	1.72869	±	0.0692531	1.22923	not relevant	1.72869	1.03638e-06	no change	increased	Protein transport (GO: 0015031)
1433E_HUMAN	P62258	14-3-3 protein epsilon	4	1.05604	1.05571	1.04154	0.773484	0.788782	0.815183	0.92179	±	0.142372	1.73694	1.71233	1.80333	1.91028	1.95547	2.01294	1.85522	±	0.12252	-1.08485	not relevant	1.85522	2.58298e-05	no change	increased	Signal transduction (GO: 0007165)
1433G_HUMAN	P61981	14-3-3 protein gamma	3	0.988882	0.980952	1.01184	0.709281	0.702205	0.74702	0.856696	±	0.1514	1.64532	1.82609	1.82709	1.74767	1.72302	1.58421	1.72557	±	0.0972897	-1.16727	not relevant	1.72557	6.10647e-06	no change	increased	Signal transduction (GO: 0007165)
1433Z_HUMAN	P63104	14-3-3 protein zeta delta	5	1.09829	1.10047	1.10511	0.912792	0.870579	0.89017	0.996235	±	0.115876	2.09571	2.12855	2.36176	2.0424	2.02478	2.0664	2.11993	±	0.124156	-1.00378	not relevant	2.11993	3.71362e-07	no change	increased	Signal transduction (GO: 0007165)
F177A_HUMAN	Q8N128	Protein FAM177A1	3	1.41756	1.29585	1.2723	1.31968	1.2581	1.25687	1.30339	±	0.0608923	1.87841	1.87182	1.92621	1.91609	1.92766	2.04731	1.92792	±	0.0632357	1.30339	not relevant	1.92792	6.5983e-06	no change	increased	unknown
ABHD5_HUMAN	Q8WTS1	1-acylglycerol-3-phosphate o-acyltransferase abhd5	21	1.21753	1.21407	1.24357	1.21173	1.20182	1.22209	1.21847	±	0.0140409	1.40804	1.41242	1.38539	1.05832	1.05902	1.05333	1.22942	±	0.18923	1.21847	not relevant	1.22942	not relevant	no change	no change
CD59_HUMAN	P13987	CD59 glycoprotein	7	0.913168	0.887406	0.895462	0.966174	0.929016	0.913794	0.917503	±	0.02802	0.70263	0.713712	0.766877	0.732907	0.802509	0.782833	0.750245	±	0.0399315	-1.08991	not relevant	-1.3329	not relevant	no change	no change
CKAP4_HUMAN	Q07065	cytoskeleton-associated protein 4	3	0.764662	0.792621	0.777301	0.9178	0.917363	0.929123	0.849812	±	0.079063	0.720925	0.753879	0.74069	0.617787	0.593054	0.592171	0.669751	±	0.0765898	-1.17673	not relevant	-1.49309	not relevant	no change	no change
DHB7_HUMAN	P56937	hydroxysteroid (17-beta) dehydrogenase 7	9	0.931762	0.993526	0.964972	1.17854	1.21599	1.20688	1.08195	±	0.131881	1.27056	1.29074	1.24282	0.920334	0.946034	0.974987	1.10758	±	0.177279	1.08195	not relevant	1.10758	not relevant	no change	no change
DHRS1_HUMAN	Q96LJ7	dehydrogenase reductase SDR family member 1	42	0.886395	0.887211	0.869145	1.24668	1.23744	1.25036	1.06287	±	0.19947	1.30517	1.29716	1.35904	1.28198	1.2902	1.31161	1.30753	±	0.0273363	1.06287	not relevant	1.30753	not relevant	no change	no change
DHRS3_HUMAN	O75911	short-chain dehydrogenase reductase 3	6	1.18216	1.23598	1.19358	1.05105	1.10482	1.07519	1.14046	±	0.0737689	1.24717	1.22697	1.23318	0.950403	0.957111	0.958678	1.09558	±	0.153731	1.14046	not relevant	1.09558	not relevant	no change	no change
EF2_HUMAN	P13639	elongation factor 2	5	0.967217	0.984487	1.06392	0.635541	0.653781	0.652148	0.826182	±	0.19891	1.23811	1.23646	1.20146	1.27052	1.12803	1.10998	1.19743	±	0.0648097	-1.21039	not relevant	1.19743	not relevant	no change	no change
ERG7_HUMAN	P48449	lanosterol synthase	53	1.12725	1.12887	1.12846	1.22925	1.20915	1.21441	1.1729	±	0.0494178	1.20101	1.17933	1.2359	1.04918	1.01854	1.01946	1.11724	±	0.0988818	1.1729	not relevant	1.11724	not relevant	no change	no change
ETFA_HUMAN	P13804	electron transfer flavoprotein subunit mitochondrial isoform 1	3	0.967596	0.908051	1.08376	1.19576	1.28573	1.46777	1.15145	±	0.208653	0.887214	0.702259	0.576687	0.686067	0.668649	0.596341	0.686203	±	0.11049	1.15145	not relevant	-1.45729	not relevant	no change	no change
FAF2_HUMAN	Q96CS3	FAS-associated factor 2	31	1.15884	1.12563	1.12485	1.29023	1.27987	1.30662	1.21434	±	0.0866342	1.49491	1.48621	1.50229	1.34719	1.31497	1.29888	1.40741	±	0.0967665	1.21434	not relevant	1.40741	not relevant	no change	no change
HLPDA_HUMAN	Q9Y5L2	hypoxia-inducible lipid droplet-associated protein	5	1.32725	1.32984	1.35097	1.22141	1.20058	1.26299	1.28218	±	0.062856	1.08457	1.1416	1.11862	1.22133	1.13858	1.10703	1.13529	±	0.0471213	1.28218	not relevant	1.13529	not relevant	no change	no change
HS90A_HUMAN	P07900	heat shock protein hsp 90-alpha	6	0.915831	0.858404	0.830191	0.677262	0.62254	0.626283	0.755085	±	0.128351	0.961793	1.0303	1.05447	0.9994	1.00024	0.979414	1.00427	±	0.0336433	-1.32435	not relevant	1.00427	not relevant	no change	no change
HS90B_HUMAN	P08238	heat shock protein hsp 90-beta	14	0.913739	0.827543	0.853013	0.65362	0.661585	0.603406	0.752151	±	0.128065	1.42324	1.4201	1.43402	1.22533	1.33871	1.3313	1.36212	±	0.0805942	-1.32952	not relevant	1.36212	not relevant	no change	no change
IMB1_HUMAN	Q14974	karyopherin beta 1	4	0.875004	0.882703	0.878912	0.883201	0.901525	0.930914	0.892043	±	0.0211141	1.43327	1.43856	1.35117	1.06989	1.10498	1.04772	1.24093	±	0.186158	-1.12102	not relevant	1.24093	not relevant	no change	no change
K1C17_HUMAN	Q04695	keratin, type I cytoskeletal 17	16	0.616171	0.615056	0.594022	0.76658	0.760394	0.803586	0.692635	±	0.0937648	1.41043	1.38885	1.46278	0.984984	1.00958	1.01536	1.212	±	0.230094	-1.44376	not relevant	1.212	not relevant	no change	no change
K1C18_HUMAN	P05783	keratin, type I cytoskeletal 18	11	0.53303	0.529714	0.523916	0.611595	0.573268	0.577816	0.558223	±	0.0348802	1.17224	1.11195	1.18065	0.946585	0.922931	0.912177	1.04109	±	0.127443	-1.7914	1.3325e-06	1.04109	not relevant	decrased	no change	Cytoskeleton (GO:0005856)
K2C8_HUMAN	P05787	keratin, type II cytoskeletal 8	24	0.607145	0.613437	0.620892	0.660255	0.656083	0.671101	0.638152	±	0.0274439	0.81404	0.832402	0.834673	0.659782	0.644705	0.611236	0.732806	±	0.10466	-1.56702	8.41956e-07	-1.36462	not relevant	decrased	no change	Cytoskeleton (GO:0005856)
MET7A_HUMAN	Q9H8H3	methyltransferase-like protein 7a	10	0.993831	1.01635	0.978884	1.02635	0.999656	0.997532	1.0021	±	0.0168844	1.17909	1.19017	1.16108	0.842258	0.871871	0.867757	1.0187	±	0.173709	1.0021	not relevant	1.0187	not relevant	no change	no change
PDIA1_HUMAN	P07237	protein disulfide-isomerase	19	0.872105	0.841769	0.855809	0.843816	0.818578	0.817609	0.841614	±	0.0211802	0.827711	0.848788	0.860284	0.778661	0.809396	0.809968	0.822468	±	0.0296527	-1.18819	not relevant	-1.21585	not relevant	no change	no change
PLIN3_HUMAN	O60664	perilipin-3	97	1.18593	1.17324	1.1792	1.25942	1.23666	1.2342	1.21144	±	0.0363465	1.25583	1.23325	1.19671	1.25504	1.2421	1.24506	1.238	±	0.0219206	1.21144	not relevant	1.238	not relevant	no change	no change
PLPL2_HUMAN	Q96AD5	patatin-like phospholipase domain-containing protein 2	23	1.19286	1.20797	1.21007	1.25374	1.23064	1.28167	1.22949	±	0.0331484	1.38878	1.35318	1.31855	0.955878	0.969576	0.979972	1.16099	±	0.212192	1.22949	not relevant	1.16099	not relevant	no change	no change
PPIA_HUMAN	P62937	peptidyl-prolyl cis-trans isomerase A	5	0.921606	0.914401	0.895186	1.17348	1.1493	1.19339	1.04123	±	0.144254	1.18545	1.14168	1.17762	1.14055	1.21171	1.14961	1.16777	±	0.0286048	1.04123	not relevant	1.16777	not relevant	no change	no change
RAB10_HUMAN	P61026	ras-related protein Rab-10	14	0.993467	0.99943	1.0306	1.11364	1.08368	1.10312	1.05399	±	0.0529913	1.18333	1.25939	1.1571	0.955416	1.02512	1.04297	1.10389	±	0.114265	1.05399	not relevant	1.10389	not relevant	no change	no change
RAB14_HUMAN	P61106	ras-related protein Rab-14	17	0.925859	0.963627	0.965595	0.949972	0.947799	0.948347	0.9502	±	0.0142759	1.36326	1.3562	1.40078	1.30217	1.46126	1.48224	1.39432	±	0.0680618	-1.05241	not relevant	1.39432	not relevant	no change	no change
RAB1A_HUMAN	P62820	ras-related protein Rab-1a	14	1.11618	1.10472	1.15531	1.06695	1.07277	1.11764	1.1056	±	0.0325573	1.28622	1.28884	1.4353	1.36323	1.29699	1.30749	1.32968	±	0.0589907	1.1056	not relevant	1.32968	not relevant	no change	no change
RAB2A_HUMAN	P61019	ras-related protein Rab-2a	10	1.04631	1.00078	1.0406	1.28923	1.41028	1.38726	1.19574	±	0.187539	1.38267	1.39375	1.46351	1.19165	1.21409	1.22196	1.31127	±	0.115592	1.19574	not relevant	1.31127	not relevant	no change	no change
RAB2B_HUMAN	Q8WUD1	ras-related protein Rab-2b	13	0.985343	0.961794	0.944865	1.24901	1.16901	1.14534	1.07589	±	0.127944	1.24041	1.31073	1.29131	1.28211	1.24668	1.33135	1.28376	±	0.0355121	1.07589	not relevant	1.28376	not relevant	no change	no change
RAB32_HUMAN	Q13637	ras-related protein Rab-32	4	1.12039	1.09744	1.03279	1.18796	1.16246	1.15914	1.1267	±	0.0562107	1.40939	1.42914	1.31578	1.39915	1.3743	1.38634	1.38568	±	0.0391109	1.1267	not relevant	1.38568	not relevant	no change	no change
RAB34_HUMAN	Q9BZG1	ras-related protein Rab-34	5	1.23964	1.16946	1.11616	1.07281	1.13491	1.05715	1.13169	±	0.0668665	1.29998	1.49373	1.34275	1.79709	1.54643	1.38692	1.47782	±	0.181672	1.13169	not relevant	1.47782	not relevant	no change	no change
RAB35_HUMAN	Q15286	ras-related protein Rab-35	5	0.803758	0.865774	0.874129	0.928216	0.886843	0.858595	0.869552	±	0.0405575	1.06323	1.03796	1.19352	1.1579	1.01042	0.974243	1.07288	±	0.0857037	-1.15002	not relevant	1.07288	not relevant	no change	no change
RAB3C_HUMAN	Q96E17	ras-related protein Rab-3c	4	0.965651	0.978847	1.01109	1.05774	0.981516	1.03038	1.0042	±	0.0353359	1.3436	1.20727	1.42769	0.974139	0.966268	0.908374	1.13789	±	0.219118	1.0042	not relevant	1.13789	not relevant	no change	no change
RAB3D_HUMAN	O95716	ras-related protein Rab-3d	5	0.988716	1.02265	1.03685	1.07357	1.04501	1.09741	1.04404	±	0.0381889	0.753523	0.709059	1.0049	0.657807	0.62898	0.645654	0.733321	±	0.140732	1.04404	not relevant	-1.36366	not relevant	no change	no change
RAB7A_HUMAN	P51149	ras-related protein Rab-7a	26	1.12089	1.13041	1.13805	1.16661	1.19112	1.2021	1.1582	±	0.033619	1.53254	1.56107	1.55911	1.26555	1.2584	1.24556	1.4037	±	0.16169	1.1582	not relevant	1.4037	not relevant	no change	no change
RAB8A_HUMAN	P61006	ras-related protein Rab-8a	12	0.988587	1.02539	1.04088	0.964457	0.973878	1.0367	1.00498	±	0.0334367	1.65831	1.63266	1.75087	1.25994	1.26978	1.1966	1.46136	±	0.244671	1.00498	not relevant	1.46136	not relevant	no change	no change
RAN_HUMAN	P62826	GTP-binding nuclear protein RAN	4	1.11591	1.08954	1.1171	0.758123	0.775191	0.739618	0.932581	±	0.192216	0.913276	0.844726	0.850942	0.870583	0.960234	0.915635	0.892566	±	0.0448209	-1.07229	not relevant	-1.12037	not relevant	no change	no change
RAP1B_HUMAN	P61224	ras-related protein Rap-1b	9	0.921054	0.950802	0.978969	0.904474	0.900476	0.903762	0.92659	±	0.0317885	0.879102	1.02795	0.997656	0.686204	0.784664	0.804137	0.863285	±	0.131496	-1.07923	not relevant	-1.15837	not relevant	no change	no change
RB11B_HUMAN	Q15907	ras-related protein Rab-11b	9	0.955905	0.966905	0.933923	0.991215	0.942081	0.939518	0.954925	±	0.0214706	1.18785	1.17649	1.17257	1.14919	1.24418	1.19515	1.18757	±	0.0318838	-1.0472	not relevant	1.18757	not relevant	no change	no change
RB27A_HUMAN	P51159	ras-related protein Rab-27a	3	1.09139	1.01858	1.04908	1.12621	1.08944	1.0507	1.0709	±	0.0385831	1.47211	1.48265	1.44896	1.40446	1.33048	1.21655	1.39253	±	0.102567	1.0709	not relevant	1.39253	not relevant	no change	no change
RDH10_HUMAN	Q8IZV5	retinol dehydrogenase 10	14	1.21092	1.23717	1.22733	1.15075	1.14835	1.16388	1.18973	±	0.0400328	1.43397	1.51128	1.42351	1.35272	1.42446	1.46948	1.4359	±	0.0529468	1.18973	not relevant	1.4359	not relevant	no change	no change
RLA0L_HUMAN	Q8NHW5	60S acidic ribosomal protein P0-like	3	0.811385	0.790545	0.808871	0.614333	0.615516	0.639148	0.713299	±	0.0995751	0.936024	0.881018	0.931659	0.895822	0.845158	0.848902	0.889764	±	0.0391605	-1.40194	not relevant	-1.12389	not relevant	no change	no change
SCPDL_HUMAN	Q8NBX0	saccharopine dehydrogenase-like oxidoreductase	32	1.23939	1.12406	1.14065	1.04099	1.05174	0.984695	1.09692	±	0.0902341	1.46867	1.47792	1.40933	1.3856	1.39227	1.36578	1.41659	±	0.0461724	1.09692	not relevant	1.41659	not relevant	no change	no change
UBXN4_HUMAN	Q92575	UBX domain-containing protein 4	5	1.19859	1.20362	1.15511	1.17146	1.17075	1.08727	1.16447	±	0.0420322	1.30045	1.35475	1.34012	1.38053	1.38451	1.3114	1.34529	±	0.0347988	1.16447	not relevant	1.34529	not relevant	no change	no change
VIME_HUMAN	P08670	vimentin	30	0.731992	0.741666	0.750479	0.694246	0.676407	0.68549	0.71338	±	0.0317294	0.916454	0.982636	0.962358	0.643794	0.626293	0.612302	0.79064	±	0.180309	-1.40178	not relevant	-1.2648	not relevant	no change	no change
AT1A1_HUMAN	P05023	sodium/potassium-transporting ATPase subunit alpha-1	13	0.921636	0.867947	0.928585	1.0521	1.08987	0.981563	0.973616	±	0.084419	0.29939	0.330372	0.344063	0.477082	0.496918	0.508067	0.409315	±	0.094437	-1.0271	not relevant	-2.4431	0.00019789	no change	decreased	ATP biosynthetic process (GO: 0006754)
GANAB_HUMAN	Q14697	neutral alpha-glucosidase AB	7	0.690295	0.657581	0.624776	0.588269	0.52711	0.528308	0.602723	±	0.0672731	0.40499	0.384377	0.381985	0.553818	0.539843	0.538378	0.467232	±	0.0846608	-1.65914	4.25085e-05	-2.14026	0.000552502	decrased	decreased	Carbohydrate metabolic process (GO: 0005975)
FLNA_HUMAN	P21333	filamin A	26	0.731866	0.760156	0.744259	0.623789	0.63136	0.628608	0.686673	±	0.0650288	0.30614	0.297035	0.332366	0.274423	0.310474	0.330353	0.308465	±	0.0216765	-1.4563	not relevant	-3.24186	4.88153e-07	no change	decreased	Cytoskeleton (GO:0005856)
PLEC_HUMAN	Q15149	low quality protein: plectin	13	0.421672	0.430167	0.398563	0.294249	0.320697	0.318939	0.364048	±	0.0594468	0.432127	0.450288	0.397031	0.432359	0.370516	0.34286	0.404197	±	0.0415825	-2.74689	3.61819e-07	-2.47404	8.90965e-05	decrased	decreased	Cytoskeleton (GO:0005856)
SET_HUMAN	Q01105	protein SET	3	0.857662	0.825962	0.891683	0.755165	0.754693	0.767997	0.80886	±	0.0583452	0.340405	0.319307	0.332535	0.447951	0.409081	0.387852	0.372855	±	0.0504434	-1.23631	not relevant	-2.68201	0.000205201	no change	decreased	DNA binding (GO: 0003677)
PRKDC_HUMAN	P78527	DNA-dependent protein kinase catalytic subunit	6	0.772089	0.76381	0.747451	1.11503	0.998647	0.965545	0.893762	±	0.153761	0.291884	0.295093	0.28733	0.251863	0.264842	0.260509	0.275254	±	0.0183792	-1.11887	not relevant	-3.63301	6.65808e-06	no change	decreased	DNA repair (GO:0006281)
POTEE_HUMAN	Q6S8J3	POTE ankyrin domain family member E	5	1.03025	1.10604	1.08491	1.37165	1.13753	1.29641	1.17113	±	0.133079	0.311395	0.205462	0.143035	0.232884	0.217372	0.244204	0.225725	±	0.0548636	1.17113	not relevant	-4.43017	9.07668e-06	no change	decreased	Extracellular space (GO: 0005615)
ECHM_HUMAN	P30084	enoyl-CoA hydratase, mitochondrial	3	0.874152	0.877149	0.849142	0.874901	0.937061	0.934667	0.891179	±	0.0360976	0.285621	0.299369	0.29766	0.260103	0.29722	0.280241	0.286702	±	0.0151101	-1.12211	not relevant	-3.48794	3.52169e-06	no change	decreased	Fatty acid beta-oxidation (GO: 0006635)
ADT2_HUMAN	P05141	ADP/ATP translocase 2	4	0.872817	0.871836	0.838866	0.838977	0.869803	0.862611	0.859152	±	0.0160723	0.547942	0.581597	0.562768	0.485984	0.49131	0.494759	0.527393	±	0.0416975	-1.16394	not relevant	-1.89612	5.39701e-06	no change	decreased	Generation of precursor metabolites and energy (GO: 0006091)
ATPA_HUMAN	P25705	ATP synthase subunit alpha, mitochondrial	13	1.01927	1.01179	1.00385	0.796622	0.799745	0.828022	0.909884	±	0.112108	0.423635	0.424056	0.413664	0.436995	0.462961	0.445798	0.434518	±	0.0179172	-1.09904	not relevant	-2.3014	1.87597e-07	no change	decreased	Generation of precursor metabolites and energy (GO: 0006091)
ATPB_HUMAN	P06576	ATP synthase subunit beta, mitochondrial	12	1.00575	0.964069	0.961993	0.881901	0.888313	0.852344	0.925729	±	0.0598249	0.393544	0.392669	0.378083	0.463515	0.450341	0.454962	0.422186	±	0.0379783	-1.08023	not relevant	-2.36863	2.81816e-07	no change	decreased	Generation of precursor metabolites and energy (GO: 0006091)
ENOA_HUMAN	P06733	alpha-enolase	12	0.966308	0.982399	0.933534	0.607298	0.614499	0.569892	0.778988	±	0.200302	0.332145	0.378004	0.372665	0.477405	0.503366	0.52764	0.431871	±	0.0808815	-1.28372	not relevant	-2.31551	0.000332834	no change	decreased	Generation of precursor metabolites and energy (GO: 0006091)
G3P_HUMAN	P04406	glyceraldehyde-3-phosphate dehydrogenase	16	1.21394	1.19353	1.22181	1.19288	1.22148	1.1889	1.20542	±	0.0153001	0.641151	0.650446	0.636685	0.615825	0.617755	0.60916	0.628504	±	0.0164851	1.20542	not relevant	-1.59108	9.36147e-05	no change	decreased	Generation of precursor metabolites and energy (GO: 0006091)
GBB1_HUMAN	P62873	guanine nucleotide-binding protein G(I)/G(S)/G(T) subunit beta-1	6	0.621507	0.607887	0.604496	0.549754	0.507933	0.499701	0.565213	±	0.0535633	0.452784	0.490235	0.476267	0.515088	0.491828	0.530868	0.492845	±	0.0276698	-1.76924	7.85482e-07	-2.02903	5.18063e-05	decrased	decreased	Generation of precursor metabolites and energy (GO: 0006091)
KPYM_HUMAN	P14618	pyruvate kinase PKM	18	0.796829	0.808271	0.788895	0.576532	0.580528	0.605228	0.692714	±	0.115915	0.567639	0.556348	0.619346	0.474858	0.491097	0.533486	0.540462	±	0.0529208	-1.4436	not relevant	-1.85027	3.72127e-06	no change	decreased	Generation of precursor metabolites and energy (GO: 0006091)
LDHA_HUMAN	P00338	L-lactate dehydrogenase A chain	5	0.941781	0.932533	0.94984	0.614362	0.595127	0.572	0.767607	±	0.190914	0.283081	0.299429	0.309238	0.458703	0.443338	0.436352	0.37169	±	0.0822914	-1.30275	not relevant	-2.69041	3.51892e-05	no change	decreased	Generation of precursor metabolites and energy (GO: 0006091)
LDHB_HUMAN	P07195	L-lactate dehydrogenase B chain	7	0.946401	0.957008	0.972233	0.559313	0.529872	0.553257	0.753014	±	0.225515	0.327563	0.323928	0.388894	0.440443	0.418091	0.461008	0.393321	±	0.0575755	-1.328	not relevant	-2.54245	0.000162089	no change	decreased	Generation of precursor metabolites and energy (GO: 0006091)
CD44_HUMAN	P16070	CD44 antigen	3	0.588214	0.552952	0.565296	0.472698	0.465115	0.471288	0.519261	±	0.0555159	0.253173	0.250911	0.246434	0.250095	0.269357	0.260031	0.255	±	0.00835399	-1.92582	1.0595e-07	-3.92156	1.84536e-06	decrased	decreased	Hyaluronan catabolic process(GO: 0030214)
HTAI2_HUMAN	Q9BUP3	oxidoreductase HTATIP2	11	0.849134	0.818798	0.79325	0.518493	0.485136	0.488203	0.658836	±	0.178242	0.723716	0.689836	0.63332	0.590192	0.579525	0.575594	0.632031	±	0.0623563	-1.51783	0.00922832	-1.5822	0.000335448	decrased	decreased	Nuclear import (GO: 0051170)
BASP1_HUMAN	P80723	brain acid soluble protein 1	29	0.638458	0.634495	0.667833	0.485174	0.470311	0.484704	0.563496	±	0.0922738	0.240486	0.257555	0.264549	0.30994	0.299271	0.305252	0.279509	±	0.0290101	-1.77464	9.61734e-05	-3.57771	5.93437e-07	decrased	decreased	Plasma membrane (GO: 0005886)
PDIA3_HUMAN	P30101	protein disulfide-isomerase A3	27	0.677776	0.672546	0.699566	0.543519	0.543387	0.566056	0.617142	±	0.0734982	0.455359	0.44535	0.460806	0.583568	0.54647	0.540535	0.505348	±	0.0585325	-1.62037	2.06843e-05	-1.97883	3.33901e-06	decrased	decreased	Protein folding (GO: 0006457)
RAB4A_HUMAN	P20338	ras-related protein Rab-4a	3	0.817182	0.720406	0.683928	0.905165	0.860432	0.884847	0.811993	±	0.0907203	0.371243	0.483974	0.442401	0.494369	0.462238	0.451591	0.450969	±	0.0436575	-1.23154	not relevant	-2.21745	1.22993e-06	no change	decreased	Protein transport (GO: 0015031)
RAB4B_HUMAN	P61018	ras-related protein Rab-4b	3	1.0042	0.934518	1.05815	0.966136	0.980734	1.0382	0.99699	±	0.0460652	0.579688	0.463017	0.540474	0.556792	0.582872	0.536606	0.543241	±	0.0437498	-1.00302	not relevant	-1.8408	3.89308e-06	no change	decreased	Protein transport (GO: 0015031)
CALR_HUMAN	P27797	calreticulin	20	0.766393	0.734491	0.75243	0.530593	0.544363	0.547893	0.646027	±	0.115695	0.400973	0.411269	0.392128	0.556355	0.512727	0.539353	0.468801	±	0.0753154	-1.54792	0.000800286	-2.1331	9.45264e-06	decrased	decreased	Response to unfolded protein (GO: 0006986)
CH60_HUMAN	P10809	heat shock 60kda protein 1	40	0.883177	0.849694	0.847146	0.906816	0.91486	0.854865	0.876093	±	0.0299412	0.368221	0.384514	0.395728	0.445744	0.47026	0.46248	0.421158	±	0.0436228	-1.14143	not relevant	-2.37441	1.73189e-05	no change	decreased	Response to unfolded protein (GO: 0006986)
ENPL_HUMAN	P14625	endoplasmin	15	0.730258	0.70306	0.689222	0.774929	0.77915	0.802347	0.746494	±	0.0456613	0.450275	0.480424	0.467182	0.53256	0.549735	0.5433	0.503913	±	0.0430109	-1.33959	not relevant	-1.98447	5.21547e-09	no change	decreased	Response to unfolded protein (GO: 0006986)
GRP78_HUMAN	P11021	78 kda glucose-regulated protein	35	0.732824	0.719675	0.695558	0.606817	0.584934	0.601351	0.65686	±	0.0662911	0.453652	0.466985	0.465064	0.627344	0.658956	0.649791	0.553632	±	0.101115	-1.52239	4.94899e-05	-1.80625	0.000445192	decrased	decreased	Response to unfolded protein (GO: 0006986)
HS71L_HUMAN	P34931	heat shock 70kda protein 1-like	20	0.750389	0.715495	0.695999	0.571401	0.554637	0.562807	0.641788	±	0.0882646	0.512662	0.499346	0.529814	0.476824	0.464701	0.445297	0.488107	±	0.0315485	-1.55815	8.15504e-05	-2.04873	6.24408e-08	decrased	decreased	Response to unfolded protein (GO: 0006986)
HSP71_HUMAN	P08107	heat shock 70kda protein 1a	7	0.765093	0.769114	0.763984	0.92593	0.898251	0.887364	0.834956	±	0.0765275	0.5964	0.620105	0.632351	0.62515	0.640461	0.625852	0.623386	±	0.0149675	-1.19767	not relevant	-1.60414	1.94753e-07	no change	decreased	Response to unfolded protein (GO: 0006986)
HSP72_HUMAN	P54652	heat shock-related 70 kda protein 2	13	0.941231	0.920944	0.949144	0.816137	0.777893	0.793557	0.866484	±	0.0788509	0.608361	0.648779	0.695651	0.579849	0.587178	0.60208	0.620316	±	0.0440379	-1.15409	not relevant	-1.61208	9.05423e-07	no change	decreased	Response to unfolded protein (GO: 0006986)
HSP7C_HUMAN	P11142	heat shock 70kda protein 8	17	0.707008	0.689137	0.66979	0.627576	0.662193	0.584226	0.656655	±	0.0444641	0.624719	0.655967	0.613328	0.600914	0.569115	0.596513	0.610093	±	0.0292462	-1.52287	2.16683e-06	-1.6391	2.15494e-07	decrased	decreased	Response to unfolded protein (GO: 0006986)
HSPB1_HUMAN	P04792	heat shock protein beta-1	8	0.789364	0.788811	0.803723	0.677825	0.671834	0.644951	0.729418	±	0.07177	0.238194	0.271361	0.249677	0.296325	0.309086	0.32462	0.281544	±	0.0341497	-1.37096	not relevant	-3.55184	7.21763e-06	no change	decreased	Response to unfolded protein (GO: 0006986)
LMNA_HUMAN	P02545	prelamin-A/C	15	1.47211	1.47024	1.51171	1.39491	1.32264	1.36762	1.4232	±	0.0727198	0.297787	0.308542	0.339256	0.190622	0.228754	0.218192	0.263859	±	0.0591843	1.4232	not relevant	-3.7899	3.72837e-06	no change	decreased	Response to unfolded protein (GO: 0006986)
PDIA6_HUMAN	Q15084	protein disulfide-isomerase A6	6	0.688922	0.705678	0.703963	0.74886	0.877394	0.743181	0.744666	±	0.0691675	0.467113	0.46627	0.484492	0.608264	0.602886	0.613123	0.540358	±	0.0745531	-1.34288	not relevant	-1.85062	1.38868e-05	no change	decreased	Response to unfolded protein (GO: 0006986)
SERPH_HUMAN	P50454	serpin H1	5	0.72356	0.746645	0.748431	0.635185	0.637769	0.656247	0.691306	±	0.0540571	0.510178	0.569459	0.542463	0.691522	0.726385	0.713091	0.625516	±	0.0954397	-1.44654	not relevant	-1.59868	0.00026381	no change	decreased	Response to unfolded protein (GO: 0006986)
PHB2_HUMAN	Q99623	prohibitin 2	3	0.857749	0.904123	0.909056	0.882077	0.84269	0.866555	0.877042	±	0.0262524	0.366196	0.41143	0.454729	0.517611	0.485684	0.524016	0.459944	±	0.0620689	-1.1402	not relevant	-2.17418	9.00659e-05	no change	decreased	Transcription, DNA-templated (GO: 0006351)
PTMA_HUMAN	P06454	prothymosin alpha	3	0.798858	0.801677	0.83491	0.528001	0.520376	0.530571	0.669065	±	0.156923	0.444272	0.382076	0.403962	0.522038	0.40306	0.427402	0.430468	±	0.0497606	-1.49462	not relevant	-2.32305	9.89703e-06	no change	decreased	Transcription, DNA-templated (GO: 0006351)
EF1A3_HUMAN	Q5VTE0	eukaryotic translation elongation factor 1 alpha 1	7	0.959159	0.980956	0.975239	0.570452	0.572024	0.614186	0.778669	±	0.212249	0.409177	0.448427	0.451122	0.388154	0.453729	0.408163	0.426462	±	0.0280544	-1.28424	not relevant	-2.34487	3.98562e-05	no change	decreased	Translation (GO: 0006412)
EFTU_HUMAN	P49411	elongation factor Tu, mitochondrial	6	0.801296	0.835509	0.793013	0.841255	0.848791	0.88604	0.834317	±	0.0338549	0.232367	0.260258	0.221328	0.325275	0.333318	0.338316	0.285144	±	0.0533586	-1.19858	not relevant	-3.507	7.23013e-07	no change	decreased	Translation (GO: 0006412)
CALX_HUMAN	P27824	calnexin	6	0.685763	0.718146	0.685014	0.614305	0.634117	0.601273	0.656436	±	0.0464777	0.526513	0.543147	0.534142	0.501295	0.513211	0.527578	0.524314	±	0.0149662	-1.52338	4.34532e-07	-1.90725	4.75824e-06	decrased	decreased	Unfolded protein binding (GO: 0051082)
GRP75_HUMAN	P38646	stress-70 mitochondrial	13	0.894138	0.858666	0.865674	1.09533	0.927285	1.00496	0.941009	±	0.0924605	0.577959	0.582345	0.562664	0.74783	0.7278	0.721023	0.65327	±	0.087176	-1.06269	not relevant	-1.53076	0.000380817	no change	decreased	Unfolded protein binding (GO: 0051082)
