# Supplementary material for: Chlamydia trachomatis Infection Leads to Defined Alterations to the Lipid Droplet Proteome in Epithelial Cells
Source: PLoS One. 2015 Apr 24;10(4):e0124630. doi: 10.1371/journal.pone.0124630 (PMC4409204; doi:10.1371/journal.pone.0124630)
Supplement: S7 Table — C. trachomatis proteins detected with >3 peptides to match and highly reproducible quantitative data (within group % CV < 25% across 6 replicates per timepoint) in LD extracts isolated from HeLa cells infected with C. trachomatis, as determined by LC-MS/MS, are listed (n = 3). Quantitative data for individual replicates as well as the mean and standard deviations (SD) are provided (fmol μg-1). The number of peptides to match for each protein is indicated. The primary locus encoding each protein is indicated according to the gene nomenclature for C. trachomatis L2 434/Bu reference strain (434/Bu column) and the corresponding ortholog for the widely used C. trachomatis serovar D UW-3/CX reference strain (UW-3/CX column). The abbreviated gene name, when available, is included. GI identifiers (assigned by NCBI), protein names and functional group are shown. (XLSX) [file pone.0124630.s010.xlsx]

## Sheet: S7 Table
Primary locus:			Protein:			Peptides to match	Quantification (fmol/μg)																																	Technical CV (%)				Within Group Biological CV (%)		Across Groups Biological CV (%)
434/Bu	UW-3/CX	Gene name	GI identifier	Protein name	Functional group		Replicates(1)												Technical Mean ± SD												Within Group Biological Mean ± SD						Accross Groups Biological Mean ± SD
							20 hpi(2)						40 hpi						20 hpi						40 hpi															20 hpi		40 hpi
							BR1-TR1	BR1-TR2	BR1-TR3	BR2-TR1	BR2-TR2	BR2-TR3	BR1-TR1	BR1-TR2	BR1-TR3	BR2-TR1	BR2-TR2	BR2-TR3	BR1			BR2			BR1			BR2			20 hpi			40 hpi						BR1	BR2	BR1	BR2	20 hpi	40 hpi
CTL0882	CT618		166154833	Inclusion membrane protein CTL0882/CT618	Inclusion membrane protein	3	2.50042	2.32066	2.37388	3.02609	3.13382	3.50372	35.0702	37.3798	37.4596	45.0611	46.0886	46.2651	2.39832	±	0.0923378	3.22121	±	0.250517	36.6365	±	1.35709	45.8049	±	0.650166	2.80976	±	0.481311	41.2207	±	5.11113	22.0152	±	20.3559	3.85011	7.7771	3.7042	1.41942	17.1299	12.3994	92.4627
CTL0791	CT529	cap1	166154744	Cap1	Inclusion membrane protein	6	1.92334	2.00195	2.18529	1.93746	2.29135	2.19824	35.0383	34.4589	35.625	37.6718	37.3874	37.7676	2.03686	±	0.13442	2.14235	±	0.183445	35.0408	±	0.583049	37.609	±	0.197726	2.08961	±	0.155005	36.3249	±	1.45956	19.2072	±	17.9061	6.59936	8.56279	1.66392	0.525742	7.41789	4.01807	93.226
CTL0373	CT118	incG	166154339	Inclusion membrane protein G	Inclusion membrane protein	3	5.51745	5.65912	5.71059	4.46484	4.39291	4.16093	79.617	81.52	81.808	97.6673	93.2945	89.199	5.62906	±	0.100019	4.33956	±	0.158827	80.9817	±	1.19054	93.387	±	4.23493	4.98431	±	0.716191	87.1843	±	7.34222	46.0843	±	43.2147	1.77684	3.65997	1.47014	4.53482	14.3689	8.42149	93.7732
						Notes:
						(1): Biological (BR) and technical (TR) replicates are indicated
						(2): hours post-infection (hpi)
